# Supplementary material for: Differentially expressed chaperone genes reveal a stress response required for unidirectional regeneration in the basal chordate Ciona
Source: BMC Biol. 2023 Jun 26;21:148. doi: 10.1186/s12915-023-01633-y (PMC10294541; doi:10.1186/s12915-023-01633-y)
Supplement: Supplementary file 2 — Additional file 2. Lists of DEGs in Day 1 versus Day 0 BS replicates determined by DESeq2. Table S1.1. Upregulated genes. Table S1.2. Downregulated genes. [file 12915_2023_1633_MOESM2_ESM.zip]

Archive with 2 entries (2 files):
- Additional file 2- Table 1.2.xlsx
- Additional file 2-Table 1.1 .xlsx
