# Supplementary material for: Differentially expressed chaperone genes reveal a stress response required for unidirectional regeneration in the basal chordate Ciona
Source: BMC Biol. 2023 Jun 26;21:148. doi: 10.1186/s12915-023-01633-y (PMC10294541; doi:10.1186/s12915-023-01633-y)
Supplement: Supplementary file 2 — Additional file 2. Lists of DEGs in Day 1 versus Day 0 BS replicates determined by DESeq2. Table S1.1. Upregulated genes. Table S1.2. Downregulated genes. [file 12915_2023_1633_MOESM2_ESM.zip › Additional file 2- Table 1.2.xlsx]

## Sheet: Sheet1
transcript id	baseMean	log2FoldChange	lfcSE	stat	pvalue	padj	regulated	Ensembl gene id	gene name	gene description (NCBI symbol)	NCBI blast protein id	NCBI blast name	name
ENSCINT00000035442.1	1403.94	-4.24642	0.460683	-9.21766	3.04e-20	4.06e-16	down	ENSCING00000023347	fos	transcription factor protein(fos)	XP_009860202.1	PREDICTED: transcription factor protein isoform X1 [Ciona intestinalis]	fos
ENSCINT00000033008.1	559.791	-3.6527	0.436852	-8.36141	6.2e-17	4.14e-13	down	ENSCING00000019110	nr41/42/43	nuclear receptor(nr41/42/43)	NP_001071779.1	nuclear receptor [Ciona intestinalis]	nr41/42/43
ENSCINT00000023853.2	1475.84	-2.46983	0.324549	-7.61003	2.74e-14	1.22e-10	down	ENSCING00000007986	ENSCING00000007986	-	NP_001071947.1	dual specificity phosphatase [Ciona intestinalis]	dusp
ENSCINT00000027402.2	72.2043	-2.61751	0.452028	-5.7906	7.01e-09	1.56e-05	down	ENSCING00000015254	ENSCING00000015254	-	-	-	ENSCING00000015254
ENSCINT00000036704.1	127.471	-2.33851	0.415116	-5.63339	1.77e-08	3.37e-05	down	ENSCING00000021758	ENSCING00000021758	-	XP_002121915.1	PREDICTED: titin [Ciona intestinalis]	titin
ENSCINT00000010939.3	49.108	-3.98969	0.839545	-4.75221	2.01e-06	0.00191954	down	ENSCING00000005322	ENSCING00000005322	superoxide dismutase [Cu-Zn](LOC100184567)	XP_002121100.1	PREDICTED: superoxide dismutase [Cu-Zn] [Ciona intestinalis]	sod1
ENSCINT00000033784.1	17.3043	-2.99772	0.665586	-4.50388	6.67e-06	0.00495089	down	ENSCING00000024179	ENSCING00000024179	-	-	-	ENSCING00000024179
ENSCINT00000018871.3	1275.61	-1.70747	0.426233	-4.00596	6.18e-05	0.0374982	down	ENSCING00000009285	jun	transcription factor protein(jun)	NP_001071996.1	transcription factor protein [Ciona intestinalis]	jun
ENSCINT00000023577.2	10.1036	-4.29039	1.09045	-3.93452	8.34e-05	0.0453918	down	ENSCING00000007574	ENSCING00000007574	-	XP_002131671.1	PREDICTED: grainyhead-like protein 2 homolog isoform X2 [Ciona intestinalis]	grhl2
