# Supplementary material for: Differentially expressed chaperone genes reveal a stress response required for unidirectional regeneration in the basal chordate Ciona
Source: BMC Biol. 2023 Jun 26;21:148. doi: 10.1186/s12915-023-01633-y (PMC10294541; doi:10.1186/s12915-023-01633-y)
Supplement: Supplementary file 2 — Additional file 2. Lists of DEGs in Day 1 versus Day 0 BS replicates determined by DESeq2. Table S1.1. Upregulated genes. Table S1.2. Downregulated genes. [file 12915_2023_1633_MOESM2_ESM.zip › Additional file 2-Table 1.1 .xlsx]

## Sheet: Sheet1
transcript id	baseMean	log2FoldChange	lfcSE	stat	pvalue	padj	regulated	Ensembl gene id	gene name	gene description (NCBI symbol)	NCBI blast protein id	NCBI blast name	name
ENSCINT00000010992.3	98.4483	9.12189	1.27953	7.12909	1.01e-12	3.37e-09	up	ENSCING00000005349	ENSCING00000005349	-	XP_009861905.1	PREDICTED: uncharacterized protein LOC100178869 [Ciona intestinalis]	LOC100178869
ENSCINT00000035739.1	33.6558	4.10383	0.69127	5.93665	2.91e-09	7.77e-06	up	ENSCING00000019741	ENSCING00000019741	-	KRY47336.1	SCAN domain-containing protein 3, partial [Trichinella britovi]	scand3
ENSCINT00000036035.1	51.3236	2.59266	0.462116	5.61041	2.02e-08	3.37e-05	up	ENSCING00000024246	ENSCING00000024246	-	XP_018669643.1	PREDICTED: solute carrier family 13 member 5-like [Ciona intestinalis]	slc13a5-like
ENSCINT00000027938.2	123.988	2.33635	0.439315	5.31818	1.05e-07	0.000155541	up	ENSCING00000015744	ENSCING00000015744	-	XP_018669742.1	PREDICTED: matrilin-2-like [Ciona intestinalis]	matn2-like
ENSCINT00000022587.2	528.367	2.64138	0.499132	5.29195	1.21e-07	0.000161632	up	ENSCING00000011769	vanabin3	vanadium-binding protein 3(vanabin3)	NP_001122354.1	vanadium-binding protein 3 precursor [Ciona intestinalis]	vanabin3
ENSCINT00000008676.3	26.413	4.03824	0.765877	5.2727	1.34e-07	0.000163226	up	ENSCING00000004197	ENSCING00000004197	translation initiation factor eIF-2B subunit beta-like(LOC100187159)	XP_002131599.1	PREDICTED: translation initiation factor eIF-2B subunit beta-like [Ciona intestinalis]	eIF2Bβ-like
ENSCINT00000017658.3	257.287	2.03176	0.423933	4.79264	1.65e-06	0.00183197	up	ENSCING00000008645	ENSCING00000008645	glutathione S-transferase omega-1-like(LOC100179669)	XP_002122925.1	PREDICTED: glutathione S-transferase omega-1-like [Ciona intestinalis]	gsto1-like
ENSCINT00000032432.1	147.576	2.12806	0.445595	4.77577	1.79e-06	0.00183923	up	ENSCING00000018054	ENSCING00000018054	epidermal growth factor receptor-like(LOC100176915)	XP_002126842.1	PREDICTED: epidermal growth factor receptor-like [Ciona intestinalis]	EGFR-like
ENSCINT00000033751.1	190.938	1.77053	0.380031	4.65892	3.18e-06	0.00283041	up	ENSCING00000020543	ENSCING00000020543	-	XP_018669643.1	PREDICTED: solute carrier family 13 member 5-like [Ciona intestinalis]	slc13a5-like
ENSCINT00000028038.2	1009.26	1.72265	0.378541	4.55075	5.35e-06	0.00446214	up	ENSCING00000015836	ENSCING00000015836	-	XP_018671386.1	PREDICTED: protein HEG-like [Ciona intestinalis]	heg-like
ENSCINT00000001856.3	41.1139	2.88196	0.638554	4.51325	6.38e-06	0.00495089	up	ENSCING00000001002	ENSCING00000001002	receptor tyrosine-protein kinase erbB-2-like(LOC100179961)	XP_002119527.1	PREDICTED: receptor tyrosine-protein kinase erbB-2-like [Ciona intestinalis]	erbB2-like
ENSCINT00000009433.2	588.639	1.71018	0.390953	4.37439	1.22e-05	0.00855992	up	ENSCING00000004565	ENSCING00000004565	glutathione S-transferase omega-1(LOC100183297)	XP_002129792.1	PREDICTED: glutathione S-transferase omega-1 [Ciona intestinalis]	gsto1
ENSCINT00000018234.3	76.5519	3.35162	0.76909	4.3579	1.31e-05	0.00876912	up	ENSCING00000008980	ENSCING00000008980	uncharacterized LOC100178751(LOC100178751)	XP_002131935.1	PREDICTED: uncharacterized protein LOC100178751 [Ciona intestinalis]	LOC100178751
ENSCINT00000001362.3	563.498	2.15856	0.500309	4.31446	1.6e-05	0.0101758	up	ENSCING00000000742	ENSCING00000000742	pulmonary surfactant-associated protein D-like(LOC100178560)	XP_002128393.1	PREDICTED: collectin-46-like [Ciona intestinalis]	sftpd-like
ENSCINT00000028039.2	94.6178	1.50675	0.377211	3.99444	6.48e-05	0.0376559	up	ENSCING00000015838	ENSCING00000015838	-	XP_018671386.1	PREDICTED: protein HEG-like [Ciona intestinalis]	heg-like
ENSCINT00000006916.3	24.6832	2.36437	0.601796	3.92885	8.54e-05	0.0453918	up	ENSCING00000013265	ENSCING00000013265	RING finger protein 212B-like(LOC100182936)	XP_002131044.1	PREDICTED: RING finger protein 212B-like isoform X1 [Ciona intestinalis]	rnf212b-like
ENSCINT00000027443.2	19.6548	3.44421	0.878512	3.9205	8.84e-05	0.0453918	up	ENSCING00000015284	ENSCING00000015284	-	XP_009861310.1	PREDICTED: uncharacterized protein LOC100181624 isoform X7 [Ciona intestinalis]	LOC100181624
