# Supplementary material for: Differentially expressed chaperone genes reveal a stress response required for unidirectional regeneration in the basal chordate Ciona
Source: BMC Biol. 2023 Jun 26;21:148. doi: 10.1186/s12915-023-01633-y (PMC10294541; doi:10.1186/s12915-023-01633-y)
Supplement: Supplementary file 3 — Additional file 3. Lists of DEGs in Day 3 versus Day 0/1 BS replicates determined by DESeq2. Table S2.1. Upregulated genes. Table S2.2. Downregulated genes. [file 12915_2023_1633_MOESM3_ESM.xlsx]

## Sheet: Table 2.1
transcript id	baseMean	log2FoldChange	lfcSE	stat	pvalue	padj	regulated	Ensembl gene id	gene name	gene description (NCBI symbol)	NCBI blast protein id	NCBI blast name
ENSCINT00000011757.3	762.599	6.29776	0.575769	10.938	7.59e-28	1.06e-23	up	ENSCING00000005686	hsp70	heat shock protein 70(hsp70)	XP_018671588.1	PREDICTED: heat shock protein 70 isoform X1 [Ciona intestinalis]
ENSCINT00000033730.1	141.312	3.35255	0.31987	10.481	1.06e-25	7.36e-22	up	ENSCING00000022258	ENSCING00000022258	-	XP_002130029.2	PREDICTED: xaa-Pro dipeptidase [Ciona intestinalis]
ENSCINT00000033360.1	57.6586	2.74517	0.3296	8.32878	8.17e-17	3.22e-13	up	ENSCING00000024602	ENSCING00000024602	-	XP_018666806.1	PREDICTED: spectrin beta chain, non-erythrocytic 1-like isoform X6 [Ciona intestinalis]
ENSCINT00000036340.1	2144.08	5.20413	0.62593	8.31423	9.24e-17	3.22e-13	up	ENSCING00000019613	ENSCING00000019613	body wall muscle protein HR-29-like(LOC100179180)	XP_002128465.1	PREDICTED: body wall muscle protein HR-29-like [Ciona intestinalis]
ENSCINT00000012856.3	122.794	2.96934	0.363004	8.1799	2.84e-16	6.59e-13	up	ENSCING00000022796	ENSCING00000022796	-	XP_002129017.1	PREDICTED: dnaJ homolog subfamily B member 4-like [Ciona intestinalis]
ENSCINT00000031386.1	1579.03	5.242	0.639471	8.1974	2.46e-16	6.59e-13	up	ENSCING00000021640	ENSCING00000021640	-	XP_002128465.1	PREDICTED: body wall muscle protein HR-29-like [Ciona intestinalis]
ENSCINT00000012873.3	423.371	3.13381	0.396848	7.89675	2.86e-15	5.7e-12	up	ENSCING00000006225	ENSCING00000006225	dnaJ homolog subfamily B member 4-like(LOC100184632)	XP_002129017.1	PREDICTED: dnaJ homolog subfamily B member 4-like [Ciona intestinalis]
ENSCINT00000032022.1	262.807	3.18001	0.413445	7.69151	1.45e-14	2.53e-11	up	ENSCING00000024842	ENSCING00000024842	-	XP_002128391.1	PREDICTED: BAG family molecular chaperone regulator 3 isoform X1 [Ciona intestinalis]
ENSCINT00000018090.3	126.821	1.978	0.259214	7.63074	2.33e-14	3.61e-11	up	ENSCING00000008890	ENSCING00000008890	xaa-Pro dipeptidase(LOC100176014)	XP_002130532.1	PREDICTED: xaa-Pro dipeptidase-like [Ciona intestinalis]
ENSCINT00000018184.3	1263.18	2.23361	0.324323	6.88699	5.7e-12	5.29e-09	up	ENSCING00000008947	ENSCING00000008947	-	XP_009638948.1	PREDICTED: spectrin beta chain, non-erythrocytic 1 isoform X1 [Egretta garzetta]
ENSCINT00000000671.3	101.61	2.39136	0.378156	6.32375	2.55e-10	1.38e-07	up	ENSCING00000000371	ENSCING00000000371	-	XP_018671768.1	PREDICTED: cilia- and flagella-associated protein 44-like, partial [Ciona intestinalis]
ENSCINT00000021292.3	51.6531	2.39374	0.381852	6.26875	3.64e-10	1.88e-07	up	ENSCING00000000828	ENSCING00000000828	myosin-9-like(LOC100183689)	XP_018671077.1	PREDICTED: myosin-9-like isoform X2 [Ciona intestinalis]
ENSCINT00000034237.1	48.4108	1.91185	0.31363	6.09587	1.09e-09	4.46e-07	up	ENSCING00000018899	ENSCING00000018899	-	XP_018669428.1	PREDICTED: serine/threonine-protein kinase SMG1 [Ciona intestinalis]
ENSCINT00000026634.2	44.9232	2.31449	0.383127	6.04105	1.53e-09	5.76e-07	up	ENSCING00000014658	ENSCING00000014658	-	XP_018670102.1	PREDICTED: protein split ends-like [Ciona intestinalis]
ENSCINT00000028954.2	70.7775	1.66823	0.289514	5.76218	8.3e-09	2.41e-06	up	ENSCING00000016640	ENSCING00000016640	-	XP_018671495.1	PREDICTED: nucleoprotein TPR [Ciona intestinalis]
ENSCINT00000017293.3	216.497	1.5126	0.262989	5.75156	8.84e-09	2.46e-06	up	ENSCING00000008480	ENSCING00000008480	-	XP_018673104.1	PREDICTED: src substrate cortactin-like isoform X7 [Ciona intestinalis]
ENSCINT00000036255.1	555.804	2.14254	0.377836	5.67055	1.42e-08	3.6e-06	up	ENSCING00000024507	ENSCING00000024507	-	XP_018668368.1	PREDICTED: uncharacterized protein LOC100179634 isoform X4 [Ciona intestinalis]
ENSCINT00000014035.3	33.8386	2.70086	0.47736	5.65791	1.53e-08	3.81e-06	up	ENSCING00000006839	ENSCING00000006839	-	XP_009861997.2	PREDICTED: filaggrin [Ciona intestinalis]
ENSCINT00000024879.2	197.041	1.29924	0.23195	5.60139	2.13e-08	5.1e-06	up	ENSCING00000013404	ENSCING00000013404	-	XP_018671939.1	PREDICTED: E3 ubiquitin-protein ligase UBR4-like isoform X3 [Ciona intestinalis]
ENSCINT00000024917.2	48.4562	3.22878	0.576724	5.59849	2.16e-08	5.1e-06	up	ENSCING00000013436	ENSCING00000013436	-	XP_018671978.1	PREDICTED: brefeldin A-inhibited guanine nucleotide-exchange protein 3-like isoform X3 [Ciona intestinalis]
ENSCINT00000030281.1	222.931	1.06818	0.192806	5.54014	3.02e-08	6.79e-06	up	ENSCING00000025132	ENSCING00000025132	-	XP_002129094.1	PREDICTED: uncharacterized protein LOC100180184 isoform X3 [Ciona intestinalis]
ENSCINT00000026636.1	33.2559	2.60971	0.472848	5.51914	3.41e-08	7.41e-06	up	ENSCING00000014660	ENSCING00000014660	-	XP_006889211.1	PREDICTED: LOW QUALITY PROTEIN: uncharacterized protein KIAA2012 homolog [Elephantulus edwardii]
ENSCINT00000014039.3	94.5449	2.49931	0.457563	5.46222	4.7e-08	9.22e-06	up	ENSCING00000015535	ENSCING00000015535	-	XP_009861997.2	PREDICTED: filaggrin [Ciona intestinalis]
ENSCINT00000005989.3	839.737	1.4053	0.257715	5.45292	4.95e-08	9.35e-06	up	ENSCING00000002923	ENSCING00000002923	-	XP_018668052.1	PREDICTED: microtubule-actin cross-linking factor 1 [Ciona intestinalis]
ENSCINT00000006618.3	55.6506	1.49463	0.275452	5.4261	5.76e-08	1.05e-05	up	ENSCING00000003234	ENSCING00000003234	-	XP_018668944.1	PREDICTED: protein PRRC2C isoform X5 [Ciona intestinalis]
ENSCINT00000034531.1	96.6264	1.46831	0.270654	5.42505	5.79e-08	1.05e-05	up	ENSCING00000022924	ENSCING00000022924	-	XP_018671035.1	PREDICTED: protein starmaker-like [Ciona intestinalis]
ENSCINT00000004186.3	157.454	1.46546	0.271391	5.39984	6.67e-08	1.18e-05	up	ENSCING00000012019	ENSCING00000012019	serine/threonine-protein kinase DCLK1(LOC100181877)	XP_018668131.1	PREDICTED: serine/threonine-protein kinase DCLK1 isoform X1 [Ciona intestinalis]
ENSCINT00000010745.3	154.569	1.00313	0.186197	5.38745	7.15e-08	1.24e-05	up	ENSCING00000005227	ENSCING00000005227	-	XP_002124816.1	PREDICTED: putative protein FAM10A4 [Ciona intestinalis]
ENSCINT00000014958.3	97.8117	2.11223	0.394083	5.35987	8.33e-08	1.38e-05	up	ENSCING00000014382	ENSCING00000014382	-	XP_018670353.1	PREDICTED: golgin subfamily A member 4-like isoform X2 [Ciona intestinalis]
ENSCINT00000025704.2	29.6076	2.13132	0.397614	5.36027	8.31e-08	1.38e-05	up	ENSCING00000017393	ENSCING00000017393	-	XP_018669325.1	PREDICTED: trichohyalin-like isoform X1 [Ciona intestinalis]
ENSCINT00000004338.3	96.8458	1.31962	0.247889	5.32343	1.02e-07	1.59e-05	up	ENSCING00000002130	ENSCING00000002130	-	XP_009861105.1	PREDICTED: unconventional myosin-Va [Ciona intestinalis]
ENSCINT00000018370.3	119.966	1.42348	0.269532	5.28131	1.28e-07	1.96e-05	up	ENSCING00000009048	ENSCING00000009048	U4/U6.U5 tri-snRNP-associated protein 1(LOC100178443)	XP_002120093.1	PREDICTED: U4/U6.U5 tri-snRNP-associated protein 1-like [Ciona intestinalis]
ENSCINT00000030027.2	334.228	1.4123	0.267517	5.2793	1.3e-07	1.96e-05	up	ENSCING00000017721	ENSCING00000017721	cilia- and flagella-associated protein 57-like(LOC100186562)	XP_002119192.1	PREDICTED: cilia- and flagella-associated protein 57-like [Ciona intestinalis]
ENSCINT00000004520.3	139.666	1.28379	0.243809	5.26557	1.4e-07	2.09e-05	up	ENSCING00000002207	ENSCING00000002207	-	XP_018666863.1	PREDICTED: protein MLP1 isoform X3 [Ciona intestinalis]
ENSCINT00000037031.1	402.541	2.54499	0.485664	5.24022	1.6e-07	2.33e-05	up	ENSCING00000025023	ENSCING00000025023	-	XP_009858413.2	PREDICTED: rootletin isoform X1 [Ciona intestinalis]
ENSCINT00000011569.3	218.73	1.70993	0.329845	5.18405	2.17e-07	2.91e-05	up	ENSCING00000005584	ENSCING00000005584	-	XP_018671542.1	PREDICTED: cilia- and flagella-associated protein 43 [Ciona intestinalis]
ENSCINT00000035492.1	378.48	2.71979	0.525968	5.17102	2.33e-07	3.09e-05	up	ENSCING00000024864	ENSCING00000024864	-	XP_018667273.1	PREDICTED: rootletin isoform X2 [Ciona intestinalis]
ENSCINT00000037118.1	55.966	1.78956	0.348099	5.14094	2.73e-07	3.43e-05	up	ENSCING00000021039	ENSCING00000021039	-	XP_009860044.1	PREDICTED: dynein heavy chain 8, axonemal-like [Ciona intestinalis]
ENSCINT00000035558.1	185.587	2.03869	0.397878	5.1239	2.99e-07	3.72e-05	up	ENSCING00000021378	ENSCING00000021378	-	XP_018669281.1	PREDICTED: uncharacterized protein LOC100179434 isoform X1 [Ciona intestinalis]
ENSCINT00000018768.3	342.051	1.44003	0.282163	5.10354	3.33e-07	4.07e-05	up	ENSCING00000009235	ENSCING00000009235	cilia- and flagella-associated protein 53(LOC100181281)	XP_004226085.1	PREDICTED: cilia- and flagella-associated protein 53-like [Ciona intestinalis]
ENSCINT00000006044.3	564.673	1.72393	0.33944	5.07875	3.8e-07	4.41e-05	up	ENSCING00000002961	ENSCING00000002961	-	XP_018671667.1	PREDICTED: heterogeneous nuclear ribonucleoprotein U-like protein 1 [Ciona intestinalis]
ENSCINT00000033464.1	528.074	2.50225	0.494274	5.06248	4.14e-07	4.65e-05	up	ENSCING00000019690	ENSCING00000019690	-	XP_009858413.2	PREDICTED: rootletin isoform X1 [Ciona intestinalis]
ENSCINT00000023668.2	26.6086	1.84555	0.364727	5.06008	4.19e-07	4.67e-05	up	ENSCING00000005569	ENSCING00000005569	-	XP_018668906.1	PREDICTED: centrosome and spindle pole-associated protein 1-like [Ciona intestinalis]
ENSCINT00000037012.1	2299.15	1.39053	0.276511	5.02885	4.93e-07	5.33e-05	up	ENSCING00000024018	ENSCING00000024018	-	XP_015210363.1	PREDICTED: dynein heavy chain 5, axonemal-like [Lepisosteus oculatus]
ENSCINT00000032739.1	15.5507	2.48903	0.495789	5.02034	5.16e-07	5.48e-05	up	ENSCING00000023271	ENSCING00000023271	-	XP_018670553.1	PREDICTED: myosin heavy chain, skeletal muscle, partial [Ciona intestinalis]
ENSCINT00000007668.4	90.6611	1.56711	0.314558	4.98194	6.3e-07	6.45e-05	up	ENSCING00000003687	ENSCING00000003687	structural maintenance of chromosomes protein 3-like(LOC100185546)	XP_002125440.2	PREDICTED: structural maintenance of chromosomes protein 3-like isoform X1 [Ciona intestinalis]
ENSCINT00000017991.3	302.87	1.45226	0.293248	4.95231	7.33e-07	7.14e-05	up	ENSCING00000008836	ENSCING00000008836	-	XP_009858379.1	PREDICTED: transcription factor mef2A [Ciona intestinalis]
ENSCINT00000016207.3	74.5696	1.37439	0.277699	4.94921	7.45e-07	7.2e-05	up	ENSCING00000007909	ENSCING00000007909	-	XP_002128231.1	PREDICTED: microfibrillar-associated protein 1-like [Ciona intestinalis]
ENSCINT00000033879.1	8.52052	3.2647	0.660429	4.94331	7.68e-07	7.33e-05	up	ENSCING00000017992	ENSCING00000017992	-	XP_018668364.1	PREDICTED: uncharacterized protein LOC100179634 isoform X1 [Ciona intestinalis]
ENSCINT00000002707.3	1062.26	1.62613	0.33082	4.91545	8.86e-07	8e-05	up	ENSCING00000001393	ENSCING00000001393	-	XP_002122199.2	PREDICTED: SCO-spondin [Ciona intestinalis]
ENSCINT00000008746.3	62.2096	1.61369	0.328351	4.91451	8.9e-07	8e-05	up	ENSCING00000023190	ENSCING00000023190	-	XP_002119518.4	PREDICTED: PERQ amino acid-rich with GYF domain-containing protein 2 [Ciona intestinalis]
ENSCINT00000036214.1	96.62	1.32176	0.269624	4.90222	9.48e-07	8.3e-05	up	ENSCING00000023453	ENSCING00000023453	-	XP_002122066.1	PREDICTED: apoptotic chromatin condensation inducer in the nucleus [Ciona intestinalis]
ENSCINT00000014727.3	135.018	1.238	0.252999	4.89332	9.91e-07	8.54e-05	up	ENSCING00000007178	ENSCING00000007178	-	XP_009859002.1	PREDICTED: LOW QUALITY PROTEIN: intraflagellar transport protein 172 homolog [Ciona intestinalis]
ENSCINT00000013951.3	49.1169	1.46442	0.299622	4.88755	1.02e-06	8.67e-05	up	ENSCING00000006800	ENSCING00000006800	-	XP_002127193.3	PREDICTED: uncharacterized protein LOC100178629 isoform X2 [Ciona intestinalis]
ENSCINT00000026317.2	173.151	1.40412	0.287374	4.88605	1.03e-06	8.68e-05	up	ENSCING00000014404	ENSCING00000014404	-	XP_018670293.1	PREDICTED: uncharacterized protein LOC104266434 [Ciona intestinalis]
ENSCINT00000030790.1	36.475	1.60655	0.329	4.88314	1.04e-06	8.76e-05	up	ENSCING00000019653	ENSCING00000019653	-	XP_018673398.1	PREDICTED: cytoplasmic dynein 1 heavy chain 1 [Ciona intestinalis]
ENSCINT00000022627.2	243.146	1.49801	0.30955	4.83932	1.3e-06	0.000105057	up	ENSCING00000011799	ENSCING00000011799	-	XP_018666714.1	PREDICTED: uncharacterized protein LOC100187257 isoform X1 [Ciona intestinalis]
ENSCINT00000037273.1	54.4224	1.37143	0.285136	4.80973	1.51e-06	0.000116562	up	ENSCING00000024955	ENSCING00000024955	-	XP_018669428.1	PREDICTED: serine/threonine-protein kinase SMG1 [Ciona intestinalis]
ENSCINT00000033913.1	27.7747	1.70014	0.35506	4.78833	1.68e-06	0.000126612	up	ENSCING00000019469	ENSCING00000019469	-	XP_018669428.1	PREDICTED: serine/threonine-protein kinase SMG1 [Ciona intestinalis]
ENSCINT00000012824.3	12.1137	2.66717	0.559201	4.7696	1.85e-06	0.000136935	up	ENSCING00000006220	ENSCING00000006220	-	XP_018669154.1	PREDICTED: uncharacterized protein LOC100182052 [Ciona intestinalis]
ENSCINT00000035837.1	394.313	1.60248	0.337221	4.75203	2.01e-06	0.000147607	up	ENSCING00000019314	ENSCING00000019314	spectrin alpha chain, non-erythrocytic 1(LOC100183424)	XP_018671608.1	PREDICTED: spectrin alpha chain, non-erythrocytic 1 [Ciona intestinalis]
ENSCINT00000018738.3	43.8469	1.57768	0.332298	4.74779	2.06e-06	0.000149183	up	ENSCING00000025101	ENSCING00000025101	-	XP_018671671.1	PREDICTED: transcription activator BRG1 [Ciona intestinalis]
ENSCINT00000024863.2	123.822	1.44881	0.305772	4.73822	2.16e-06	0.000155596	up	ENSCING00000005289	ENSCING00000005289	-	FAA00180.1	TPA: zinc finger protein [Ciona intestinalis]
ENSCINT00000008765.3	192.013	1.30193	0.275626	4.72352	2.32e-06	0.000165561	up	ENSCING00000004240	ENSCING00000004240	-	XP_002119518.4	PREDICTED: PERQ amino acid-rich with GYF domain-containing protein 2 [Ciona intestinalis]
ENSCINT00000035880.1	18.9824	2.06755	0.437623	4.7245	2.31e-06	0.000165561	up	ENSCING00000021449	ENSCING00000021449	E3 ubiquitin-protein ligase BRE1B-like(LOC104265921)	XP_018669547.1	PREDICTED: E3 ubiquitin-protein ligase BRE1B isoform X2 [Ciona intestinalis]
ENSCINT00000034502.1	93.0859	1.06388	0.225399	4.71997	2.36e-06	0.000167618	up	ENSCING00000023795	ENSCING00000023795	-	XP_018672066.1	PREDICTED: mediator of DNA damage checkpoint protein 1-like isoform X2 [Ciona intestinalis]
ENSCINT00000025445.2	136.005	1.51489	0.321383	4.71366	2.43e-06	0.000172017	up	ENSCING00000006138	ENSCING00000006138	-	XP_018673323.1	PREDICTED: collagen alpha-1(I) chain isoform X2 [Ciona intestinalis]
ENSCINT00000036287.1	19.5532	2.22632	0.473376	4.70307	2.56e-06	0.000177585	up	ENSCING00000019570	ENSCING00000019570	-	-	-
ENSCINT00000009631.3	66.639	1.79083	0.382105	4.68675	2.78e-06	0.000184977	up	ENSCING00000004654	net1a	netrin(net1a)	NP_001027598.1	netrin precursor [Ciona intestinalis]
ENSCINT00000012532.3	350.096	1.27239	0.27163	4.68428	2.81e-06	0.000185449	up	ENSCING00000006015	ENSCING00000006015	U1 small nuclear ribonucleoprotein 70 kDa-like(LOC100178141)	XP_002131795.1	PREDICTED: U1 small nuclear ribonucleoprotein 70 kDa-like isoform X2 [Ciona intestinalis]
ENSCINT00000016215.3	353.034	1.49812	0.32024	4.67812	2.9e-06	0.000190211	up	ENSCING00000007922	ENSCING00000007922	-	XP_002121834.1	PREDICTED: uncharacterized protein LOC778906 [Ciona intestinalis]
ENSCINT00000025705.2	71.9399	1.50329	0.321458	4.67646	2.92e-06	0.000190853	up	ENSCING00000005537	ENSCING00000005537	pinin(LOC100175896)	XP_002124629.1	PREDICTED: pinin-like [Ciona intestinalis]
ENSCINT00000000757.3	73.1708	1.49653	0.320945	4.66288	3.12e-06	0.000200133	up	ENSCING00000000409	ENSCING00000000409	-	XP_018670964.1	PREDICTED: ELKS/Rab6-interacting/CAST family member 1-like [Ciona intestinalis]
ENSCINT00000030925.1	48.2181	1.57378	0.33859	4.64803	3.35e-06	0.000212159	up	ENSCING00000018199	ENSCING00000018199	-	XP_002123281.2	PREDICTED: leucine-rich repeat-containing G-protein coupled receptor 5 [Ciona intestinalis]
ENSCINT00000019438.3	468.688	1.05159	0.226474	4.64332	3.43e-06	0.000214683	up	ENSCING00000009554	ENSCING00000009554	protein LSM14 homolog A-B(LOC100180168)	XP_002131521.2	PREDICTED: protein LSM14 homolog A-B isoform X1 [Ciona intestinalis]
ENSCINT00000023784.2	269.078	1.51446	0.327108	4.62985	3.66e-06	0.000224818	up	ENSCING00000012671	ENSCING00000012671	zinc finger CCCH domain-containing protein 18(LOC100179844)	XP_002119884.1	PREDICTED: zinc finger CCCH domain-containing protein 18 isoform X1 [Ciona intestinalis]
ENSCINT00000032644.1	197.79	2.3874	0.515805	4.6285	3.68e-06	0.000225	up	ENSCING00000022767	ENSCING00000022767	-	XP_018667274.1	PREDICTED: rootletin isoform X3 [Ciona intestinalis]
ENSCINT00000034018.1	248.354	1.2337	0.266659	4.62652	3.72e-06	0.000226167	up	ENSCING00000023532	ENSCING00000023532	vinculin(LOC100185663)	XP_002123754.1	PREDICTED: vinculin-like [Ciona intestinalis]
ENSCINT00000036024.1	24.9493	2.3231	0.502854	4.61982	3.84e-06	0.000231572	up	ENSCING00000024277	ENSCING00000024277	-	XP_018673318.1	PREDICTED: collagen alpha-1(I) chain isoform X1 [Ciona intestinalis]
ENSCINT00000006012.3	583.676	1.49785	0.324823	4.61129	4e-06	0.000238193	up	ENSCING00000011912	ENSCING00000011912	-	XP_009858996.2	PREDICTED: plectin [Ciona intestinalis]
ENSCINT00000006408.3	61.0252	1.26063	0.273724	4.60547	4.12e-06	0.000238832	up	ENSCING00000003141	ENSCING00000003141	G-protein coupled receptor 98-like(LOC100179396)	XP_018671880.1	PREDICTED: G-protein coupled receptor 98-like isoform X1 [Ciona intestinalis]
ENSCINT00000011816.2	56.4138	1.58457	0.34397	4.6067	4.09e-06	0.000238832	up	ENSCING00000005723	ENSCING00000005723	-	XP_009861113.2	PREDICTED: ninein-like [Ciona intestinalis]
ENSCINT00000013665.3	224.815	1.36666	0.296688	4.60641	4.1e-06	0.000238832	up	ENSCING00000006667	ENSCING00000006667	coiled-coil domain-containing protein 173(LOC100187244)	XP_002128435.1	PREDICTED: coiled-coil domain-containing protein 173 [Ciona intestinalis]
ENSCINT00000024045.2	65.1865	1.64802	0.358264	4.60003	4.22e-06	0.00024312	up	ENSCING00000012844	ENSCING00000012844	-	XP_002123333.2	PREDICTED: uncharacterized protein LOC100177391 isoform X1 [Ciona intestinalis]
ENSCINT00000032769.1	117.262	1.63676	0.358042	4.57142	4.84e-06	0.000274271	up	ENSCING00000019082	ENSCING00000019082	-	XP_009861318.1	PREDICTED: meiosis-specific nuclear structural protein 1-like [Ciona intestinalis]
ENSCINT00000018744.3	57.36	1.27761	0.280387	4.55658	5.2e-06	0.000287363	up	ENSCING00000009221	ENSCING00000009221	-	XP_018671671.1	PREDICTED: transcription activator BRG1 [Ciona intestinalis]
ENSCINT00000034292.1	513.144	1.3766	0.302551	4.54998	5.37e-06	0.000293041	up	ENSCING00000024050	ENSCING00000024050	-	XP_022086334.1	dynein heavy chain 10, axonemal-like [Acanthaster planci]
ENSCINT00000015170.3	234.958	1.67682	0.369258	4.54107	5.6e-06	0.000302153	up	ENSCING00000007382	ENSCING00000007382	-	XP_002128084.1	PREDICTED: coiled-coil domain-containing protein 22 homolog isoform X2 [Ciona intestinalis]
ENSCINT00000017709.3	10.267	3.31371	0.731117	4.53239	5.83e-06	0.000312415	up	ENSCING00000008681	ENSCING00000008681	-	XP_009861913.1	PREDICTED: uncharacterized protein LOC100180335 [Ciona intestinalis]
ENSCINT00000025551.2	241.73	1.63006	0.360053	4.52727	5.98e-06	0.000317638	up	ENSCING00000013890	ENSCING00000013890	-	XP_018669281.1	PREDICTED: uncharacterized protein LOC100179434 isoform X1 [Ciona intestinalis]
ENSCINT00000032179.1	16.9419	2.51417	0.556204	4.52022	6.18e-06	0.000325916	up	ENSCING00000024021	ENSCING00000024021	-	XP_018669133.1	PREDICTED: pericentrin-like [Ciona intestinalis]
ENSCINT00000025554.2	2046.52	1.73713	0.385385	4.50752	6.56e-06	0.000340869	up	ENSCING00000013892	ENSCING00000013892	-	XP_018669281.1	PREDICTED: uncharacterized protein LOC100179434 isoform X1 [Ciona intestinalis]
ENSCINT00000032794.1	45.828	1.25435	0.279373	4.48988	7.13e-06	0.000360931	up	ENSCING00000024847	ENSCING00000024847	-	FAA00196.1	TPA: zinc finger protein [Ciona intestinalis]
ENSCINT00000022327.2	81.0702	1.22352	0.272919	4.48307	7.36e-06	0.000369951	up	ENSCING00000011592	ENSCING00000011592	-	XP_018672889.1	PREDICTED: uncharacterized protein LOC100175527 isoform X7 [Ciona intestinalis]
ENSCINT00000022762.2	74.1645	1.43091	0.31955	4.47789	7.54e-06	0.000373657	up	ENSCING00000011897	ENSCING00000011897	-	XP_018667929.1	PREDICTED: serine/threonine-protein kinase WNK1-like [Ciona intestinalis]
ENSCINT00000024531.1	187.969	2.2553	0.503834	4.47628	7.6e-06	0.000375143	up	ENSCING00000013174	ENSCING00000013174	-	XP_002124291.1	PREDICTED: uncharacterized protein LOC100186072 [Ciona intestinalis]
ENSCINT00000012084.3	255.117	1.22955	0.275909	4.45636	8.34e-06	0.000398823	up	ENSCING00000005861	ENSCING00000005861	basal body-orientation factor 1-like(LOC100183833)	XP_002122599.1	PREDICTED: basal body-orientation factor 1-like [Ciona intestinalis]
ENSCINT00000022110.2	119.593	1.23408	0.278325	4.43395	9.25e-06	0.000430197	up	ENSCING00000011444	ENSCING00000011444	-	XP_018673030.1	PREDICTED: serine/threonine-protein kinase Nek1-like [Ciona intestinalis]
ENSCINT00000017116.3	568.889	1.36682	0.308772	4.42662	9.57e-06	0.000438543	up	ENSCING00000008392	ENSCING00000008392	tetratricopeptide repeat protein 25(LOC100179722)	XP_002129888.1	PREDICTED: tetratricopeptide repeat protein 25 [Ciona intestinalis]
ENSCINT00000022084.2	65.6781	1.12484	0.255042	4.41044	1.03e-05	0.000461047	up	ENSCING00000011426	ENSCING00000011426	zinc finger protein(zf(nfx1))	XP_009857509.1	PREDICTED: zinc finger protein isoform X1 [Ciona intestinalis]
ENSCINT00000032643.1	40.1332	2.55901	0.579911	4.41277	1.02e-05	0.000461047	up	ENSCING00000023976	ENSCING00000023976	-	XP_009860970.2	PREDICTED: mucin-2-like [Ciona intestinalis]
ENSCINT00000032577.1	29.2637	1.7299	0.3925	4.40738	1.05e-05	0.000465585	up	ENSCING00000019619	ENSCING00000019619	-	XP_002126315.3	PREDICTED: histone-lysine N-methyltransferase 2C [Ciona intestinalis]
ENSCINT00000013270.3	267.67	1.31414	0.298608	4.40089	1.08e-05	0.000474637	up	ENSCING00000006444	ENSCING00000006444	-	XP_018666782.1	PREDICTED: uncharacterized protein LOC100185033 [Ciona intestinalis]
ENSCINT00000015046.3	164.604	1.3081	0.297311	4.39977	1.08e-05	0.000474637	up	ENSCING00000007331	ENSCING00000007331	-	XP_018670290.1	PREDICTED: pre-mRNA cleavage complex 2 protein Pcf11 isoform X4 [Ciona intestinalis]
ENSCINT00000022611.2	240.816	1.49794	0.340414	4.40034	1.08e-05	0.000474637	up	ENSCING00000011787	atbf	transcription factor ATBF(atbf)	NP_001041465.1	transcription factor ATBF [Ciona intestinalis]
ENSCINT00000016685.3	63.4337	1.01171	0.231239	4.37518	1.21e-05	0.000521081	up	ENSCING00000008164	ENSCING00000008164	RING-type E3 ubiquitin-protein ligase PPIL2(LOC100175542)	XP_002121000.1	PREDICTED: peptidyl-prolyl cis-trans isomerase-like 2 [Ciona intestinalis]
ENSCINT00000031240.1	48.9905	1.28173	0.292987	4.37472	1.22e-05	0.000521081	up	ENSCING00000018833	ENSCING00000018833	-	XP_018669294.1	PREDICTED: microtubule-associated protein futsch isoform X3 [Ciona intestinalis]
ENSCINT00000017499.3	10847.8	1.37329	0.317174	4.32977	1.49e-05	0.000624312	up	ENSCING00000008571	ENSCING00000008571	-	XP_009858101.2	PREDICTED: fibrillin-1 isoform X1 [Ciona intestinalis]
ENSCINT00000016161.3	303.653	1.81877	0.420302	4.3273	1.51e-05	0.000629475	up	ENSCING00000007891	ENSCING00000007891	-	XP_018668479.1	PREDICTED: laminin subunit alpha-2 isoform X2 [Ciona intestinalis]
ENSCINT00000009819.3	130.222	1.18796	0.274839	4.3224	1.54e-05	0.000638365	up	ENSCING00000004730	ENSCING00000004730	cactin(LOC100186806)	XP_002126844.1	PREDICTED: cactin [Ciona intestinalis]
ENSCINT00000003146.3	19.5243	1.92798	0.447016	4.313	1.61e-05	0.000648939	up	ENSCING00000015442	ENSCING00000015442	-	XP_002126315.3	PREDICTED: histone-lysine N-methyltransferase 2C [Ciona intestinalis]
ENSCINT00000017449.3	70.6709	1.32087	0.306505	4.30946	1.64e-05	0.000651259	up	ENSCING00000008554	ENSCING00000008554	-	XP_018673328.1	PREDICTED: kinesin-like protein KIF3A isoform X2 [Ciona intestinalis]
ENSCINT00000014364.3	250.546	1.12803	0.262659	4.29467	1.75e-05	0.000686397	up	ENSCING00000014335	ENSCING00000014335	-	XP_018668913.1	PREDICTED: myosin light chain kinase, smooth muscle isoform X1 [Ciona intestinalis]
ENSCINT00000032332.1	41.3146	1.37646	0.320833	4.29026	1.78e-05	0.000694309	up	ENSCING00000021038	ENSCING00000021038	-	XP_009860321.1	PREDICTED: uncharacterized protein KIAA1211 homolog [Ciona intestinalis]
ENSCINT00000009918.3	203.301	1.37966	0.321891	4.28611	1.82e-05	0.000699586	up	ENSCING00000004794	ENSCING00000004794	-	XP_002131495.1	PREDICTED: cilia- and flagella-associated protein 100 [Ciona intestinalis]
ENSCINT00000007905.3	80.6308	1.46221	0.342984	4.26318	2.02e-05	0.000760695	up	ENSCING00000003836	ENSCING00000003836	-	XP_009861643.1	PREDICTED: luc7-like protein 3 isoform X1 [Ciona intestinalis]
ENSCINT00000001308.3	119.795	1.49987	0.352148	4.2592	2.05e-05	0.000772303	up	ENSCING00000000717	ENSCING00000000717	-	XP_015190012.1	PREDICTED: nuclear receptor coactivator 6-like isoform X3 [Polistes dominula]
ENSCINT00000020076.3	43.4394	1.2697	0.298205	4.2578	2.06e-05	0.000775054	up	ENSCING00000009956	ENSCING00000009956	-	XP_002124648.1	PREDICTED: apoptosis-inducing factor 2-like isoform X1 [Ciona intestinalis]
ENSCINT00000015757.3	75.7581	1.56878	0.368628	4.25572	2.08e-05	0.000780176	up	ENSCING00000007682	ENSCING00000007682	-	XP_018669985.1	PREDICTED: transcription elongation factor SPT6 [Ciona intestinalis]
ENSCINT00000032900.1	116.977	1.64725	0.387311	4.25302	2.11e-05	0.000785414	up	ENSCING00000012707	ENSCING00000012707	-	XP_018668486.1	PREDICTED: cilia- and flagella-associated protein 46 [Ciona intestinalis]
ENSCINT00000011591.3	70.2805	1.10362	0.259692	4.24972	2.14e-05	0.000792868	up	ENSCING00000005598	ENSCING00000005598	protein Red(LOC100178495)	XP_002129642.1	PREDICTED: protein Red-like [Ciona intestinalis]
ENSCINT00000032515.1	917.254	1.72855	0.407791	4.23881	2.25e-05	0.00082553	up	ENSCING00000024466	ENSCING00000024466	-	-	-
ENSCINT00000004138.3	35.3572	1.6296	0.385489	4.22736	2.36e-05	0.00085987	up	ENSCING00000002041	clip-like	cartilage intermediate layer protein-like(clip-like)	XP_018672832.1	PREDICTED: cartilage intermediate layer protein-like isoform X1 [Ciona intestinalis]
ENSCINT00000037024.1	128.102	1.82847	0.433306	4.2198	2.45e-05	0.000886903	up	ENSCING00000018092	ENSCING00000018092	-	XP_018669281.1	PREDICTED: uncharacterized protein LOC100179434 isoform X1 [Ciona intestinalis]
ENSCINT00000029377.2	136.915	1.15981	0.276311	4.19748	2.7e-05	0.000961412	up	ENSCING00000017046	ENSCING00000017046	-	XP_003976515.1	PREDICTED: arginine and glutamate-rich protein 1 [Takifugu rubripes]
ENSCINT00000003167.3	106.68	1.08975	0.259686	4.19642	2.71e-05	0.000963478	up	ENSCING00000001586	ENSCING00000001586	-	XP_009859136.2	PREDICTED: histone acetyltransferase KAT2A [Ciona intestinalis]
ENSCINT00000015126.3	403.79	1.31889	0.315239	4.18378	2.87e-05	0.0010135	up	ENSCING00000013453	ENSCING00000013453	-	XP_018667275.1	PREDICTED: caldesmon isoform X1 [Ciona intestinalis]
ENSCINT00000005163.3	209.041	1.18142	0.283519	4.16699	3.09e-05	0.00106186	up	ENSCING00000020454	ENSCING00000020454	-	XP_018671517.1	PREDICTED: A-kinase anchor protein 2 isoform X2 [Ciona intestinalis]
ENSCINT00000016593.3	76.8455	1.24429	0.298513	4.16828	3.07e-05	0.00106186	up	ENSCING00000008123	gp130-like	class I cytokine receptor glycoprotein 130-like(gp130-like)	NP_001107599.1	class I cytokine receptor glycoprotein 130-like precursor [Ciona intestinalis]
ENSCINT00000033361.1	10.4053	2.39661	0.575044	4.1677	3.08e-05	0.00106186	up	ENSCING00000024797	ENSCING00000024797	-	XP_002123735.4	PREDICTED: trichohyalin-like [Ciona intestinalis]
ENSCINT00000011142.3	26.9494	1.50475	0.361933	4.15752	3.22e-05	0.00109558	up	ENSCING00000005412	ENSCING00000005412	-	XP_002125219.1	PREDICTED: uncharacterized protein LOC100185482 isoform X1 [Ciona intestinalis]
ENSCINT00000031398.1	29.8133	1.42798	0.343666	4.15514	3.25e-05	0.00110435	up	ENSCING00000018456	ENSCING00000018456	-	XP_018673023.1	PREDICTED: msx2-interacting protein [Ciona intestinalis]
ENSCINT00000031827.1	22.9335	1.58404	0.3815	4.15213	3.29e-05	0.00111628	up	ENSCING00000023892	ENSCING00000023892	-	XP_018671107.1	PREDICTED: SAFB-like transcription modulator [Ciona intestinalis]
ENSCINT00000024463.2	113.76	1.3626	0.328891	4.14301	3.43e-05	0.00115598	up	ENSCING00000022892	ENSCING00000022892	-	XP_002129672.1	PREDICTED: splicing regulatory glutamine/lysine-rich protein 1-like [Ciona intestinalis]
ENSCINT00000010430.3	56.2165	1.57721	0.380795	4.14188	3.44e-05	0.00115889	up	ENSCING00000005045	ENSCING00000005045	-	XP_009860726.2	PREDICTED: cGMP-dependent protein kinase 1-like [Ciona intestinalis]
ENSCINT00000025473.2	19.6836	1.77078	0.427987	4.13747	3.51e-05	0.0011757	up	ENSCING00000013828	ENSCING00000013828	-	XP_018671673.1	PREDICTED: uncharacterized protein LOC100176103 [Ciona intestinalis]
ENSCINT00000009742.3	31.8993	1.73617	0.420685	4.12701	3.68e-05	0.00121998	up	ENSCING00000004710	ENSCING00000004710	-	XP_009860039.1	PREDICTED: uncharacterized protein LOC100180615 [Ciona intestinalis]
ENSCINT00000022784.2	27.3942	1.66076	0.40335	4.11742	3.83e-05	0.00126452	up	ENSCING00000011914	ENSCING00000011914	-	XP_017897593.1	PREDICTED: microtubule-actin cross-linking factor 1 isoform X1 [Capra hircus]
ENSCINT00000035170.1	11.7783	2.27455	0.553884	4.10655	4.02e-05	0.00131307	up	ENSCING00000019115	ENSCING00000019115	-	XP_018668048.1	PREDICTED: serine/arginine repetitive matrix protein 2-like [Ciona intestinalis]
ENSCINT00000000788.3	46.9071	1.41548	0.345273	4.0996	4.14e-05	0.00134056	up	ENSCING00000016693	ENSCING00000016693	-	XP_018673398.1	PREDICTED: cytoplasmic dynein 1 heavy chain 1 [Ciona intestinalis]
ENSCINT00000004713.3	122.922	1.31551	0.321145	4.0963	4.2e-05	0.00135036	up	ENSCING00000002304	ENSCING00000002304	-	XP_018669631.1	PREDICTED: unconventional myosin-XVIIIa [Ciona intestinalis]
ENSCINT00000003737.3	21.2062	1.57396	0.384631	4.09214	4.27e-05	0.0013685	up	ENSCING00000001848	ENSCING00000001848	-	XP_018668861.1	PREDICTED: agglutinin-like protein 5 [Ciona intestinalis]
ENSCINT00000008329.3	57.0358	1.83774	0.449835	4.08536	4.4e-05	0.00139231	up	ENSCING00000004040	ENSCING00000004040	-	XP_018673023.1	PREDICTED: msx2-interacting protein [Ciona intestinalis]
ENSCINT00000015936.3	76.4451	1.39231	0.340709	4.08652	4.38e-05	0.00139231	up	ENSCING00000007774	ENSCING00000007774	SWI/SNF-related matrix-associated actin-dependent regulator of chromatin subfamily E member 1(LOC100178664)	XP_002120971.1	PREDICTED: SWI/SNF-related matrix-associated actin-dependent regulator of chromatin subfamily E member 1 [Ciona intestinalis]
ENSCINT00000033416.1	83.6766	1.12225	0.274712	4.0852	4.4e-05	0.00139231	up	ENSCING00000021450	ENSCING00000021450	-	XP_018668831.1	PREDICTED: neurabin-2 isoform X4 [Ciona intestinalis]
ENSCINT00000035358.1	88.275	2.11338	0.517437	4.08431	4.42e-05	0.00139303	up	ENSCING00000018507	ENSCING00000018507	-	XP_018672425.1	PREDICTED: uncharacterized protein LOC100179046 [Ciona intestinalis]
ENSCINT00000034157.1	122.844	2.08388	0.510789	4.07973	4.51e-05	0.00141395	up	ENSCING00000021071	ENSCING00000021071	-	XP_002124291.1	PREDICTED: uncharacterized protein LOC100186072 [Ciona intestinalis]
ENSCINT00000035667.1	14.201	2.08882	0.512876	4.07275	4.65e-05	0.00144124	up	ENSCING00000024827	ENSCING00000024827	-	XP_018672425.1	PREDICTED: uncharacterized protein LOC100179046 [Ciona intestinalis]
ENSCINT00000030827.1	23.6149	2.51942	0.621263	4.05531	5.01e-05	0.00154277	up	ENSCING00000018869	ENSCING00000018869	-	XP_018669133.1	PREDICTED: pericentrin-like [Ciona intestinalis]
ENSCINT00000034914.1	100.327	1.62632	0.402056	4.04501	5.23e-05	0.00160509	up	ENSCING00000020324	ENSCING00000020324	-	XP_002125780.2	PREDICTED: baculoviral IAP repeat-containing protein 2-like [Ciona intestinalis]
ENSCINT00000030325.1	39.2345	2.35687	0.584157	4.03465	5.47e-05	0.00164856	up	ENSCING00000019814	ENSCING00000019814	-	XP_018672425.1	PREDICTED: uncharacterized protein LOC100179046 [Ciona intestinalis]
ENSCINT00000026292.2	8.32059	3.39959	0.842559	4.03484	5.46e-05	0.00164856	up	ENSCING00000014391	ENSCING00000014391	-	XP_018670455.1	PREDICTED: P-selectin isoform X2 [Ciona intestinalis]
ENSCINT00000006800.3	72.761	1.46439	0.363163	4.03231	5.52e-05	0.00166044	up	ENSCING00000003312	ENSCING00000003312	-	XP_018671483.1	PREDICTED: U4/U6 small nuclear ribonucleoprotein Prp3-like [Ciona intestinalis]
ENSCINT00000018330.3	29.2592	2.19736	0.544987	4.03195	5.53e-05	0.00166044	up	ENSCING00000009030	ENSCING00000009030	-	XP_018670452.1	PREDICTED: LOW QUALITY PROTEIN: histone acetyltransferase p300 [Ciona intestinalis]
ENSCINT00000003194.3	593.101	1.28008	0.317965	4.02585	5.68e-05	0.00167873	up	ENSCING00000001595	ENSCING00000001595	-	XP_018669835.1	PREDICTED: adenylate kinase 9 [Ciona intestinalis]
ENSCINT00000016058.3	30.8741	1.25089	0.311407	4.01691	5.9e-05	0.00172902	up	ENSCING00000007848	ENSCING00000007848	-	XP_009860078.1	PREDICTED: mediator of RNA polymerase II transcription subunit 13-like [Ciona intestinalis]
ENSCINT00000012099.3	270.426	1.15868	0.288537	4.01571	5.93e-05	0.00173417	up	ENSCING00000005862	ENSCING00000005862	echinoderm microtubule-associated protein-like 6(LOC100176758)	XP_002129822.2	PREDICTED: echinoderm microtubule-associated protein-like 6 [Ciona intestinalis]
ENSCINT00000024532.1	240.668	2.09739	0.522501	4.01414	5.97e-05	0.00174213	up	ENSCING00000013175	ENSCING00000013175	-	XP_002124291.1	PREDICTED: uncharacterized protein LOC100186072 [Ciona intestinalis]
ENSCINT00000033584.1	74.3978	1.13942	0.284152	4.00989	6.07e-05	0.00176635	up	ENSCING00000023166	ENSCING00000023166	-	XP_018669256.1	PREDICTED: serine/threonine-protein kinase MRCK alpha isoform X2 [Ciona intestinalis]
ENSCINT00000016185.3	56.87	2.08534	0.524538	3.97558	7.02e-05	0.00199967	up	ENSCING00000007905	ENSCING00000007905	-	CAG05979.1	unnamed protein product, partial [Tetraodon nigroviridis]
ENSCINT00000007867.3	95.0282	1.23098	0.31009	3.96976	7.19e-05	0.00204501	up	ENSCING00000003812	ENSCING00000003812	protein IWS1 homolog(LOC100187539)	XP_010714914.1	PREDICTED: protein IWS1 homolog isoform X1 [Meleagris gallopavo]
ENSCINT00000025327.2	128.091	1.07596	0.271751	3.95938	7.51e-05	0.00212723	up	ENSCING00000013724	ENSCING00000013724	Zn-finger (U1-like)-5(zf(u1like)-5)	FAA00119.1	TPA: zinc finger protein [Ciona intestinalis]
ENSCINT00000021554.3	72.9469	1.03993	0.262884	3.95585	7.63e-05	0.00215455	up	ENSCING00000000425	ENSCING00000000425	-	XP_018670953.1	PREDICTED: S phase cyclin A-associated protein in the endoplasmic reticulum isoform X1 [Ciona intestinalis]
ENSCINT00000034768.1	169.063	1.34841	0.341079	3.95336	7.71e-05	0.0021727	up	ENSCING00000022324	ENSCING00000022324	-	NP_001027973.1	complement factor B-1 precursor [Ciona intestinalis]
ENSCINT00000035129.1	19.4806	1.94267	0.491879	3.94949	7.83e-05	0.00219038	up	ENSCING00000020299	ENSCING00000020299	-	XP_002123966.2	PREDICTED: dynein heavy chain 1, axonemal-like [Ciona intestinalis]
ENSCINT00000007252.3	1222.14	1.26791	0.321516	3.94353	8.03e-05	0.00223212	up	ENSCING00000003521	n	Notch(n)	NP_001037825.1	Notch precursor [Ciona intestinalis]
ENSCINT00000026031.1	148.714	1.34296	0.340757	3.94111	8.11e-05	0.00224132	up	ENSCING00000014201	ENSCING00000014201	-	XP_018668942.1	PREDICTED: protein PRRC2C isoform X4 [Ciona intestinalis]
ENSCINT00000023326.2	39.4354	1.69523	0.430639	3.93654	8.27e-05	0.00226642	up	ENSCING00000012337	ENSCING00000012337	-	XP_009860998.1	PREDICTED: coiled-coil domain-containing protein 39-like [Ciona intestinalis]
ENSCINT00000006417.3	85.6867	1.0961	0.278489	3.93587	8.29e-05	0.0022683	up	ENSCING00000003152	ENSCING00000003152	-	XP_009861295.1	PREDICTED: arginine/serine-rich coiled-coil protein 2 isoform X2 [Ciona intestinalis]
ENSCINT00000034688.1	117.756	1.15858	0.294629	3.93233	8.41e-05	0.0022773	up	ENSCING00000019990	ENSCING00000019990	-	XP_018669008.1	PREDICTED: dynein heavy chain 7, axonemal [Ciona intestinalis]
ENSCINT00000010645.3	3037.21	1.3828	0.351909	3.92943	8.51e-05	0.00229385	up	ENSCING00000005180	ENSCING00000005180	laminin subunit alpha-5(LOC100176802)	XP_018672969.1	PREDICTED: laminin subunit alpha-5 isoform X3 [Ciona intestinalis]
ENSCINT00000014476.3	208.182	1.41496	0.360468	3.92533	8.66e-05	0.00231254	up	ENSCING00000007044	ENSCING00000007044	coiled-coil domain-containing protein 146(LOC100177415)	XP_002121618.1	PREDICTED: coiled-coil domain-containing protein 146 [Ciona intestinalis]
ENSCINT00000026131.2	226.118	1.25331	0.319338	3.9247	8.68e-05	0.00231254	up	ENSCING00000006646	ENSCING00000006646	-	XP_018668749.1	PREDICTED: coiled-coil domain-containing protein 180-like isoform X1 [Ciona intestinalis]
ENSCINT00000036796.1	88.6479	1.05898	0.269806	3.92497	8.67e-05	0.00231254	up	ENSCING00000018166	ENSCING00000018166	-	XP_018669590.1	PREDICTED: rab GTPase-binding effector protein 1 isoform X1 [Ciona intestinalis]
ENSCINT00000006742.3	1378.13	1.15267	0.294119	3.91906	8.89e-05	0.00235589	up	ENSCING00000003272	ENSCING00000003272	-	XP_018669975.1	PREDICTED: filamin-C isoform X10 [Ciona intestinalis]
ENSCINT00000008827.3	60.5726	1.29218	0.330196	3.91338	9.1e-05	0.00239376	up	ENSCING00000004279	ENSCING00000004279	-	XP_002122196.2	PREDICTED: coiled-coil domain-containing protein 191 [Ciona intestinalis]
ENSCINT00000013583.3	232.065	1.3064	0.334558	3.90486	9.43e-05	0.00245443	up	ENSCING00000006612	ciic3	dynein intermediate chain 3(ciic3)	NP_001027618.1	thioredoxin domain-containing protein 3 homolog [Ciona intestinalis]
ENSCINT00000008545.3	221.515	1.27618	0.327272	3.89946	9.64e-05	0.00250045	up	ENSCING00000013286	ENSCING00000013286	-	XP_002127725.1	PREDICTED: transcription elongation regulator 1 [Ciona intestinalis]
ENSCINT00000008922.3	136.194	1.17623	0.302107	3.89342	9.88e-05	0.00254469	up	ENSCING00000004299	ENSCING00000004299	-	XP_009860924.1	PREDICTED: structural maintenance of chromosomes protein 1A [Ciona intestinalis]
ENSCINT00000006314.3	160.41	1.00934	0.259447	3.89034	0.000100105	0.00256407	up	ENSCING00000003086	ENSCING00000003086	-	XP_018670780.1	PREDICTED: LOW QUALITY PROTEIN: DNA topoisomerase I, mitochondrial-like [Ciona intestinalis]
ENSCINT00000013638.3	43.4479	1.12663	0.290394	3.87967	0.000104598	0.00265362	up	ENSCING00000006649	ENSCING00000006649	-	XP_018673271.1	PREDICTED: NK-tumor recognition protein-like [Ciona intestinalis]
ENSCINT00000022413.2	31.9962	1.33132	0.34408	3.86922	0.000109185	0.00274005	up	ENSCING00000011641	ENSCING00000011641	-	XP_002124344.1	PREDICTED: ras and EF-hand domain-containing protein homolog [Ciona intestinalis]
ENSCINT00000024177.2	615.419	1.29291	0.334262	3.86795	0.000109752	0.00274933	up	ENSCING00000012929	ENSCING00000012929	cilia- and flagella-associated protein 45-like(LOC100177322)	XP_019635646.1	PREDICTED: cilia- and flagella-associated protein 45-like [Branchiostoma belcheri]
ENSCINT00000019158.3	62.1531	1.01472	0.262719	3.86239	0.000112285	0.00279269	up	ENSCING00000009422	ENSCING00000009422	-	XP_007552366.1	PREDICTED: arginine and glutamate-rich protein 1 [Poecilia formosa]
ENSCINT00000036013.1	366.352	1.08176	0.280114	3.86187	0.000112523	0.00279362	up	ENSCING00000022125	ENSCING00000022125	dynein regulatory complex subunit 2(LOC100177874)	XP_002131326.1	PREDICTED: coiled-coil domain-containing protein 65 isoform X2 [Ciona intestinalis]
ENSCINT00000036842.1	301.049	1.7755	0.460036	3.85948	0.000113628	0.00281603	up	ENSCING00000022116	ENSCING00000022116	coiled-coil domain-containing protein 40(LOC100175445)	XP_009860134.1	PREDICTED: LOW QUALITY PROTEIN: coiled-coil domain-containing protein 40 [Ciona intestinalis]
ENSCINT00000025617.1	62.6244	1.28019	0.332333	3.85212	0.0001171	0.00287649	up	ENSCING00000013925	ENSCING00000013925	uncharacterized LOC113474588(LOC113474588)	-	-
ENSCINT00000002243.3	206.539	1.15474	0.299871	3.85079	0.000117739	0.00288201	up	ENSCING00000004267	ENSCING00000004267	-	XP_002129665.3	PREDICTED: IQ and AAA domain-containing protein 1-like [Ciona intestinalis]
ENSCINT00000035707.1	13.3311	1.77574	0.461112	3.85099	0.000117639	0.00288201	up	ENSCING00000019442	ENSCING00000019442	-	XP_018669793.1	PREDICTED: uncharacterized protein LOC100176591 [Ciona intestinalis]
ENSCINT00000017527.3	31.9008	1.70468	0.443096	3.8472	0.000119476	0.00291941	up	ENSCING00000008595	zf(cchc)-12	zinc finger protein (CCHC)-12(zf(cchc)-12)	NP_001123337.1	zinc finger protein (CCHC)-12 [Ciona intestinalis]
ENSCINT00000022087.2	32.9658	1.23824	0.322194	3.84316	0.000121459	0.00294204	up	ENSCING00000011429	ENSCING00000011429	-	XP_018673012.1	PREDICTED: PHD finger protein rhinoceros [Ciona intestinalis]
ENSCINT00000012938.2	15.0067	1.67401	0.436003	3.83944	0.000123315	0.00297151	up	ENSCING00000006275	ENSCING00000006275	-	XP_018670799.1	PREDICTED: ensconsin-like [Ciona intestinalis]
ENSCINT00000034861.1	18.9816	1.70965	0.445576	3.83695	0.000124573	0.00298645	up	ENSCING00000020974	ENSCING00000020974	-	XP_009858296.1	PREDICTED: sushi, von Willebrand factor type A, EGF and pentraxin domain-containing protein 1 [Ciona intestinalis]
ENSCINT00000036120.1	25.2901	1.39645	0.364093	3.83543	0.000125342	0.00298988	up	ENSCING00000018966	ENSCING00000018966	-	XP_004225891.2	PREDICTED: coiled-coil domain-containing protein 27-like [Ciona intestinalis]
ENSCINT00000019460.3	107.412	1.39266	0.363408	3.83221	0.000126996	0.00299566	up	ENSCING00000009569	ENSCING00000009569	-	XP_004225831.2	PREDICTED: delphilin-like [Ciona intestinalis]
ENSCINT00000032749.1	15.3059	2.17015	0.566235	3.83259	0.000126801	0.00299566	up	ENSCING00000023568	ENSCING00000023568	-	XP_018670553.1	PREDICTED: myosin heavy chain, skeletal muscle, partial [Ciona intestinalis]
ENSCINT00000009278.3	318.292	1.37882	0.360669	3.82295	0.000131866	0.00307269	up	ENSCING00000004482	ENSCING00000004482	dynein regulatory complex subunit 4(LOC100182123)	XP_002122025.2	PREDICTED: growth arrest-specific protein 8 [Ciona intestinalis]
ENSCINT00000027254.2	209.661	1.22521	0.320486	3.82298	0.000131847	0.00307269	up	ENSCING00000015123	ENSCING00000015123	-	NP_001027973.1	complement factor B-1 precursor [Ciona intestinalis]
ENSCINT00000034907.1	111.799	1.98895	0.520637	3.82022	0.000133331	0.00309506	up	ENSCING00000020763	ENSCING00000020763	-	XP_009862391.2	PREDICTED: collagen alpha-1(XII) chain [Ciona intestinalis]
ENSCINT00000026030.2	170.674	1.33435	0.349429	3.81866	0.000134177	0.00310951	up	ENSCING00000025047	ENSCING00000025047	-	XP_018668944.1	PREDICTED: protein PRRC2C isoform X5 [Ciona intestinalis]
ENSCINT00000031469.1	11.6993	1.83951	0.483251	3.80653	0.000140929	0.00323904	up	ENSCING00000021616	ENSCING00000021616	-	XP_018666826.1	PREDICTED: uncharacterized protein LOC100184924 [Ciona intestinalis]
ENSCINT00000011839.3	102.448	1.23893	0.326707	3.79218	0.000149328	0.003404	up	ENSCING00000005734	ENSCING00000005734	uncharacterized protein DDB_G0287625(LOC100177958)	XP_002129648.1	PREDICTED: uncharacterized protein DDB_G0287625 [Ciona intestinalis]
ENSCINT00000036919.1	82.3701	2.21478	0.584998	3.78597	0.000153111	0.00348453	up	ENSCING00000002207	ENSCING00000002207	-	XP_018666863.1	PREDICTED: protein MLP1 isoform X3 [Ciona intestinalis]
ENSCINT00000020746.3	158.635	1.59857	0.422614	3.78257	0.000155216	0.00352668	up	ENSCING00000010452	ENSCING00000010452	neurofilament medium polypeptide(LOC100184492)	XP_002122076.2	PREDICTED: neurofilament medium polypeptide-like [Ciona intestinalis]
ENSCINT00000004415.3	349.105	1.16768	0.309194	3.77653	0.000159027	0.00359567	up	ENSCING00000002163	pf-rib	protofilament ribbon protein(pf-rib)	NP_001027762.1	protofilament ribbon protein [Ciona intestinalis]
ENSCINT00000011810.3	605.286	1.25081	0.331321	3.77521	0.00015987	0.00360276	up	ENSCING00000005722	ENSCING00000005722	adenylate kinase 7(LOC100183643)	XP_018670747.1	PREDICTED: adenylate kinase 7 isoform X2 [Ciona intestinalis]
ENSCINT00000031602.1	76.1766	1.31213	0.347828	3.77237	0.000161705	0.00361514	up	ENSCING00000018397	ENSCING00000018397	-	XP_018668064.1	PREDICTED: lipoxygenase homology domain-containing protein 1-like [Ciona intestinalis]
ENSCINT00000036280.1	78.7037	1.21028	0.320815	3.77252	0.000161609	0.00361514	up	ENSCING00000018644	ENSCING00000018644	-	XP_018668829.1	PREDICTED: neurabin-1 isoform X2 [Ciona intestinalis]
ENSCINT00000032282.1	6.25136	2.78866	0.740177	3.76756	0.000164851	0.00366195	up	ENSCING00000020153	ENSCING00000020153	-	XP_018670102.1	PREDICTED: protein split ends-like [Ciona intestinalis]
ENSCINT00000013977.3	386.572	1.39706	0.371324	3.76238	0.000168302	0.00371492	up	ENSCING00000006813	ENSCING00000006813	probable ATP-dependent RNA helicase DDX46(LOC100178584)	XP_002130991.1	PREDICTED: probable ATP-dependent RNA helicase DDX46 [Ciona intestinalis]
ENSCINT00000033677.1	75.5855	1.37524	0.365872	3.75881	0.000170726	0.00375286	up	ENSCING00000023162	ENSCING00000023162	-	XP_009858296.1	PREDICTED: sushi, von Willebrand factor type A, EGF and pentraxin domain-containing protein 1 [Ciona intestinalis]
ENSCINT00000034043.1	44.7632	1.46648	0.390201	3.75826	0.000171099	0.00375286	up	ENSCING00000022896	ENSCING00000022896	-	XP_018673396.1	PREDICTED: nesprin-1 [Ciona intestinalis]
ENSCINT00000026928.2	30.1227	1.84468	0.491047	3.75663	0.000172217	0.00376552	up	ENSCING00000014854	ENSCING00000014854	-	XP_018669133.1	PREDICTED: pericentrin-like [Ciona intestinalis]
ENSCINT00000026347.2	188.987	1.43661	0.382523	3.7556	0.000172926	0.0037751	up	ENSCING00000014426	ENSCING00000014426	-	XP_018670310.1	PREDICTED: arginine/serine-rich protein PNISR isoform X1 [Ciona intestinalis]
ENSCINT00000033645.1	55.2999	1.4795	0.395701	3.73895	0.000184793	0.00399039	up	ENSCING00000019172	ENSCING00000019172	-	XP_018671895.1	PREDICTED: dynein heavy chain 1, axonemal-like, partial [Ciona intestinalis]
ENSCINT00000032437.1	53.4572	1.75796	0.470584	3.7357	0.000187197	0.00403603	up	ENSCING00000021561	ENSCING00000021561	-	XP_002120131.3	PREDICTED: cilia- and flagella-associated protein 44-like, partial [Ciona intestinalis]
ENSCINT00000035241.1	42.8118	1.78099	0.477781	3.72764	0.000193281	0.00412886	up	ENSCING00000021124	ENSCING00000021124	-	XP_002121111.1	PREDICTED: papilin-like [Ciona intestinalis]
ENSCINT00000002700.3	61.5005	1.17925	0.316601	3.72473	0.000195521	0.00416394	up	ENSCING00000001389	ENSCING00000001389	-	XP_002128958.3	PREDICTED: coiled-coil domain-containing protein 66 [Ciona intestinalis]
ENSCINT00000036314.1	24.6286	1.82578	0.490153	3.72491	0.000195383	0.00416394	up	ENSCING00000024831	ENSCING00000024831	-	NP_001265922.1	uncharacterized protein LOC100178935 [Ciona intestinalis]
ENSCINT00000028731.2	28.0833	1.32747	0.35884	3.69934	0.000216162	0.00452059	up	ENSCING00000022079	ENSCING00000022079	-	XP_018670799.1	PREDICTED: ensconsin-like [Ciona intestinalis]
ENSCINT00000010133.3	16.8752	1.7472	0.473307	3.69147	0.000222964	0.00464192	up	ENSCING00000021365	ENSCING00000021365	-	XP_018667791.1	PREDICTED: filamin A-interacting protein 1-like isoform X3 [Ciona intestinalis]
ENSCINT00000029042.2	49.3574	1.31271	0.356693	3.68021	0.000233041	0.00481572	up	ENSCING00000016724	ENSCING00000016724	myosin-2 heavy chain, non muscle(LOC100179853)	XP_002129426.2	PREDICTED: myosin-2 heavy chain, non muscle [Ciona intestinalis]
ENSCINT00000027738.2	44.1021	1.24463	0.338247	3.67966	0.000233546	0.004819	up	ENSCING00000015555	ENSCING00000015555	-	XP_018668501.1	PREDICTED: apoptosis-inducing factor 2-like isoform X2 [Ciona intestinalis]
ENSCINT00000033312.1	30.966	1.61027	0.437728	3.67869	0.000234431	0.00483012	up	ENSCING00000000882	ENSCING00000000882	-	XP_018673140.1	PREDICTED: uncharacterized protein LOC100176471 [Ciona intestinalis]
ENSCINT00000025910.2	201.738	1.01071	0.274958	3.67586	0.000237047	0.00486961	up	ENSCING00000014111	ENSCING00000014111	-	XP_002125834.3	PREDICTED: probable ribonuclease ZC3H12B [Ciona intestinalis]
ENSCINT00000018931.3	28.5539	1.29512	0.352513	3.67397	0.000238809	0.00489858	up	ENSCING00000021250	ENSCING00000021250	-	XP_018670264.1	PREDICTED: inverted formin-2 [Ciona intestinalis]
ENSCINT00000000317.3	164.06	1.23509	0.336758	3.66759	0.000244848	0.00500769	up	ENSCING00000000182	ENSCING00000000182	peptidyl-prolyl cis-trans isomerase G-like(LOC100180164)	XP_009857484.1	PREDICTED: peptidyl-prolyl cis-trans isomerase G-like [Ciona intestinalis]
ENSCINT00000024211.2	477.516	1.16462	0.317686	3.66595	0.000246421	0.00502511	up	ENSCING00000012955	ENSCING00000012955	DC2-related axonemal dynein intermediate chain 4(ic4)	NP_001072015.1	DC2-related axonemal dynein intermediate chain 4 [Ciona intestinalis]
ENSCINT00000008026.3	67.3633	1.19615	0.327001	3.65793	0.000254262	0.00514732	up	ENSCING00000003893	ENSCING00000003893	-	XP_018669887.1	PREDICTED: chromodomain-helicase-DNA-binding protein 7 isoform X1 [Ciona intestinalis]
ENSCINT00000018964.3	122.484	1.28011	0.350079	3.65662	0.000255562	0.00516579	up	ENSCING00000009328	ENSCING00000009328	-	XP_018667568.1	PREDICTED: proteoglycan 4 isoform X1 [Ciona intestinalis]
ENSCINT00000033996.1	20.3251	1.66902	0.457222	3.65034	0.000261889	0.00527872	up	ENSCING00000019271	ENSCING00000019271	-	XP_018673023.1	PREDICTED: msx2-interacting protein [Ciona intestinalis]
ENSCINT00000010605.3	195.223	1.05556	0.289206	3.64986	0.000262379	0.00528095	up	ENSCING00000005151	ENSCING00000005151	-	XP_018673189.1	PREDICTED: centrosomal protein of 135 kDa isoform X2 [Ciona intestinalis]
ENSCINT00000037073.1	87.94	1.89324	0.52267	3.62224	0.000292063	0.00580292	up	ENSCING00000019043	ENSCING00000019043	-	XP_002124152.4	PREDICTED: uncharacterized protein LOC100177719 isoform X1 [Ciona intestinalis]
ENSCINT00000003800.3	165.781	1.10628	0.305716	3.61866	0.000296133	0.00584213	up	ENSCING00000001859	ENSCING00000001859	villin-1(LOC100185031)	XP_018668862.1	PREDICTED: villin-1 isoform X2 [Ciona intestinalis]
ENSCINT00000007372.3	13.6052	3.1157	0.861149	3.61807	0.000296802	0.00584705	up	ENSCING00000003582	ENSCING00000003582	-	XP_018673426.1	PREDICTED: uncharacterized protein LOC100182005 [Ciona intestinalis]
ENSCINT00000031107.1	125.262	1.19801	0.331229	3.61685	0.000298205	0.00586638	up	ENSCING00000020351	ENSCING00000020351	-	XP_018667869.1	PREDICTED: dynein heavy chain 2, axonemal-like [Ciona intestinalis]
ENSCINT00000002814.3	222.916	1.20626	0.333904	3.6126	0.000303143	0.00595511	up	ENSCING00000019805	ENSCING00000019805	T-complex protein 1 subunit gamma-like(LOC100181285)	XP_002129236.1	PREDICTED: T-complex protein 1 subunit gamma-like [Ciona intestinalis]
ENSCINT00000008726.2	688.88	1.18793	0.329766	3.60235	0.000315359	0.0061517	up	ENSCING00000004227	ENSCING00000004227	insulin-like growth factor 2 mRNA-binding protein 1(LOC100184663)	XP_002127946.1	PREDICTED: insulin-like growth factor 2 mRNA-binding protein 1 [Ciona intestinalis]
ENSCINT00000003605.3	43.4994	2.01957	0.56089	3.60065	0.000317424	0.00616294	up	ENSCING00000001777	ENSCING00000001777	-	XP_018668598.1	PREDICTED: thrombospondin type-1 domain-containing protein 7B-like isoform X2 [Ciona intestinalis]
ENSCINT00000023261.2	299.236	1.23632	0.344215	3.59172	0.000328507	0.0062936	up	ENSCING00000009634	ENSCING00000009634	cilia- and flagella-associated protein 58(LOC100187286)	XP_002129786.1	PREDICTED: cilia- and flagella-associated protein 58 [Ciona intestinalis]
ENSCINT00000026036.2	333.709	1.11851	0.311573	3.58988	0.000330827	0.006312	up	ENSCING00000014205	ENSCING00000014205	-	XP_018668939.1	PREDICTED: protein PRRC2C isoform X1 [Ciona intestinalis]
ENSCINT00000016388.3	79.1686	1.19389	0.332942	3.58589	0.000335933	0.00636583	up	ENSCING00000008006	ENSCING00000008006	spliceosome-associated protein CWC27 homolog(LOC100179805)	XP_009862405.2	PREDICTED: peptidyl-prolyl cis-trans isomerase CWC27 homolog [Ciona intestinalis]
ENSCINT00000036367.1	29.3565	1.27218	0.354828	3.58534	0.000336636	0.00637048	up	ENSCING00000018098	ENSCING00000018098	-	XP_018671490.1	PREDICTED: protein Shroom3 isoform X1 [Ciona intestinalis]
ENSCINT00000018043.3	59.7019	1.06193	0.296285	3.58415	0.000338174	0.00638223	up	ENSCING00000008865	ENSCING00000008865	pre-mRNA-splicing factor CWC22 homolog(LOC100187293)	XP_002125724.1	PREDICTED: pre-mRNA-splicing factor CWC22 homolog [Ciona intestinalis]
ENSCINT00000018292.3	24.2178	1.38004	0.385315	3.58159	0.000341504	0.00641898	up	ENSCING00000008991	ENSCING00000008991	-	XP_019624088.1	PREDICTED: dynein heavy chain 8, axonemal-like [Branchiostoma belcheri]
ENSCINT00000025459.2	158.145	1.19202	0.332809	3.5817	0.000341364	0.00641898	up	ENSCING00000003233	ENSCING00000003233	ephrin type-A receptor 4(LOC445709)	XP_002124572.1	PREDICTED: ephrin type-A receptor 4 isoform X1 [Ciona intestinalis]
ENSCINT00000014388.2	93.3745	1.10639	0.309263	3.5775	0.000346895	0.00650277	up	ENSCING00000007004	ENSCING00000007004	-	XP_018668021.1	PREDICTED: cyclin-T2 isoform X3 [Ciona intestinalis]
ENSCINT00000025460.2	172.513	1.14603	0.320666	3.5739	0.000351707	0.0065489	up	ENSCING00000002625	ENSCING00000002625	ephrin receptor epsilon(ephe)	XP_018669018.1	PREDICTED: ephrin receptor epsilon isoform X1 [Ciona intestinalis]
ENSCINT00000025950.2	197.505	1.05443	0.295563	3.56753	0.000360361	0.00664782	up	ENSCING00000003898	ENSCING00000003898	-	XP_002128096.1	PREDICTED: metastasis suppressor protein 1 [Ciona intestinalis]
ENSCINT00000035395.1	322.311	1.06467	0.298473	3.56704	0.00036103	0.00665137	up	ENSCING00000024611	ENSCING00000024611	-	XP_018667521.1	PREDICTED: multiple PDZ domain protein isoform X1 [Ciona intestinalis]
ENSCINT00000032701.1	105.221	1.37373	0.386098	3.55798	0.000373724	0.00683999	up	ENSCING00000006326	ENSCING00000006326	leucine-rich repeat-containing protein 74B-like(LOC100187037)	XP_009857667.1	PREDICTED: leucine-rich repeat-containing protein 74B-like isoform X2 [Ciona intestinalis]
ENSCINT00000023911.2	35.5039	1.45557	0.409302	3.55623	0.00037622	0.00686762	up	ENSCING00000012754	ENSCING00000012754	-	XP_009858127.2	PREDICTED: myosin-2 heavy chain-like [Ciona intestinalis]
ENSCINT00000031540.1	148.732	1.26139	0.354918	3.55402	0.000379389	0.00690736	up	ENSCING00000024504	ENSCING00000024504	-	XP_009857591.2	PREDICTED: EF-hand calcium-binding domain-containing protein 5-like [Ciona intestinalis]
ENSCINT00000001120.3	550.464	1.2796	0.360361	3.55089	0.000383935	0.00697189	up	ENSCING00000000607	ENSCING00000000607	-	XP_009861049.1	PREDICTED: histone-lysine N-methyltransferase KMT5B isoform X2 [Ciona intestinalis]
ENSCINT00000036324.1	80.6007	1.41871	0.400133	3.5456	0.000391714	0.0071039	up	ENSCING00000024921	ENSCING00000024921	-	XP_018667869.1	PREDICTED: dynein heavy chain 2, axonemal-like [Ciona intestinalis]
ENSCINT00000024929.2	377.329	1.01291	0.286708	3.53291	0.000411009	0.0074152	up	ENSCING00000008788	ENSCING00000008788	-	XP_002129051.1	PREDICTED: ubiquitin-associated protein 2-like isoform X3 [Ciona intestinalis]
ENSCINT00000031242.1	38.4931	1.25716	0.356086	3.53048	0.000414811	0.00743806	up	ENSCING00000021259	ENSCING00000021259	-	-	-
ENSCINT00000033965.1	16.8677	1.88613	0.534203	3.53074	0.000414391	0.00743806	up	ENSCING00000022512	ENSCING00000022512	-	XP_018667491.1	PREDICTED: ankyrin repeat domain-containing protein 26 [Ciona intestinalis]
ENSCINT00000036232.1	395.228	1.27174	0.360227	3.53039	0.000414947	0.00743806	up	ENSCING00000022441	ENSCING00000022441	-	XP_018671017.1	PREDICTED: uncharacterized protein LOC104266555 [Ciona intestinalis]
ENSCINT00000035763.1	104.298	1.2508	0.354794	3.52541	0.000422821	0.00751155	up	ENSCING00000022121	ENSCING00000022121	-	XP_009862277.1	PREDICTED: uncharacterized protein LOC100177998 [Ciona intestinalis]
ENSCINT00000001858.3	383.892	1.29975	0.368963	3.5227	0.000427178	0.00754392	up	ENSCING00000001004	ENSCING00000001004	-	XP_018671017.1	PREDICTED: uncharacterized protein LOC104266555 [Ciona intestinalis]
ENSCINT00000014761.2	111.22	1.16679	0.331565	3.51903	0.000433129	0.0076171	up	ENSCING00000007197	ENSCING00000007197	-	XP_018673192.1	PREDICTED: USP6 N-terminal-like protein [Ciona intestinalis]
ENSCINT00000015247.3	161.515	1.11285	0.316718	3.5137	0.000441919	0.00773247	up	ENSCING00000007410	kif3b	kinesin family member 3B(kif3b)	NP_001007567.1	kinesin family member 3B [Ciona intestinalis]
ENSCINT00000032096.1	16.6644	1.4654	0.417096	3.51334	0.000442507	0.00773304	up	ENSCING00000024057	ENSCING00000024057	-	XP_009861876.2	PREDICTED: uncharacterized protein zf(c2h2)-137 isoform X2 [Ciona intestinalis]
ENSCINT00000020092.3	94.6135	1.48089	0.423489	3.49687	0.000470754	0.00810464	up	ENSCING00000009972	ENSCING00000009972	-	XP_018667491.1	PREDICTED: ankyrin repeat domain-containing protein 26 [Ciona intestinalis]
ENSCINT00000003567.3	152.027	1.75809	0.503019	3.49508	0.000473912	0.00811447	up	ENSCING00000001762	ENSCING00000001762	-	XP_018670451.1	PREDICTED: cytoplasmic dynein 2 heavy chain 1-like isoform X2 [Ciona intestinalis]
ENSCINT00000035677.1	21.6592	1.56835	0.449392	3.48994	0.000483125	0.00824628	up	ENSCING00000017892	ENSCING00000017892	-	-	-
ENSCINT00000026783.2	34.3961	1.0675	0.305924	3.48943	0.000484055	0.0082487	up	ENSCING00000014760	ENSCING00000014760	-	XP_017758479.1	PREDICTED: cell surface glycoprotein 1-like [Eufriesea mexicana]
ENSCINT00000036127.1	150.537	1.13796	0.326164	3.48892	0.000484977	0.0082487	up	ENSCING00000013908	ENSCING00000013908	-	XP_002124312.3	PREDICTED: forkhead-associated domain-containing protein 1-like isoform X2 [Ciona intestinalis]
ENSCINT00000026681.2	16.0836	1.96967	0.56577	3.4814	0.000498804	0.00838039	up	ENSCING00000014689	ENSCING00000014689	-	XP_009861454.2	PREDICTED: coiled-coil domain-containing protein 178-like [Ciona intestinalis]
ENSCINT00000018188.3	466.68	1.32631	0.381011	3.48103	0.000499491	0.00838183	up	ENSCING00000008960	ENSCING00000008960	A disintegrin and metalloproteinase with thrombospondin motifs 7-like(LOC100178881)	XP_002121766.2	PREDICTED: A disintegrin and metalloproteinase with thrombospondin motifs 7-like [Ciona intestinalis]
ENSCINT00000014191.3	30.228	1.27882	0.36777	3.47723	0.000506617	0.00848826	up	ENSCING00000006910	ENSCING00000006910	-	XP_002119548.1	PREDICTED: U3 small nucleolar RNA-associated protein 14 homolog A-like [Ciona intestinalis]
ENSCINT00000034776.1	15.6043	1.51077	0.43547	3.4693	0.00052182	0.00869368	up	ENSCING00000022048	ENSCING00000022048	-	XP_018668315.1	PREDICTED: vicilin-like seed storage protein At2g18540 [Ciona intestinalis]
ENSCINT00000026651.2	22.3257	1.26974	0.366043	3.46883	0.000522726	0.00869836	up	ENSCING00000014671	ENSCING00000014671	BICD family-like cargo adapter 1(LOC100176252)	XP_002126777.2	PREDICTED: BICD family-like cargo adapter 1 [Ciona intestinalis]
ENSCINT00000030590.1	73.722	1.25284	0.361498	3.46569	0.000528864	0.00879	up	ENSCING00000019012	ENSCING00000019012	-	XP_018667869.1	PREDICTED: dynein heavy chain 2, axonemal-like [Ciona intestinalis]
ENSCINT00000006424.3	85.5993	1.22657	0.3541	3.4639	0.000532409	0.00882785	up	ENSCING00000003154	ENSCING00000003154	-	XP_018671881.1	PREDICTED: G-protein coupled receptor 98-like isoform X2 [Ciona intestinalis]
ENSCINT00000032018.1	18.5998	1.58425	0.457698	3.46135	0.000537472	0.00886966	up	ENSCING00000023978	ENSCING00000023978	-	XP_002122437.1	PREDICTED: RB1-inducible coiled-coil protein 1 [Ciona intestinalis]
ENSCINT00000027965.2	193.528	1.08528	0.313616	3.46056	0.000539057	0.00887469	up	ENSCING00000002524	ENSCING00000002524	-	XP_018671517.1	PREDICTED: A-kinase anchor protein 2 isoform X2 [Ciona intestinalis]
ENSCINT00000016585.3	67.7256	1.4702	0.425005	3.45925	0.000541687	0.00890746	up	ENSCING00000008117	ENSCING00000008117	-	XP_002120578.1	PREDICTED: sperm flagellar protein 2-like [Ciona intestinalis]
ENSCINT00000035173.1	28.9408	1.37258	0.396894	3.4583	0.000543605	0.00892845	up	ENSCING00000019747	ENSCING00000019747	-	XP_002735374.1	PREDICTED: spectrin alpha chain, non-erythrocytic 1-like isoform X1 [Saccoglossus kowalevskii]
ENSCINT00000034931.1	73.0031	1.42983	0.414615	3.44858	0.000563541	0.00914801	up	ENSCING00000023537	ENSCING00000023537	-	XP_018668682.1	PREDICTED: collagen XVIII homologue isoform X4 [Ciona intestinalis]
ENSCINT00000022527.2	195.607	1.15977	0.336855	3.44293	0.000575449	0.00928253	up	ENSCING00000005694	ENSCING00000005694	-	XP_009861725.1	PREDICTED: coiled-coil domain-containing protein 170 [Ciona intestinalis]
ENSCINT00000023175.2	15.0935	1.5324	0.445074	3.44301	0.000575268	0.00928253	up	ENSCING00000012224	ENSCING00000012224	-	XP_002124555.1	PREDICTED: unconventional myosin-XV-like [Ciona intestinalis]
ENSCINT00000030207.1	8.19124	2.7114	0.787568	3.44274	0.000575844	0.00928253	up	ENSCING00000024395	ENSCING00000024395	-	XP_009860070.2	PREDICTED: sodium channel protein type 4 subunit alpha B-like isoform X1 [Ciona intestinalis]
ENSCINT00000008105.3	381.735	1.13357	0.329469	3.44059	0.000580457	0.00933557	up	ENSCING00000003926	cirgg1	nucleolin like protein CiRGG1(cirgg1)	NP_001027962.1	nucleolin like protein CiRGG1 [Ciona intestinalis]
ENSCINT00000032612.1	25.2774	1.42823	0.415664	3.43601	0.000590354	0.0094511	up	ENSCING00000017975	ENSCING00000017975	-	XP_002129426.2	PREDICTED: myosin-2 heavy chain, non muscle [Ciona intestinalis]
ENSCINT00000010486.3	266.373	1.20792	0.35167	3.4348	0.000592985	0.00948232	up	ENSCING00000005086	ENSCING00000005086	-	XP_002131776.1	PREDICTED: protein MAATS1-like [Ciona intestinalis]
ENSCINT00000035810.1	9.38003	2.7337	0.796172	3.43355	0.000595731	0.0095153	up	ENSCING00000020702	ENSCING00000020702	-	XP_018673426.1	PREDICTED: uncharacterized protein LOC100182005 [Ciona intestinalis]
ENSCINT00000027924.2	1207.64	1.1717	0.34147	3.43134	0.000600614	0.00957134	up	ENSCING00000015730	ENSCING00000015730	coiled-coil domain-containing protein 89-like(LOC100179709)	XP_002124728.2	PREDICTED: uncharacterized protein LOC100179709 [Ciona intestinalis]
ENSCINT00000002487.3	157.797	1.16992	0.340995	3.43089	0.000601595	0.00957602	up	ENSCING00000005864	ENSCING00000005864	-	NP_001121576.1	ephrin receptor delta [Ciona intestinalis]
ENSCINT00000023329.2	50.0649	1.20991	0.353365	3.42396	0.000617156	0.00977901	up	ENSCING00000012339	ENSCING00000012339	-	XP_009860998.1	PREDICTED: coiled-coil domain-containing protein 39-like [Ciona intestinalis]
ENSCINT00000008807.3	225.922	1.28252	0.374742	3.42241	0.000620688	0.00980036	up	ENSCING00000017140	ENSCING00000017140	dynein regulatory complex protein 11-like(LOC100182784)	XP_002129665.3	PREDICTED: IQ and AAA domain-containing protein 1-like [Ciona intestinalis]
ENSCINT00000024202.2	41.6307	1.29659	0.379032	3.42081	0.000624359	0.00983718	up	ENSCING00000012948	ENSCING00000012948	-	XP_009859743.2	PREDICTED: angiopoietin-related protein 2-like isoform X1 [Ciona intestinalis]
ENSCINT00000017646.3	149.942	1.66021	0.485706	3.41815	0.000630493	0.0099114	up	ENSCING00000008632	ENSCING00000008632	-	XP_019625904.1	PREDICTED: dynein beta chain, ciliary-like [Branchiostoma belcheri]
ENSCINT00000000781.3	137.253	1.37114	0.401851	3.41207	0.000644711	0.010078	up	ENSCING00000000427	ENSCING00000000427	-	XP_021500729.1	cytoplasmic dynein 1 heavy chain 1 [Meriones unguiculatus]
ENSCINT00000007759.3	15.445	1.97926	0.581225	3.40533	0.000660834	0.0102983	up	ENSCING00000003758	ENSCING00000003758	-	XP_011896280.1	PREDICTED: mucin-19-like, partial [Cercocebus atys]
ENSCINT00000024794.1	36.2637	1.89163	0.555839	3.4032	0.000666013	0.0103529	up	ENSCING00000013349	ENSCING00000013349	-	XP_018668364.1	PREDICTED: uncharacterized protein LOC100179634 isoform X1 [Ciona intestinalis]
ENSCINT00000037122.1	15.403	1.31769	0.387543	3.40012	0.000673568	0.0104354	up	ENSCING00000021018	ENSCING00000021018	-	XP_018671207.1	PREDICTED: thrombospondin type-1 domain-containing protein 7A [Ciona intestinalis]
ENSCINT00000021321.3	21.1747	1.26593	0.372791	3.39582	0.000684223	0.0105201	up	ENSCING00000010791	ENSCING00000010791	-	XP_018666762.1	PREDICTED: (E3-independent) E2 ubiquitin-conjugating enzyme UBE2O-like isoform X2 [Ciona intestinalis]
ENSCINT00000035786.1	20.1005	1.31321	0.386718	3.39578	0.000684322	0.0105201	up	ENSCING00000024083	ENSCING00000024083	-	XP_002127328.1	PREDICTED: golgin subfamily A member 6-like protein 6 [Ciona intestinalis]
ENSCINT00000037343.1	17.5036	1.55127	0.458412	3.384	0.000714377	0.0108623	up	ENSCING00000022962	ENSCING00000022962	-	XP_018669793.1	PREDICTED: uncharacterized protein LOC100176591 [Ciona intestinalis]
ENSCINT00000031567.1	31.1561	1.13752	0.336488	3.38058	0.000723339	0.0109626	up	ENSCING00000024555	ENSCING00000024555	-	XP_018671265.1	PREDICTED: cGMP-specific 3',5'-cyclic phosphodiesterase-like [Ciona intestinalis]
ENSCINT00000005493.3	165.441	1.30709	0.386804	3.37922	0.000726922	0.0109967	up	ENSCING00000016550	ENSCING00000016550	-	XP_018671230.1	PREDICTED: LOW QUALITY PROTEIN: regulator of G-protein signaling 22-like [Ciona intestinalis]
ENSCINT00000032217.1	19.0755	1.45953	0.432031	3.3783	0.000729345	0.0110058	up	ENSCING00000021240	ENSCING00000021240	-	XP_018672312.1	PREDICTED: rho guanine nucleotide exchange factor 11-like isoform X3 [Ciona intestinalis]
ENSCINT00000006475.3	38.1573	1.3793	0.408675	3.37505	0.000738015	0.0110885	up	ENSCING00000009311	ENSCING00000009311	-	XP_018670264.1	PREDICTED: inverted formin-2 [Ciona intestinalis]
ENSCINT00000020063.3	126.649	1.18151	0.350233	3.37349	0.00074222	0.0111251	up	ENSCING00000009943	ENSCING00000009943	-	XP_018668489.1	PREDICTED: bromodomain adjacent to zinc finger domain protein 2B isoform X1 [Ciona intestinalis]
ENSCINT00000037202.1	156.581	1.11521	0.330785	3.37141	0.000747834	0.0111878	up	ENSCING00000021624	ENSCING00000021624	transcription elongation factor SPT5(LOC100178802)	XP_018669308.1	PREDICTED: transcription elongation factor SPT5 isoform X2 [Ciona intestinalis]
ENSCINT00000016360.3	165.406	1.15141	0.341805	3.36861	0.000755478	0.0112659	up	ENSCING00000007995	ENSCING00000007995	-	XP_004225543.1	PREDICTED: cell division cycle 5-like protein [Ciona intestinalis]
ENSCINT00000026691.2	29.7305	1.42851	0.424447	3.36558	0.000763827	0.011366	up	ENSCING00000014697	ENSCING00000014697	-	XP_009861113.2	PREDICTED: ninein-like [Ciona intestinalis]
ENSCINT00000031877.1	40.4053	1.11297	0.330998	3.36247	0.000772481	0.0114703	up	ENSCING00000017919	ENSCING00000017919	-	XP_018668495.1	PREDICTED: E3 ubiquitin-protein ligase TRIP12 [Ciona intestinalis]
ENSCINT00000007634.3	22.142	1.47166	0.438797	3.35384	0.000796986	0.0117093	up	ENSCING00000024312	ENSCING00000024312	-	XP_018669954.1	PREDICTED: cadherin-7 isoform X2 [Ciona intestinalis]
ENSCINT00000014504.3	18.6135	1.95195	0.581983	3.35396	0.00079663	0.0117093	up	ENSCING00000023531	ENSCING00000023531	-	XP_018670980.1	PREDICTED: centrosomal protein of 290 kDa isoform X2 [Ciona intestinalis]
ENSCINT00000025829.2	12.4042	1.84208	0.549681	3.35117	0.000804708	0.0117979	up	ENSCING00000014069	ENSCING00000014069	-	XP_018669800.1	PREDICTED: glutamate receptor ionotropic, kainate 1-like [Ciona intestinalis]
ENSCINT00000020562.3	26.6473	1.77118	0.528959	3.34842	0.000812751	0.0118658	up	ENSCING00000010338	ENSCING00000010338	anthrax toxin receptor 1-like(LOC100184811)	XP_002124654.1	PREDICTED: anthrax toxin receptor 1-like, partial [Ciona intestinalis]
ENSCINT00000018502.3	224.218	1.0326	0.308429	3.34793	0.000814177	0.0118742	up	ENSCING00000009117	ENSCING00000009117	paired amphipathic helix protein Sin3a(LOC100174991)	XP_002123710.1	PREDICTED: paired amphipathic helix protein Sin3a isoform X1 [Ciona intestinalis]
ENSCINT00000002233.3	38.1558	1.07235	0.320751	3.34325	0.000828042	0.0119889	up	ENSCING00000001181	ENSCING00000001181	-	-	-
ENSCINT00000025826.2	482.724	1.08096	0.323318	3.34333	0.000827786	0.0119889	up	ENSCING00000002444	ENSCING00000002444	ezrin/radixin/moesin (ERM)-like protein(erm)	NP_001027599.1	ezrin/radixin/moesin (ERM)-like protein [Ciona intestinalis]
ENSCINT00000031968.1	41.8553	1.14122	0.341351	3.34324	0.000828071	0.0119889	up	ENSCING00000020168	ENSCING00000020168	-	XP_018668845.1	PREDICTED: RNA-binding protein FUS-like isoform X2 [Ciona intestinalis]
ENSCINT00000037175.1	138.521	1.21687	0.363956	3.34344	0.000827456	0.0119889	up	ENSCING00000024977	ENSCING00000024977	-	XP_018668925.1	PREDICTED: poly [ADP-ribose] polymerase 14-like [Ciona intestinalis]
ENSCINT00000031161.1	50.8119	1.41979	0.425396	3.33756	0.000845164	0.0121791	up	ENSCING00000023791	ENSCING00000023791	myosin-6(LOC100176037)	BAA08111.1	embryonic muscle myosin heavy chain [Halocynthia roretzi]
ENSCINT00000035908.1	36.4803	1.30223	0.390256	3.33685	0.000847326	0.0121791	up	ENSCING00000024062	ENSCING00000024062	-	XP_018670980.1	PREDICTED: centrosomal protein of 290 kDa isoform X2 [Ciona intestinalis]
ENSCINT00000035619.1	101.357	1.08984	0.327371	3.32905	0.000871418	0.0124101	up	ENSCING00000020897	ENSCING00000020897	-	XP_018672771.1	PREDICTED: uncharacterized protein LOC100175956 [Ciona intestinalis]
ENSCINT00000008817.1	115.334	1.15468	0.347115	3.32649	0.000879458	0.0124736	up	ENSCING00000004270	ENSCING00000004270	intraflagellar transport protein 81 homolog(LOC100182630)	XP_002126367.1	PREDICTED: intraflagellar transport protein 81 homolog [Ciona intestinalis]
ENSCINT00000026951.2	26.9204	1.17941	0.355022	3.32208	0.000893503	0.0126342	up	ENSCING00000014871	ENSCING00000014871	-	NP_001071893.1	zinc finger protein [Ciona intestinalis]
ENSCINT00000034402.1	16.1104	1.35576	0.408253	3.32088	0.000897336	0.0126627	up	ENSCING00000019306	ENSCING00000019306	-	XP_018669887.1	PREDICTED: chromodomain-helicase-DNA-binding protein 7 isoform X1 [Ciona intestinalis]
ENSCINT00000036988.1	28.5254	1.64058	0.494008	3.32096	0.000897078	0.0126627	up	ENSCING00000018420	ENSCING00000018420	-	XP_004226364.2	PREDICTED: WD repeat-containing protein 60-like [Ciona intestinalis]
ENSCINT00000010301.3	256.331	1.28307	0.386499	3.31973	0.000901045	0.0127022	up	ENSCING00000005010	ENSCING00000005010	-	XP_018666797.1	PREDICTED: LOW QUALITY PROTEIN: transient receptor potential cation channel subfamily A member 1 homolog [Ciona intestinalis]
ENSCINT00000005407.3	39.8302	1.02668	0.309506	3.31716	0.000909367	0.0127823	up	ENSCING00000011983	ENSCING00000011983	-	XP_018411828.1	PREDICTED: probable ubiquitin carboxyl-terminal hydrolase FAF-X isoform X1 [Nanorana parkeri]
ENSCINT00000034904.1	25.7286	1.80451	0.544224	3.31575	0.000913981	0.0128326	up	ENSCING00000021181	ENSCING00000021181	-	XP_009861997.2	PREDICTED: filaggrin [Ciona intestinalis]
ENSCINT00000032011.1	42.9149	1.34578	0.407028	3.30636	0.000945167	0.0131643	up	ENSCING00000023233	ENSCING00000023233	-	XP_018671939.1	PREDICTED: E3 ubiquitin-protein ligase UBR4-like isoform X3 [Ciona intestinalis]
ENSCINT00000017082.3	118.419	1.16933	0.354206	3.30127	0.000962474	0.0133182	up	ENSCING00000013677	ENSCING00000013677	-	XP_018667866.1	PREDICTED: dynein heavy chain 10, axonemal [Ciona intestinalis]
ENSCINT00000003758.3	49.1433	1.12074	0.339598	3.3002	0.000966167	0.0133235	up	ENSCING00000001864	ENSCING00000001864	-	XP_013437672.1	hypothetical protein, conserved [Eimeria necatrix]
ENSCINT00000031864.1	7.97754	1.79199	0.544123	3.29336	0.000989982	0.0135314	up	ENSCING00000018309	ENSCING00000018309	-	XP_018669293.1	PREDICTED: microtubule-associated protein futsch isoform X2 [Ciona intestinalis]
ENSCINT00000003249.3	1157.32	1.59335	0.483864	3.29298	0.000991328	0.0135365	up	ENSCING00000001621	ENSCING00000001621	-	XP_002130147.1	PREDICTED: solute carrier family 25 member 36 [Ciona intestinalis]
ENSCINT00000031490.1	148.468	1.15164	0.350201	3.2885	0.00100721	0.0137131	up	ENSCING00000021325	ENSCING00000021325	-	XP_009859352.1	PREDICTED: chromodomain-helicase-DNA-binding protein 4 isoform X2 [Ciona intestinalis]
ENSCINT00000026837.2	9.1206	1.78751	0.543846	3.2868	0.00101334	0.0137562	up	ENSCING00000014801	ENSCING00000014801	-	XP_009861061.2	PREDICTED: uncharacterized protein LOC100180590 [Ciona intestinalis]
ENSCINT00000008116.3	4799.43	1.29952	0.395815	3.28316	0.00102649	0.0139075	up	ENSCING00000003933	ENSCING00000003933	-	XP_009860490.2	PREDICTED: von Willebrand factor isoform X1 [Ciona intestinalis]
ENSCINT00000033486.1	38.8418	1.33082	0.406408	3.27459	0.00105816	0.0142259	up	ENSCING00000022985	ENSCING00000022985	uncharacterized LOC100175332(LOC100175332)	XP_009862079.2	PREDICTED: uncharacterized protein LOC100175332 [Ciona intestinalis]
ENSCINT00000025210.1	28.7266	1.13773	0.347725	3.27193	0.00106815	0.0143188	up	ENSCING00000013645	ENSCING00000013645	-	XP_018667016.1	PREDICTED: synphilin-1 isoform X2 [Ciona intestinalis]
ENSCINT00000033417.1	22.2368	1.41323	0.432022	3.2712	0.00107092	0.0143283	up	ENSCING00000018654	ENSCING00000018654	-	XP_018673398.1	PREDICTED: cytoplasmic dynein 1 heavy chain 1 [Ciona intestinalis]
ENSCINT00000032089.1	111.272	1.29698	0.397666	3.26148	0.00110832	0.0147017	up	ENSCING00000024214	ENSCING00000024214	-	XP_018668930.1	PREDICTED: band 4.1-like protein 4 isoform X2 [Ciona intestinalis]
ENSCINT00000035892.1	19.5268	1.43179	0.43919	3.26007	0.00111386	0.0147495	up	ENSCING00000023610	ENSCING00000023610	-	XP_018672493.1	PREDICTED: coiled-coil domain-containing protein 18 [Ciona intestinalis]
ENSCINT00000037262.1	21.5993	1.17311	0.359847	3.26002	0.00111404	0.0147495	up	ENSCING00000021434	ENSCING00000021434	-	XP_018666849.1	PREDICTED: DNA-dependent protein kinase catalytic subunit [Ciona intestinalis]
ENSCINT00000007960.3	58.1638	1.04714	0.321402	3.25805	0.00112181	0.014824	up	ENSCING00000003853	ENSCING00000003853	-	XP_017546516.1	PREDICTED: potassium channel subfamily T member 1-like isoform X13 [Pygocentrus nattereri]
ENSCINT00000027670.2	16.2858	1.50774	0.463837	3.25058	0.00115169	0.01509	up	ENSCING00000015487	ENSCING00000015487	-	XP_018671882.1	PREDICTED: G-protein coupled receptor 98-like isoform X3 [Ciona intestinalis]
ENSCINT00000017526.3	339.856	1.09445	0.336842	3.24914	0.00115756	0.0151527	up	ENSCING00000008591	ENSCING00000008591	-	XP_002126068.1	PREDICTED: E3 ubiquitin-protein ligase Midline-1 [Ciona intestinalis]
ENSCINT00000023628.2	45.0288	1.35014	0.416007	3.24548	0.00117252	0.0153054	up	ENSCING00000012551	ENSCING00000012551	-	XP_018668489.1	PREDICTED: bromodomain adjacent to zinc finger domain protein 2B isoform X1 [Ciona intestinalis]
ENSCINT00000035522.1	95.568	1.06663	0.328698	3.24502	0.00117443	0.015316	up	ENSCING00000022213	ENSCING00000022213	-	XP_018669977.1	PREDICTED: filamin-C isoform X12 [Ciona intestinalis]
ENSCINT00000018359.3	57.3756	1.01527	0.313048	3.24316	0.00118212	0.0153874	up	ENSCING00000020290	ENSCING00000020290	-	XP_018666754.1	PREDICTED: kinesin-like protein KIF28P isoform X3 [Ciona intestinalis]
ENSCINT00000024232.2	44.7081	1.36823	0.421877	3.24319	0.00118198	0.0153874	up	ENSCING00000012975	ENSCING00000012975	-	XP_018668725.1	PREDICTED: LOW QUALITY PROTEIN: mitogen-activated protein kinase kinase kinase 1-like [Ciona intestinalis]
ENSCINT00000036791.1	68.6644	1.08471	0.334679	3.24104	0.00119096	0.015488	up	ENSCING00000018616	ENSCING00000018616	-	XP_009859246.1	PREDICTED: adhesion G protein-coupled receptor A3 [Ciona intestinalis]
ENSCINT00000000494.3	126.062	1.01126	0.312189	3.23925	0.00119845	0.015571	up	ENSCING00000014813	ENSCING00000014813	-	XP_018670914.1	PREDICTED: partitioning defective 3 homolog isoform X5 [Ciona intestinalis]
ENSCINT00000011017.3	37.5288	1.34642	0.41602	3.23642	0.00121037	0.0156687	up	ENSCING00000005356	ENSCING00000005356	transcription factor protein(meis)	NP_001071943.1	transcription factor protein [Ciona intestinalis]
ENSCINT00000027669.2	28.9867	1.19003	0.368581	3.22869	0.00124357	0.015993	up	ENSCING00000015486	ENSCING00000015486	-	XP_018671882.1	PREDICTED: G-protein coupled receptor 98-like isoform X3 [Ciona intestinalis]
ENSCINT00000002582.2	39.8778	1.18005	0.365813	3.22582	0.00125614	0.0161249	up	ENSCING00000015155	ENSCING00000015155	-	XP_004226164.1	PREDICTED: uncharacterized protein LOC101243021 [Ciona intestinalis]
ENSCINT00000004064.3	97.6198	1.28505	0.398491	3.22478	0.0012607	0.0161405	up	ENSCING00000002012	ENSCING00000002012	-	XP_009861786.1	PREDICTED: protein TsetseEP-like [Ciona intestinalis]
ENSCINT00000024464.2	120.753	1.2041	0.373392	3.22475	0.00126083	0.0161405	up	ENSCING00000013138	ENSCING00000013138	-	XP_018668586.1	PREDICTED: agrin isoform X2 [Ciona intestinalis]
ENSCINT00000014922.3	175.059	1.18688	0.368564	3.22029	0.0012806	0.0162887	up	ENSCING00000007273	ENSCING00000007273	-	XP_002127527.1	PREDICTED: atrial natriuretic peptide receptor 1 [Ciona intestinalis]
ENSCINT00000037088.1	318.922	1.1895	0.369513	3.21911	0.00128588	0.0163261	up	ENSCING00000023997	ENSCING00000023997	-	XP_002120154.4	PREDICTED: E3 ubiquitin-protein ligase RNF213-like [Ciona intestinalis]
ENSCINT00000024406.2	39.2231	1.13936	0.354524	3.21378	0.00131002	0.0165421	up	ENSCING00000013096	ENSCING00000013096	coiled-coil and C2 domain-containing protein 1-like(LOC100178072)	XP_002126637.2	PREDICTED: coiled-coil and C2 domain-containing protein 1-like [Ciona intestinalis]
ENSCINT00000030506.1	8.50361	1.84148	0.573289	3.21213	0.00131754	0.0166078	up	ENSCING00000021354	ENSCING00000021354	-	XP_002121512.1	PREDICTED: death-inducer obliterator 1 [Ciona intestinalis]
ENSCINT00000031587.1	62.0559	1.12172	0.349736	3.20734	0.00133967	0.0167645	up	ENSCING00000022543	ENSCING00000022543	-	XP_018671635.1	PREDICTED: tubulin polyglutamylase TTLL5-like isoform X1 [Ciona intestinalis]
ENSCINT00000032880.1	13.2395	1.82192	0.569393	3.19976	0.00137543	0.0171197	up	ENSCING00000022951	ENSCING00000022951	-	XP_009858123.2	PREDICTED: uncharacterized protein LOC100176283 [Ciona intestinalis]
ENSCINT00000012771.3	64.4062	1.13075	0.35358	3.19799	0.00138387	0.0171992	up	ENSCING00000017374	ENSCING00000017374	-	XP_016366837.1	PREDICTED: heterogeneous nuclear ribonucleoprotein A1-like [Sinocyclocheilus rhinocerous]
ENSCINT00000031122.1	12.3404	1.49883	0.46869	3.19791	0.00138429	0.0171992	up	ENSCING00000017921	ENSCING00000017921	-	XP_018670445.1	PREDICTED: early endosome antigen 1-like [Ciona intestinalis]
ENSCINT00000018412.3	61.9115	1.53177	0.479748	3.19285	0.00140874	0.0174099	up	ENSCING00000009071	ENSCING00000009071	serine/threonine-protein kinase N2-like(LOC100175164)	XP_009859815.1	PREDICTED: LOW QUALITY PROTEIN: serine/threonine-protein kinase N2-like [Ciona intestinalis]
ENSCINT00000031524.1	68.1108	1.12725	0.353721	3.18683	0.00143843	0.0175895	up	ENSCING00000024145	ENSCING00000024145	-	XP_013400615.1	PREDICTED: E3 ubiquitin-protein ligase synoviolin A-like [Lingula anatina]
ENSCINT00000033119.1	19.5192	1.37845	0.432926	3.18404	0.00145237	0.0177134	up	ENSCING00000021513	ENSCING00000021513	-	XP_018668064.1	PREDICTED: lipoxygenase homology domain-containing protein 1-like [Ciona intestinalis]
ENSCINT00000017068.3	30.6681	1.17834	0.370307	3.18207	0.00146228	0.0178021	up	ENSCING00000008366	ENSCING00000008366	uncharacterized LOC494392(LOC494392)	XP_009859183.1	PREDICTED: uncharacterized protein LOC494392 isoform X2 [Ciona intestinalis]
ENSCINT00000034173.1	19.8865	1.90517	0.599686	3.17695	0.00148834	0.0179945	up	ENSCING00000023869	ENSCING00000023869	uncharacterized LOC100183125(LOC100183125)	XP_002122026.2	PREDICTED: uncharacterized protein LOC100183125 [Ciona intestinalis]
ENSCINT00000006910.3	90.2127	1.00222	0.315965	3.17192	0.00151435	0.0182614	up	ENSCING00000003371	ENSCING00000003371	TBC1 domain family member 31(LOC100185296)	XP_002130963.1	PREDICTED: TBC1 domain family member 31 [Ciona intestinalis]
ENSCINT00000013222.3	83.4166	1.49853	0.47305	3.16781	0.00153591	0.0184715	up	ENSCING00000006422	ENSCING00000006422	-	XP_018669162.1	PREDICTED: phosphatidylcholine transfer protein-like [Ciona intestinalis]
ENSCINT00000035580.1	324.017	1.53998	0.486243	3.16709	0.00153973	0.0184715	up	ENSCING00000023379	ENSCING00000023379	-	XP_018670057.1	PREDICTED: von Willebrand factor isoform X2 [Ciona intestinalis]
ENSCINT00000026279.2	60.9168	1.3973	0.442123	3.16043	0.00157537	0.0188342	up	ENSCING00000014381	ENSCING00000014381	-	XP_009860913.1	PREDICTED: golgin subfamily A member 4-like isoform X3 [Ciona intestinalis]
ENSCINT00000026673.1	17.3011	1.54028	0.488586	3.15253	0.00161863	0.0192686	up	ENSCING00000014686	ENSCING00000014686	-	XP_018670445.1	PREDICTED: early endosome antigen 1-like [Ciona intestinalis]
ENSCINT00000004545.3	44.9785	1.09033	0.346018	3.15108	0.0016267	0.0193152	up	ENSCING00000002224	ENSCING00000002224	-	XP_009859278.2	PREDICTED: protein kinase C-binding protein 1-like [Ciona intestinalis]
ENSCINT00000006953.3	32.0209	1.0942	0.347926	3.14492	0.0016613	0.0196256	up	ENSCING00000003367	ENSCING00000003367	-	XP_009860352.1	PREDICTED: methylmalonyl-CoA mutase, mitochondrial-like [Ciona intestinalis]
ENSCINT00000019390.3	1394.51	1.0789	0.343402	3.1418	0.00167912	0.0197858	up	ENSCING00000009522	ENSCING00000009522	talin-2(LOC100176155)	XP_018673454.1	PREDICTED: talin-2 isoform X5 [Ciona intestinalis]
ENSCINT00000020671.3	189.28	1.00937	0.321348	3.14105	0.00168342	0.0198197	up	ENSCING00000012764	ENSCING00000012764	-	XP_009858007.1	PREDICTED: leukocyte receptor cluster member 8 homolog isoform X1 [Ciona intestinalis]
ENSCINT00000003285.3	53.0509	1.41753	0.451505	3.13956	0.00169203	0.0198874	up	ENSCING00000001638	ENSCING00000001638	-	XP_018669818.1	PREDICTED: kelch-like protein 12 [Ciona intestinalis]
ENSCINT00000030531.1	20.3434	1.15648	0.368684	3.13678	0.00170816	0.0200094	up	ENSCING00000022179	ENSCING00000022179	-	XP_018671074.1	PREDICTED: FH1/FH2 domain-containing protein 3 [Ciona intestinalis]
ENSCINT00000005886.3	72.0855	1.26977	0.40596	3.12781	0.00176113	0.0204757	up	ENSCING00000002894	ENSCING00000002894	-	XP_002126941.1	PREDICTED: uncharacterized protein LOC100178820 [Ciona intestinalis]
ENSCINT00000035309.1	11.886	1.46325	0.46782	3.1278	0.00176119	0.0204757	up	ENSCING00000021952	ENSCING00000021952	-	XP_018669526.1	PREDICTED: lysosomal-trafficking regulator [Ciona intestinalis]
ENSCINT00000010138.3	23.1244	1.28914	0.412204	3.12743	0.0017634	0.0204826	up	ENSCING00000004913	ENSCING00000004913	-	XP_018667791.1	PREDICTED: filamin A-interacting protein 1-like isoform X3 [Ciona intestinalis]
ENSCINT00000031516.1	240.41	1.3055	0.417465	3.12721	0.00176472	0.0204826	up	ENSCING00000005151	ENSCING00000005151	-	XP_018673189.1	PREDICTED: centrosomal protein of 135 kDa isoform X2 [Ciona intestinalis]
ENSCINT00000011863.3	233.286	1.09065	0.350739	3.10957	0.00187361	0.0214779	up	ENSCING00000005747	zf(u1like)-4	zinc finger protein(zf(u1like)-4)	NP_001071902.1	zinc finger protein [Ciona intestinalis]
ENSCINT00000030936.1	18.4119	1.39699	0.449432	3.10834	0.00188144	0.0215322	up	ENSCING00000022401	ENSCING00000022401	fas-binding factor 1 homolog(LOC100183652)	XP_018671199.1	PREDICTED: fas-binding factor 1 homolog [Ciona intestinalis]
ENSCINT00000032111.1	22.4754	1.45451	0.468284	3.10604	0.00189612	0.0216646	up	ENSCING00000018793	ENSCING00000018793	-	XP_018672611.1	PREDICTED: cilia- and flagella-associated protein 47 [Ciona intestinalis]
ENSCINT00000011580.3	106.58	1.12924	0.363627	3.1055	0.0018996	0.0216866	up	ENSCING00000005593	ENSCING00000005593	-	XP_009861673.1	PREDICTED: ankycorbin-like isoform X1 [Ciona intestinalis]
ENSCINT00000015043.3	29.049	1.25362	0.40419	3.10155	0.00192509	0.0218879	up	ENSCING00000007330	ENSCING00000007330	-	XP_018670291.1	PREDICTED: pre-mRNA cleavage complex 2 protein Pcf11 isoform X5 [Ciona intestinalis]
ENSCINT00000026631.1	22.8502	1.20742	0.390513	3.09188	0.00198893	0.0223944	up	ENSCING00000014655	ENSCING00000014655	-	XP_018667847.1	PREDICTED: disks large homolog 5-like isoform X1 [Ciona intestinalis]
ENSCINT00000033355.1	51.6166	1.1146	0.360728	3.08986	0.00200249	0.0224744	up	ENSCING00000021962	ENSCING00000021962	zinc finger protein(zf(c2h2)-126)	NP_001071922.1	zinc finger protein [Ciona intestinalis]
ENSCINT00000032535.1	28.7557	1.34243	0.435452	3.08284	0.00205032	0.0229111	up	ENSCING00000020612	ENSCING00000020612	-	XP_002129706.1	PREDICTED: glycine-rich RNA-binding protein RZ1B-like [Ciona intestinalis]
ENSCINT00000014612.3	401.666	1.05602	0.343032	3.07849	0.00208052	0.0231449	up	ENSCING00000002423	bf-3	complement factor B-3(bf-3)	NP_001029011.1	complement factor B-2 precursor [Ciona intestinalis]
ENSCINT00000000107.3	32.8261	1.47359	0.478754	3.07796	0.00208422	0.0231677	up	ENSCING00000007673	ENSCING00000007673	-	XP_009860566.2	PREDICTED: DNA polymerase zeta catalytic subunit [Ciona intestinalis]
ENSCINT00000033575.1	10.8228	2.84561	0.924715	3.07729	0.00208894	0.0232015	up	ENSCING00000024808	ENSCING00000024808	-	XP_002125765.3	PREDICTED: P-selectin isoform X1 [Ciona intestinalis]
ENSCINT00000034609.1	209.634	1.44189	0.468728	3.07617	0.0020968	0.0232333	up	ENSCING00000024058	ENSCING00000024058	-	XP_002122199.2	PREDICTED: SCO-spondin [Ciona intestinalis]
ENSCINT00000013676.3	1033.2	1.8642	0.606105	3.07571	0.00210004	0.0232507	up	ENSCING00000006665	ENSCING00000006665	-	NP_001265922.1	uncharacterized protein LOC100178935 [Ciona intestinalis]
ENSCINT00000015858.3	2183.65	1.44827	0.470925	3.07537	0.00210241	0.0232585	up	ENSCING00000007725	ENSCING00000007725	-	XP_018668081.1	PREDICTED: hemicentin-1 isoform X1 [Ciona intestinalis]
ENSCINT00000013998.3	16.0035	1.36578	0.444555	3.07223	0.00212466	0.0234267	up	ENSCING00000006822	ENSCING00000006822	-	XP_018668824.1	PREDICTED: uncharacterized protein LOC100175210 [Ciona intestinalis]
ENSCINT00000026832.2	192.528	1.05433	0.343288	3.07128	0.00213145	0.0234679	up	ENSCING00000014797	ENSCING00000014797	-	XP_018670376.1	PREDICTED: von Willebrand factor A domain-containing protein 3B isoform X3 [Ciona intestinalis]
ENSCINT00000012720.3	928.964	1.02746	0.334686	3.06993	0.00214112	0.0235557	up	ENSCING00000006158	efhc2	EFHC2 protein(efhc2)	NP_001071886.1	EFHC2 protein [Ciona intestinalis]
ENSCINT00000023094.2	42.6591	1.10125	0.359421	3.06396	0.00218427	0.0239547	up	ENSCING00000012156	ENSCING00000012156	-	XP_002120578.1	PREDICTED: sperm flagellar protein 2-like [Ciona intestinalis]
ENSCINT00000030986.1	72.5737	1.17538	0.384092	3.06016	0.00221221	0.0241636	up	ENSCING00000022917	ENSCING00000022917	-	XP_004225627.2	PREDICTED: DNA repair protein RAD50 [Ciona intestinalis]
ENSCINT00000034663.1	589.178	1.08981	0.356765	3.05471	0.0022528	0.0244179	up	ENSCING00000020230	ENSCING00000020230	-	XP_002128107.1	PREDICTED: histone-lysine N-methyltransferase KMT5B-A isoform X1 [Ciona intestinalis]
ENSCINT00000036482.1	33.1678	1.39501	0.456792	3.05393	0.00225864	0.0244622	up	ENSCING00000018964	ENSCING00000018964	-	XP_009862277.1	PREDICTED: uncharacterized protein LOC100177998 [Ciona intestinalis]
ENSCINT00000017997.3	176.514	1.10638	0.362538	3.05177	0.00227498	0.0245818	up	ENSCING00000008840	ENSCING00000008840	-	XP_018666992.1	PREDICTED: sperm-associated antigen 17 [Ciona intestinalis]
ENSCINT00000029601.2	807.73	1.01149	0.332478	3.04228	0.00234792	0.0250973	up	ENSCING00000017273	ENSCING00000017273	fibropellin-3-like(LOC100175930)	XP_018671858.1	PREDICTED: fibropellin-3-like, partial [Ciona intestinalis]
ENSCINT00000019338.3	268.582	1.12401	0.370279	3.03558	0.00240077	0.0255252	up	ENSCING00000009502	ENSCING00000009502	-	XP_018673460.1	PREDICTED: A disintegrin and metalloproteinase with thrombospondin motifs 18 isoform X1 [Ciona intestinalis]
ENSCINT00000033654.1	47.3763	1.27794	0.421337	3.03305	0.00242094	0.0256968	up	ENSCING00000023677	ENSCING00000023677	-	XP_018669256.1	PREDICTED: serine/threonine-protein kinase MRCK alpha isoform X2 [Ciona intestinalis]
ENSCINT00000034030.1	155.087	1.15421	0.384911	2.99865	0.00271183	0.0279988	up	ENSCING00000021718	ENSCING00000021718	-	XP_018668486.1	PREDICTED: cilia- and flagella-associated protein 46 [Ciona intestinalis]
ENSCINT00000015501.3	20.2004	2.20282	0.735438	2.99524	0.00274225	0.0282709	up	ENSCING00000007569	ENSCING00000007569	cell adhesion molecule 3-like(LOC100175443)	XP_002129534.2	PREDICTED: uncharacterized protein LOC100175443 isoform X2 [Ciona intestinalis]
ENSCINT00000031600.1	30.8416	1.40316	0.46891	2.99239	0.00276799	0.028473	up	ENSCING00000022835	ENSCING00000022835	-	XP_018671939.1	PREDICTED: E3 ubiquitin-protein ligase UBR4-like isoform X3 [Ciona intestinalis]
ENSCINT00000034595.1	50.733	1.66259	0.555568	2.9926	0.0027661	0.028473	up	ENSCING00000020064	ENSCING00000020064	-	XP_002119185.2	PREDICTED: FRAS1-related extracellular matrix protein 2 [Ciona intestinalis]
ENSCINT00000009019.3	47.5861	1.36455	0.456206	2.99107	0.00278002	0.0285546	up	ENSCING00000004362	ENSCING00000004362	-	XP_018666794.1	PREDICTED: junctophilin-1 [Ciona intestinalis]
ENSCINT00000031687.1	51.3576	1.27312	0.425705	2.9906	0.00278429	0.0285774	up	ENSCING00000020126	ENSCING00000020126	-	XP_009860029.1	PREDICTED: nuclear receptor corepressor 2 [Ciona intestinalis]
ENSCINT00000032519.1	51.0495	1.2184	0.407592	2.98927	0.00279643	0.0286388	up	ENSCING00000022963	ENSCING00000022963	-	XP_018671939.1	PREDICTED: E3 ubiquitin-protein ligase UBR4-like isoform X3 [Ciona intestinalis]
ENSCINT00000007615.3	100.938	1.09172	0.365664	2.98559	0.00283036	0.0288801	up	ENSCING00000011918	ENSCING00000011918	-	XP_018668039.1	PREDICTED: IQ domain-containing protein G [Ciona intestinalis]
ENSCINT00000033702.1	80.9672	1.34707	0.452724	2.97547	0.00292541	0.0295469	up	ENSCING00000022301	ENSCING00000022301	-	XP_002126941.1	PREDICTED: uncharacterized protein LOC100178820 [Ciona intestinalis]
ENSCINT00000037241.1	14.8012	1.6459	0.55396	2.97116	0.00296679	0.0298403	up	ENSCING00000020175	ENSCING00000020175	-	XP_018671207.1	PREDICTED: thrombospondin type-1 domain-containing protein 7A [Ciona intestinalis]
ENSCINT00000028319.2	23.3786	1.21017	0.407533	2.9695	0.00298281	0.0299097	up	ENSCING00000016086	ENSCING00000016086	-	XP_002125589.3	PREDICTED: general transcription factor 3C polypeptide 1, partial [Ciona intestinalis]
ENSCINT00000037225.1	43.1365	1.18996	0.40071	2.96963	0.00298163	0.0299097	up	ENSCING00000018064	ENSCING00000018064	-	XP_018671671.1	PREDICTED: transcription activator BRG1 [Ciona intestinalis]
ENSCINT00000032858.1	59.9275	1.01091	0.340626	2.96781	0.00299926	0.0300087	up	ENSCING00000024040	ENSCING00000024040	-	XP_018667369.1	PREDICTED: zinc finger protein ZF2 isoform X2 [Ciona intestinalis]
ENSCINT00000036123.1	27.4625	1.35485	0.456562	2.96751	0.0030022	0.0300087	up	ENSCING00000019395	ENSCING00000019395	-	XP_018667869.1	PREDICTED: dynein heavy chain 2, axonemal-like [Ciona intestinalis]
ENSCINT00000003341.3	24.2962	1.29285	0.436764	2.96006	0.0030758	0.0305344	up	ENSCING00000001657	ENSCING00000001657	-	XP_002119799.3	PREDICTED: uncharacterized protein LOC100179876 isoform X1 [Ciona intestinalis]
ENSCINT00000031980.1	36.5261	1.43529	0.485097	2.95877	0.00308867	0.030575	up	ENSCING00000019921	ENSCING00000019921	-	XP_018670306.1	PREDICTED: leiomodin-2-like isoform X2 [Ciona intestinalis]
ENSCINT00000002007.3	110.304	1.22603	0.415365	2.95169	0.00316038	0.0309785	up	ENSCING00000001066	ENSCING00000001066	-	XP_018673261.1	PREDICTED: fibrocystin-L-like [Ciona intestinalis]
ENSCINT00000035639.1	78.5511	1.56105	0.529629	2.94744	0.00320414	0.0312297	up	ENSCING00000023583	ENSCING00000023583	-	XP_002129139.1	PREDICTED: leiomodin-2-like isoform X1 [Ciona intestinalis]
ENSCINT00000030649.1	9.04615	1.98548	0.673831	2.94655	0.00321339	0.031298	up	ENSCING00000023427	ENSCING00000023427	-	XP_018667491.1	PREDICTED: ankyrin repeat domain-containing protein 26 [Ciona intestinalis]
ENSCINT00000031755.1	218.753	1.20145	0.407808	2.94612	0.00321788	0.0313044	up	ENSCING00000019694	ENSCING00000019694	-	NP_001071951.1	transcription factor protein [Ciona intestinalis]
ENSCINT00000035746.1	130.255	1.02511	0.348046	2.94534	0.00322605	0.0313555	up	ENSCING00000022807	ENSCING00000022807	-	XP_018670069.1	PREDICTED: uncharacterized protein LOC100175371 [Ciona intestinalis]
ENSCINT00000034067.1	94.0698	1.10802	0.376625	2.94196	0.0032614	0.0316329	up	ENSCING00000021934	ENSCING00000021934	-	XP_018669603.1	PREDICTED: cilia- and flagella-associated protein 74-like [Ciona intestinalis]
ENSCINT00000035427.1	23.6703	1.32189	0.449375	2.94163	0.00326488	0.0316446	up	ENSCING00000019578	ENSCING00000019578	-	XP_018671409.1	PREDICTED: KN motif and ankyrin repeat domain-containing protein 1-like isoform X4 [Ciona intestinalis]
ENSCINT00000006009.3	1098.79	1.14077	0.387891	2.94095	0.00327203	0.0316918	up	ENSCING00000002930	ENSCING00000002930	-	XP_018670260.1	PREDICTED: protocadherin Fat 1, partial [Ciona intestinalis]
ENSCINT00000032781.1	27.4273	1.20026	0.408222	2.94021	0.00327988	0.0317446	up	ENSCING00000023401	ENSCING00000023401	poly [ADP-ribose] polymerase 15-like(LOC100186293)	XP_002126120.2	PREDICTED: poly [ADP-ribose] polymerase 15-like [Ciona intestinalis]
ENSCINT00000023563.3	157.228	1.07065	0.364205	2.93969	0.00328544	0.0317555	up	ENSCING00000008918	ENSCING00000008918	-	XP_018666666.1	PREDICTED: centrosomal protein of 112 kDa-like [Ciona intestinalis]
ENSCINT00000036436.1	20.5963	1.57853	0.537889	2.93467	0.00333903	0.0320731	up	ENSCING00000020202	ENSCING00000020202	-	XP_021366475.1	uncharacterized protein K02A2.6-like [Mizuhopecten yessoensis]
ENSCINT00000022277.2	222.509	1.06479	0.362875	2.93432	0.00334277	0.0320869	up	ENSCING00000000844	ENSCING00000000844	-	XP_018673089.1	PREDICTED: C-Jun-amino-terminal kinase-interacting protein 4 [Ciona intestinalis]
ENSCINT00000010047.3	13.5312	1.3126	0.447523	2.93304	0.00335665	0.0321537	up	ENSCING00000004864	ENSCING00000004864	-	XP_018668275.1	PREDICTED: pleckstrin homology domain-containing family G member 5-like [Ciona intestinalis]
ENSCINT00000036451.1	29.1201	1.12657	0.384043	2.93345	0.00335218	0.0321537	up	ENSCING00000023050	ENSCING00000023050	-	XP_018669647.1	PREDICTED: trichoplein keratin filament-binding protein-like [Ciona intestinalis]
ENSCINT00000001413.3	18.4148	1.23105	0.419913	2.93168	0.00337129	0.0322496	up	ENSCING00000000778	ENSCING00000000778	-	XP_002124973.1	PREDICTED: protein SCAF11 [Ciona intestinalis]
ENSCINT00000035524.1	22.8232	1.31984	0.450942	2.92685	0.00342415	0.0325096	up	ENSCING00000020490	ENSCING00000020490	-	XP_002121898.2	PREDICTED: neuroblastoma-amplified sequence-like, partial [Ciona intestinalis]
ENSCINT00000033482.1	36.3303	1.08935	0.372296	2.92604	0.00343312	0.0325344	up	ENSCING00000023647	ENSCING00000023647	-	XP_018666843.1	PREDICTED: basement membrane-specific heparan sulfate proteoglycan core protein [Ciona intestinalis]
ENSCINT00000031729.1	26.3135	1.00944	0.345082	2.92521	0.00344222	0.0325702	up	ENSCING00000023894	ENSCING00000023894	-	XP_002128897.1	PREDICTED: RNA-binding protein 5-like [Ciona intestinalis]
ENSCINT00000016146.3	9.7349	1.67405	0.572423	2.9245	0.00345011	0.0325729	up	ENSCING00000021703	ENSCING00000021703	-	XP_004227440.3	PREDICTED: ATP-binding cassette sub-family F member 3 [Ciona intestinalis]
ENSCINT00000030282.1	11.4894	1.47292	0.503675	2.92434	0.00345186	0.0325729	up	ENSCING00000024506	ENSCING00000024506	-	XP_018670467.1	PREDICTED: transcription initiation factor TFIID subunit 1-like isoform X2 [Ciona intestinalis]
ENSCINT00000023020.2	31.1752	2.13893	0.731738	2.92308	0.0034659	0.0326611	up	ENSCING00000012096	ENSCING00000012096	-	XP_009858793.1	PREDICTED: uncharacterized protein LOC101243424 isoform X1 [Ciona intestinalis]
ENSCINT00000026167.1	39.1069	1.21267	0.415101	2.92139	0.00348478	0.0327946	up	ENSCING00000014297	ENSCING00000014297	-	XP_018669866.1	PREDICTED: histone acetyltransferase KAT6A [Ciona intestinalis]
ENSCINT00000024380.2	58.0766	1.28228	0.439378	2.9184	0.00351833	0.0329766	up	ENSCING00000013070	ENSCING00000013070	-	XP_018671109.1	PREDICTED: protein unc-45 homolog B-like [Ciona intestinalis]
ENSCINT00000004721.3	710.165	1.26358	0.433551	2.9145	0.00356262	0.0332864	up	ENSCING00000002306	ENSCING00000002306	-	XP_018671256.1	PREDICTED: multiple epidermal growth factor-like domains protein 6 [Ciona intestinalis]
ENSCINT00000030996.1	27.2747	1.04642	0.359241	2.91286	0.00358133	0.0334098	up	ENSCING00000021636	ENSCING00000021636	-	XP_004225966.2	PREDICTED: protein Daple-like [Ciona intestinalis]
ENSCINT00000020047.3	65.9845	1.32592	0.45553	2.91072	0.00360602	0.0335278	up	ENSCING00000009927	ENSCING00000009927	-	XP_009857772.1	PREDICTED: uncharacterized protein LOC100185627 [Ciona intestinalis]
ENSCINT00000025035.2	117.061	1.25609	0.431452	2.91132	0.00359905	0.0335278	up	ENSCING00000013524	ENSCING00000013524	-	NP_001027957.1	neural cell adhesion molecule homologue precursor [Ciona intestinalis]
ENSCINT00000014296.3	96.0464	1.55313	0.534738	2.90448	0.00367864	0.0340694	up	ENSCING00000006963	ENSCING00000006963	homeoprotein 3(hox3)	XP_009862344.1	PREDICTED: homeoprotein 3 isoform X1 [Ciona intestinalis]
ENSCINT00000004989.3	60.3488	1.07706	0.370907	2.90385	0.00368603	0.0341123	up	ENSCING00000013085	ENSCING00000013085	-	XP_009861636.1	PREDICTED: dynamin-binding protein-like [Ciona intestinalis]
ENSCINT00000016537.3	68.7361	1.41165	0.486445	2.90197	0.00370819	0.0342946	up	ENSCING00000008085	ENSCING00000008085	-	XP_002131473.1	PREDICTED: metalloproteinase inhibitor 3-like [Ciona intestinalis]
ENSCINT00000029986.2	22.8115	1.48009	0.510354	2.90012	0.00373025	0.0344757	up	ENSCING00000017677	ENSCING00000017677	-	XP_002121512.1	PREDICTED: death-inducer obliterator 1 [Ciona intestinalis]
ENSCINT00000008934.4	104.337	1.05699	0.364653	2.89862	0.00374811	0.0345719	up	ENSCING00000004318	ENSCING00000004318	TRAF3-interacting protein 1(LOC100184905)	XP_002128169.1	PREDICTED: TRAF3-interacting protein 1-like [Ciona intestinalis]
ENSCINT00000024375.2	108.711	1.00061	0.345757	2.89397	0.003804	0.0349717	up	ENSCING00000013065	ENSCING00000013065	-	XP_018672953.1	PREDICTED: uncharacterized protein LOC100178505 isoform X2 [Ciona intestinalis]
ENSCINT00000010324.3	302.748	1.29275	0.446823	2.89321	0.0038133	0.035034	up	ENSCING00000005015	ncam	neural cell adhesion molecule homologue(ncam)	NP_001027957.1	neural cell adhesion molecule homologue precursor [Ciona intestinalis]
ENSCINT00000025039.2	25.1368	1.52925	0.528933	2.89119	0.00383784	0.0352363	up	ENSCING00000013526	ENSCING00000013526	-	XP_018667303.1	PREDICTED: dynein heavy chain domain-containing protein 1-like [Ciona intestinalis]
ENSCINT00000008098.3	8.00256	1.87018	0.647709	2.88737	0.00388473	0.0354308	up	ENSCING00000015006	ENSCING00000015006	-	XP_009859854.2	PREDICTED: LOW QUALITY PROTEIN: Na(+)/H(+) exchange regulatory cofactor NHE-RF3-like [Ciona intestinalis]
ENSCINT00000031802.1	100.037	1.09517	0.379554	2.88542	0.00390887	0.0356068	up	ENSCING00000021264	ENSCING00000021264	-	XP_002119185.2	PREDICTED: FRAS1-related extracellular matrix protein 2 [Ciona intestinalis]
ENSCINT00000024227.2	15.9935	1.28781	0.446738	2.8827	0.00394288	0.0358032	up	ENSCING00000009440	ENSCING00000009440	-	XP_018668726.1	PREDICTED: uncharacterized protein LOC100185798 [Ciona intestinalis]
ENSCINT00000035111.1	85.2178	1.1413	0.397066	2.87432	0.00404893	0.0364064	up	ENSCING00000024914	ENSCING00000024914	-	XP_002128494.1	PREDICTED: EF-hand calcium-binding domain-containing protein 6 [Ciona intestinalis]
ENSCINT00000031293.1	12.5204	1.39585	0.485927	2.87255	0.0040717	0.0365404	up	ENSCING00000021100	ENSCING00000021100	-	XP_002128212.1	PREDICTED: double-stranded RNA-specific editase 1-like [Ciona intestinalis]
ENSCINT00000017752.3	369.358	1.06029	0.369663	2.86826	0.00412737	0.0367793	up	ENSCING00000008660	ENSCING00000008660	-	XP_018667558.1	PREDICTED: elongation factor 2-like [Ciona intestinalis]
ENSCINT00000015964.3	21.3235	1.18127	0.412107	2.86642	0.00415146	0.0369109	up	ENSCING00000007793	ENSCING00000007793	-	XP_002122100.1	PREDICTED: uncharacterized protein LOC100184591 [Ciona intestinalis]
ENSCINT00000024465.2	246.307	1.00384	0.350682	2.86254	0.00420265	0.0372083	up	ENSCING00000013138	ENSCING00000013138	-	XP_018668585.1	PREDICTED: agrin isoform X1 [Ciona intestinalis]
ENSCINT00000027085.2	32.0019	1.1827	0.41323	2.8621	0.00420848	0.0372083	up	ENSCING00000014970	ENSCING00000014970	-	XP_009859859.2	PREDICTED: uncharacterized protein LOC104266090 [Ciona intestinalis]
ENSCINT00000007558.3	558.158	1.10754	0.387474	2.85836	0.00425838	0.0375384	up	ENSCING00000003660	ENSCING00000003660	-	XP_018668034.1	PREDICTED: structural maintenance of chromosomes protein 4 [Ciona intestinalis]
ENSCINT00000030869.1	22.0883	1.28928	0.451952	2.8527	0.00433501	0.0380454	up	ENSCING00000020696	ENSCING00000020696	-	XP_018672493.1	PREDICTED: coiled-coil domain-containing protein 18 [Ciona intestinalis]
ENSCINT00000034192.1	15.5699	1.31155	0.460134	2.85037	0.0043669	0.0382325	up	ENSCING00000019186	ENSCING00000019186	-	XP_009860275.1	PREDICTED: dynein regulatory complex subunit 7 [Ciona intestinalis]
ENSCINT00000016227.3	11.1343	3.0356	1.06562	2.84866	0.00439032	0.0383061	up	ENSCING00000015156	ENSCING00000015156	b(0,+)-type amino acid transporter 1-like(LOC100186978)	XP_018672530.1	PREDICTED: b(0,+)-type amino acid transporter 1-like [Ciona intestinalis]
ENSCINT00000031726.1	71.7622	1.04473	0.36699	2.84677	0.00441657	0.0384462	up	ENSCING00000020446	ENSCING00000020446	ESF1 homolog(LOC100180561)	XP_002128849.2	PREDICTED: ESF1 homolog isoform X1 [Ciona intestinalis]
ENSCINT00000014954.3	162.267	1.25573	0.441826	2.84213	0.00448126	0.0388637	up	ENSCING00000007281	ENSCING00000007281	-	FAA00152.1	TPA: zinc finger protein [Ciona intestinalis]
ENSCINT00000031505.1	201.164	1.09034	0.383677	2.84183	0.00448554	0.0388766	up	ENSCING00000021217	ENSCING00000021217	-	XP_009860298.2	PREDICTED: protein jagged-1b [Ciona intestinalis]
ENSCINT00000008428.2	30.8777	1.10215	0.38786	2.84162	0.00448849	0.0388779	up	ENSCING00000014641	ENSCING00000014641	-	XP_018667747.1	PREDICTED: serine/threonine-protein kinase Warts [Ciona intestinalis]
ENSCINT00000016559.3	117.256	1.0594	0.37396	2.83293	0.00461236	0.0397039	up	ENSCING00000012165	ENSCING00000012165	-	XP_002129483.1	PREDICTED: tight junction protein ZO-2 [Ciona intestinalis]
ENSCINT00000036178.1	14.9144	1.24625	0.440242	2.83082	0.00464286	0.0398925	up	ENSCING00000020341	ENSCING00000020341	-	XP_018667601.1	PREDICTED: uncharacterized protein LOC100178027 isoform X2 [Ciona intestinalis]
ENSCINT00000034464.1	28.8347	1.42219	0.502833	2.82834	0.00467895	0.0400298	up	ENSCING00000021516	ENSCING00000021516	-	XP_018671783.1	PREDICTED: phosphoinositide 3-kinase adapter protein 1-like, partial [Ciona intestinalis]
ENSCINT00000001292.3	20.9743	1.00707	0.356688	2.82338	0.00475206	0.0405556	up	ENSCING00000013823	ENSCING00000013823	-	XP_018667753.1	PREDICTED: uncharacterized protein LOC100184998 isoform X1 [Ciona intestinalis]
ENSCINT00000015724.3	6.13727	1.81006	0.641685	2.82079	0.00479055	0.040809	up	ENSCING00000007675	ENSCING00000007675	cathepsin L1-like(LOC100187119)	XP_018669988.1	PREDICTED: cathepsin L1-like isoform X1 [Ciona intestinalis]
ENSCINT00000029600.2	1439.9	1.04219	0.369762	2.81854	0.00482431	0.0410464	up	ENSCING00000017272	ENSCING00000017272	-	XP_002119179.2	PREDICTED: uncharacterized protein LOC100185544, partial [Ciona intestinalis]
ENSCINT00000031117.1	47.7231	1.09928	0.390703	2.81359	0.00489917	0.0414554	up	ENSCING00000021356	ENSCING00000021356	-	XP_002124663.2	PREDICTED: uncharacterized protein LOC100183529 isoform X2 [Ciona intestinalis]
ENSCINT00000015308.3	24.0876	1.01035	0.359487	2.81054	0.00494577	0.041723	up	ENSCING00000007455	ENSCING00000007455	-	XP_018673068.1	PREDICTED: WD repeat-containing protein 60-like [Ciona intestinalis]
ENSCINT00000028819.2	28.7226	1.2015	0.42841	2.80456	0.0050385	0.0423	up	ENSCING00000016520	ENSCING00000016520	-	XP_002125097.3	PREDICTED: uncharacterized protein LOC100185427 [Ciona intestinalis]
ENSCINT00000034555.1	11.1071	1.3839	0.493435	2.80463	0.00503751	0.0423	up	ENSCING00000022494	ENSCING00000022494	-	XP_018667234.1	PREDICTED: F-box/WD repeat-containing protein 11-like [Ciona intestinalis]
ENSCINT00000027387.2	29.8933	1.3506	0.481747	2.80354	0.00505449	0.0423325	up	ENSCING00000015244	ENSCING00000015244	-	XP_009861318.1	PREDICTED: meiosis-specific nuclear structural protein 1-like [Ciona intestinalis]
ENSCINT00000010549.3	256.886	1.02205	0.365317	2.7977	0.00514676	0.0428476	up	ENSCING00000005125	ENSCING00000005125	-	XP_018670348.1	PREDICTED: probable serine/threonine-protein kinase kinX isoform X3 [Ciona intestinalis]
ENSCINT00000032447.1	37.9198	1.01126	0.361455	2.79775	0.00514593	0.0428476	up	ENSCING00000017906	ENSCING00000017906	-	XP_018669631.1	PREDICTED: unconventional myosin-XVIIIa [Ciona intestinalis]
ENSCINT00000024764.2	707.563	1.04873	0.37493	2.79715	0.00515561	0.0428629	up	ENSCING00000013322	zf(bbox/ring)-1	zinc finger protein ZF(Bbox/RING)-1(zf(bbox/ring)-1)	NP_001122371.1	zinc finger protein ZF(Bbox/RING)-1 [Ciona intestinalis]
ENSCINT00000003506.3	92.9453	1.2169	0.435164	2.79642	0.00516716	0.0428893	up	ENSCING00000010486	ENSCING00000010486	atlastin-2-like(LOC101243063)	XP_018672358.1	PREDICTED: atlastin-2-like, partial [Ciona intestinalis]
ENSCINT00000002139.3	24.3856	1.37496	0.49192	2.7951	0.00518844	0.0430147	up	ENSCING00000001138	ENSCING00000001138	radial spoke head 10 homolog B-like(LOC100184718)	XP_002120529.1	PREDICTED: radial spoke head 10 homolog B-like [Ciona intestinalis]
ENSCINT00000023726.2	101.653	1.06443	0.381085	2.79317	0.00521946	0.043169	up	ENSCING00000012627	ENSCING00000012627	-	XP_018673445.1	PREDICTED: uncharacterized protein LOC108951129 [Ciona intestinalis]
ENSCINT00000030487.1	33.7526	1.42044	0.50869	2.79235	0.00523268	0.0432251	up	ENSCING00000023689	ENSCING00000023689	-	XP_018666992.1	PREDICTED: sperm-associated antigen 17 [Ciona intestinalis]
ENSCINT00000006753.3	30.0781	1.3541	0.485959	2.78644	0.00532902	0.0438305	up	ENSCING00000003290	ENSCING00000003290	-	XP_018672098.1	PREDICTED: uncharacterized protein LOC108950579 [Ciona intestinalis]
ENSCINT00000024222.2	23.9952	1.78492	0.640704	2.78588	0.00533829	0.0438305	up	ENSCING00000012966	ENSCING00000012966	-	XP_009859737.1	PREDICTED: cytochrome P450 4F4-like isoform X1 [Ciona intestinalis]
ENSCINT00000033115.1	71.9788	1.30845	0.47038	2.78169	0.00540765	0.0442271	up	ENSCING00000020959	ENSCING00000020959	-	XP_018671017.1	PREDICTED: uncharacterized protein LOC104266555 [Ciona intestinalis]
ENSCINT00000030468.1	7.10673	1.74024	0.626622	2.77717	0.00548341	0.044741	up	ENSCING00000021311	ENSCING00000021311	-	XP_009857461.2	PREDICTED: uncharacterized protein LOC100180934 [Ciona intestinalis]
ENSCINT00000014720.3	1143.47	1.04056	0.37514	2.7738	0.00554057	0.0451545	up	ENSCING00000007177	ENSCING00000007177	laminin subunit gamma-1-like(LOC100185266)	XP_004226220.2	PREDICTED: LOW QUALITY PROTEIN: laminin subunit gamma-1-like [Ciona intestinalis]
ENSCINT00000006535.3	358.617	1.00211	0.361418	2.77272	0.00555892	0.0452511	up	ENSCING00000003201	ENSCING00000003201	-	XP_002121971.3	PREDICTED: band 4.1-like protein 4 isoform X1 [Ciona intestinalis]
ENSCINT00000018778.3	1002.5	1.32347	0.477614	2.77101	0.0055882	0.0454098	up	ENSCING00000012086	ENSCING00000012086	-	XP_009858799.1	PREDICTED: fibrillin-1-like [Ciona intestinalis]
ENSCINT00000017538.3	24.9408	1.02244	0.36919	2.76942	0.00561564	0.0455796	up	ENSCING00000015091	ENSCING00000015091	nuclear speckle splicing regulatory protein 1(LOC100179470)	XP_002127985.1	PREDICTED: nuclear speckle splicing regulatory protein 1 [Ciona intestinalis]
ENSCINT00000002206.3	40.7589	1.12969	0.408331	2.76661	0.0056642	0.0458935	up	ENSCING00000001169	ENSCING00000001169	-	XP_018671495.1	PREDICTED: nucleoprotein TPR [Ciona intestinalis]
ENSCINT00000027132.2	17.4426	1.53614	0.555281	2.76642	0.0056675	0.0458936	up	ENSCING00000007060	ENSCING00000007060	-	XP_009861328.1	PREDICTED: centrosomal protein of 290 kDa-like [Ciona intestinalis]
ENSCINT00000025651.2	227.368	1.16551	0.422321	2.75978	0.00578397	0.0466199	up	ENSCING00000013950	ENSCING00000013950	-	XP_009859984.1	PREDICTED: splicing factor, suppressor of white-apricot homolog isoform X1 [Ciona intestinalis]
ENSCINT00000027146.2	23.9146	1.00188	0.363514	2.75609	0.00584964	0.0470132	up	ENSCING00000015023	ENSCING00000015023	-	XP_018672575.1	PREDICTED: uncharacterized protein LOC100177781 isoform X3 [Ciona intestinalis]
ENSCINT00000031348.1	54.4699	1.01473	0.368242	2.7556	0.00585839	0.0470563	up	ENSCING00000018390	ENSCING00000018390	-	-	-
ENSCINT00000024454.2	29.2593	1.35384	0.491529	2.75434	0.00588113	0.0471574	up	ENSCING00000006936	ENSCING00000006936	protein Wnt-7b(LOC778938)	XP_002128034.1	PREDICTED: protein Wnt-7b isoform X2 [Ciona intestinalis]
ENSCINT00000031479.1	10.1416	1.70113	0.617614	2.75436	0.00588065	0.0471574	up	ENSCING00000019830	ENSCING00000019830	-	XP_018669793.1	PREDICTED: uncharacterized protein LOC100176591 [Ciona intestinalis]
ENSCINT00000032303.1	40.588	1.09083	0.396963	2.74795	0.00599689	0.0479039	up	ENSCING00000022236	ENSCING00000022236	-	XP_009862206.1	PREDICTED: protein DEK-like [Ciona intestinalis]
ENSCINT00000000510.3	325.171	1.18425	0.431088	2.74713	0.006012	0.0479308	up	ENSCING00000016659	ENSCING00000016659	baculoviral IAP repeat-containing protein 7(LOC100182621)	XP_002130256.1	PREDICTED: baculoviral IAP repeat-containing protein 7 isoform X1 [Ciona intestinalis]
ENSCINT00000010004.3	152.568	1.13288	0.412823	2.74422	0.00606546	0.0482741	up	ENSCING00000004820	ENSCING00000004820	eukaryotic translation initiation factor 3 subunit A(LOC100179881)	XP_002130630.2	PREDICTED: eukaryotic translation initiation factor 3 subunit A [Ciona intestinalis]
ENSCINT00000034450.1	35.8618	1.13811	0.415528	2.73895	0.00616359	0.0488875	up	ENSCING00000023757	ENSCING00000023757	-	XP_018672149.1	PREDICTED: fibrocystin-L-like, partial [Ciona intestinalis]
ENSCINT00000035176.1	601.225	1.26732	0.463455	2.73452	0.00624718	0.0491864	up	ENSCING00000022884	ENSCING00000022884	-	XP_018670535.1	PREDICTED: atlastin-2-like [Ciona intestinalis]
ENSCINT00000017429.2	58.1556	1.73784	0.636436	2.73059	0.0063221	0.049608	up	ENSCING00000008549	ENSCING00000008549	-	XP_018668110.1	PREDICTED: tyrosine-protein kinase SRK3-like [Ciona intestinalis]

## Sheet: Table 2.2
transcript id	baseMean	log2FoldChange	lfcSE	stat	pvalue	padj	regulated	Ensembl gene id	gene name	gene description (NCBI symbol)	NCBI blast protein id	NCBI blast name
ENSCINT00000008003.3	490.606	-1.59616	0.211042	-7.56324	3.93e-14	5.48e-11	down	ENSCING00000003879	ENSCING00000003879	NADH dehydrogenase [ubiquinone] flavoprotein 2, mitochondrial-like(LOC100182655)	XP_002128498.1	PREDICTED: NADH dehydrogenase [ubiquinone] flavoprotein 2, mitochondrial-like isoform X1 [Ciona intestinalis]
ENSCINT00000032764.1	755.152	-1.50215	0.20715	-7.25154	4.12e-13	5.22e-10	down	ENSCING00000021770	ENSCING00000021770	NPC intracellular cholesterol transporter 2-like(LOC100175939)	XP_002127695.1	PREDICTED: epididymal secretory protein E1-like [Ciona intestinalis]
ENSCINT00000035480.1	754.118	-1.68296	0.233317	-7.2132	5.47e-13	6.34e-10	down	ENSCING00000019627	ENSCING00000019627	uncharacterized LOC100183788(LOC100183788)	XP_002130682.2	PREDICTED: uncharacterized protein LOC100183788 isoform X1 [Ciona intestinalis]
ENSCINT00000021866.2	201.781	-3.03612	0.42937	-7.07112	1.54e-12	1.65e-09	down	ENSCING00000011268	ENSCING00000011268	-	-	-
ENSCINT00000037213.1	195.492	-2.7862	0.400249	-6.96118	3.37e-12	3.36e-09	down	ENSCING00000021649	ENSCING00000021649	-	-	-
ENSCINT00000036363.1	632.216	-1.47525	0.214698	-6.87131	6.36e-12	5.54e-09	down	ENSCING00000021149	ENSCING00000021149	-	XP_002119936.2	PREDICTED: elongation of very long chain fatty acids protein 3-like isoform X1 [Ciona intestinalis]
ENSCINT00000016003.3	318.592	-2.92842	0.435263	-6.72794	1.72e-11	1.41e-08	down	ENSCING00000007826	ENSCING00000007826	uncharacterized LOC100183851(LOC100183851)	XP_002128440.1	PREDICTED: uncharacterized protein LOC100183851 [Ciona intestinalis]
ENSCINT00000037366.1	129.082	-3.02688	0.453646	-6.67234	2.52e-11	1.95e-08	down	ENSCING00000025203	ENSCING00000025203	-	NP_758771.1	cytochrome c oxidase subunit II (mitochondrion) [Ciona intestinalis]
ENSCINT00000028451.2	1029.59	-1.6305	0.245897	-6.63084	3.34e-11	2.37e-08	down	ENSCING00000010802	ENSCING00000010802	uncharacterized LOC100178159(LOC100178159)	XP_002128665.1	PREDICTED: uncharacterized protein LOC100178159 isoform X1 [Ciona intestinalis]
ENSCINT00000036066.1	313.138	-1.45677	0.219792	-6.62796	3.4e-11	2.37e-08	down	ENSCING00000024485	sec61g	sec61 protein(sec61g)	NP_001027676.1	protein transport protein Sec61 subunit gamma [Ciona intestinalis]
ENSCINT00000016661.3	1711.02	-1.80857	0.277802	-6.5103	7.5e-11	4.97e-08	down	ENSCING00000008156	ENSCING00000008156	cell number regulator 10(LOC100185366)	XP_002129530.1	PREDICTED: cell number regulator 10 isoform X1 [Ciona intestinalis]
ENSCINT00000026025.2	1102.24	-1.92281	0.296071	-6.49442	8.34e-11	5.28e-08	down	ENSCING00000014197	ENSCING00000014197	ATP synthase-coupling factor 6, mitochondrial-like(LOC100178780)	XP_018668962.1	PREDICTED: ATP synthase-coupling factor 6, mitochondrial-like isoform X1 [Ciona intestinalis]
ENSCINT00000001330.3	501.253	-1.41804	0.220811	-6.42196	1.35e-10	8.15e-08	down	ENSCING00000000719	ENSCING00000000719	receptor expression-enhancing protein 5-like(LOC100180959)	XP_004226720.1	PREDICTED: receptor expression-enhancing protein 5-like isoform X2 [Ciona intestinalis]
ENSCINT00000031754.1	637.644	-1.46324	0.230995	-6.3345	2.38e-10	1.38e-07	down	ENSCING00000024157	ci-zf(c2h2)-144	zinc finger protein Ci-ZF(C2H2)-144(ci-zf(c2h2)-144)	NP_001041452.1	zinc finger protein Ci-ZF(C2H2)-144 [Ciona intestinalis]
ENSCINT00000036068.1	297.705	-1.38943	0.219763	-6.32239	2.58e-10	1.38e-07	down	ENSCING00000022359	ENSCING00000022359	histone H3.3(LOC100186757)	XP_019924179.1	PREDICTED: histone H3.3 [Crassostrea gigas]
ENSCINT00000026610.2	59.8051	-3.07589	0.493348	-6.23472	4.53e-10	2.25e-07	down	ENSCING00000014638	ENSCING00000014638	integrin alpha-X(LOC101243228)	XP_018667764.1	PREDICTED: von Willebrand factor A domain-containing protein 2-like [Ciona intestinalis]
ENSCINT00000035448.1	864.029	-1.43743	0.231717	-6.2034	5.53e-10	2.65e-07	down	ENSCING00000024100	ENSCING00000024100	-	XP_009858834.1	PREDICTED: small nuclear ribonucleoprotein Sm D1-like [Ciona intestinalis]
ENSCINT00000022365.2	394.385	-1.52844	0.247567	-6.17386	6.66e-10	3.09e-07	down	ENSCING00000011616	ENSCING00000011616	-	XP_014291461.1	PREDICTED: transmembrane protein 258 [Halyomorpha halys]
ENSCINT00000029364.2	1429.38	-1.4005	0.227663	-6.15164	7.67e-10	3.45e-07	down	ENSCING00000017035	ENSCING00000017035	translationally-controlled tumor protein homolog(LOC100185755)	XP_002124019.1	PREDICTED: translationally-controlled tumor protein homolog isoform X2 [Ciona intestinalis]
ENSCINT00000036865.1	766.14	-1.13924	0.18639	-6.11213	9.83e-10	4.28e-07	down	ENSCING00000018216	ENSCING00000018216	-	XP_009860231.1	PREDICTED: CD151 antigen-like [Ciona intestinalis]
ENSCINT00000004592.3	10880.7	-1.94835	0.319317	-6.10163	1.05e-09	4.43e-07	down	ENSCING00000013272	ENSCING00000013272	-	XP_019618298.1	PREDICTED: uncharacterized protein LOC109465456 [Branchiostoma belcheri]
ENSCINT00000029765.2	572.703	-1.69333	0.278375	-6.0829	1.18e-09	4.7e-07	down	ENSCING00000017433	ENSCING00000017433	-	XP_010838909.1	PREDICTED: dolichyl-diphosphooligosaccharide--protein glycosyltransferase subunit 4 [Bison bison bison]
ENSCINT00000007962.3	1518.67	-1.24997	0.205987	-6.0682	1.29e-09	5e-07	down	ENSCING00000018711	ENSCING00000018711	ubiquitin-conjugating enzyme E2-17 kDa(LOC100185831)	XP_002129339.1	PREDICTED: ubiquitin-conjugating enzyme E2-17 kDa [Ciona intestinalis]
ENSCINT00000023109.2	1543.86	-1.16085	0.192298	-6.03674	1.57e-09	5.76e-07	down	ENSCING00000012171	ENSCING00000012171	ATP synthase subunit delta, mitochondrial-like(LOC101243330)	XP_004226068.1	PREDICTED: ATP synthase subunit delta, mitochondrial-like [Ciona intestinalis]
ENSCINT00000027555.2	1554.09	-1.60321	0.266137	-6.024	1.7e-09	6.08e-07	down	ENSCING00000015381	ENSCING00000015381	ATP synthase subunit f, mitochondrial(LOC100178344)	XP_002129265.1	PREDICTED: ATP synthase subunit f, mitochondrial [Ciona intestinalis]
ENSCINT00000036040.1	738.345	-1.34801	0.224347	-6.00862	1.87e-09	6.51e-07	down	ENSCING00000019252	ENSCING00000019252	cytochrome c oxidase subunit 6A, mitochondrial(LOC100181796)	XP_002121771.1	PREDICTED: cytochrome c oxidase subunit 6A, mitochondrial [Ciona intestinalis]
ENSCINT00000029960.2	12589.7	-1.95283	0.326774	-5.97609	2.29e-09	7.76e-07	down	ENSCING00000017652	ENSCING00000017652	-	XP_013966046.1	uncharacterized protein LOC100687285 isoform X1 [Canis lupus familiaris]
ENSCINT00000035119.1	1512.33	-1.18379	0.198509	-5.96342	2.47e-09	8.19e-07	down	ENSCING00000019458	ENSCING00000019458	-	XP_009860219.1	PREDICTED: protein dpy-30 homolog [Ciona intestinalis]
ENSCINT00000023439.2	622.707	-1.97518	0.332809	-5.93488	2.94e-09	9.52e-07	down	ENSCING00000012420	ENSCING00000012420	-	XP_012350599.1	PREDICTED: ATP synthase subunit epsilon, mitochondrial-like isoform X1 [Apis florea]
ENSCINT00000004297.3	650.762	-1.78242	0.301254	-5.91668	3.29e-09	1.04e-06	down	ENSCING00000002096	ENSCING00000002096	glutathione S-transferase 1-1-like(LOC100184961)	XP_002130669.1	PREDICTED: glutathione S-transferase 1-1-like isoform X1 [Ciona intestinalis]
ENSCINT00000035911.1	11553.5	-1.7032	0.29154	-5.84207	5.16e-09	1.6e-06	down	ENSCING00000022760	ENSCING00000022760	ADP/ATP translocase 3(LOC100177254)	BAA11765.1	ADT/ATP translocase [Halocynthia roretzi]
ENSCINT00000008166.3	1385.09	-1.29246	0.221909	-5.82428	5.74e-09	1.74e-06	down	ENSCING00000003944	ENSCING00000003944	-	XP_002128496.1	PREDICTED: GTP-binding nuclear protein Ran-like isoform X1 [Ciona intestinalis]
ENSCINT00000034087.1	219.874	-1.40405	0.242304	-5.79459	6.85e-09	2.03e-06	down	ENSCING00000019647	ENSCING00000019647	putative peptidyl-tRNA hydrolase PTRHD1(LOC100183646)	XP_002127563.1	PREDICTED: putative peptidyl-tRNA hydrolase PTRHD1 [Ciona intestinalis]
ENSCINT00000037389.1	244.192	-2.4545	0.426519	-5.75473	8.68e-09	2.46e-06	down	ENSCING00000025226	ENSCING00000025226	-	NP_758778.1	cytochrome c oxidase subunit I (mitochondrion) [Ciona intestinalis]
ENSCINT00000003399.3	3262.11	-2.07015	0.360301	-5.74562	9.16e-09	2.5e-06	down	ENSCING00000001683	ENSCING00000001683	-	XP_018670092.1	PREDICTED: cuticular glutathione peroxidase-like [Ciona intestinalis]
ENSCINT00000031963.1	2483.37	-1.42411	0.249544	-5.70685	1.15e-08	3.08e-06	down	ENSCING00000023534	ENSCING00000023534	-	XP_018668602.1	PREDICTED: 60S ribosomal protein L38-like [Ciona intestinalis]
ENSCINT00000031081.1	5508.17	-1.36712	0.240029	-5.69565	1.23e-08	3.23e-06	down	ENSCING00000018496	ENSCING00000018496	-	XP_019633956.1	PREDICTED: 60S ribosomal protein L29-like [Branchiostoma belcheri]
ENSCINT00000034376.1	533.887	-1.78313	0.313279	-5.69182	1.26e-08	3.24e-06	down	ENSCING00000023740	ENSCING00000023740	uncharacterized LOC100179682(LOC100179682)	XP_002125969.1	PREDICTED: uncharacterized protein LOC100179682 [Ciona intestinalis]
ENSCINT00000037103.1	127.595	-2.04626	0.362918	-5.63835	1.72e-08	4.2e-06	down	ENSCING00000023947	ENSCING00000023947	-	XP_009862007.2	PREDICTED: adhesion G protein-coupled receptor L3-like [Ciona intestinalis]
ENSCINT00000030405.1	588.696	-1.41543	0.253027	-5.59399	2.22e-08	5.15e-06	down	ENSCING00000018345	ENSCING00000018345	multiple epidermal growth factor-like domains protein 10(LOC100181187)	XP_002128961.1	PREDICTED: multiple epidermal growth factor-like domains protein 10 [Ciona intestinalis]
ENSCINT00000034210.1	324.117	-1.4187	0.255181	-5.55956	2.7e-08	6.18e-06	down	ENSCING00000018765	ENSCING00000018765	-	XP_002127656.3	PREDICTED: protein chibby homolog 1-like [Ciona intestinalis]
ENSCINT00000031902.1	371.376	-1.69154	0.306243	-5.52352	3.32e-08	7.35e-06	down	ENSCING00000021352	ENSCING00000021352	-	-	-
ENSCINT00000011952.3	2856.37	-1.47924	0.268616	-5.5069	3.65e-08	7.83e-06	down	ENSCING00000005798	ENSCING00000005798	histone H2A.V(LOC100183843)	XP_002129155.1	PREDICTED: histone H2A.V [Ciona intestinalis]
ENSCINT00000008204.3	5945.78	-1.3473	0.245022	-5.49867	3.83e-08	8.01e-06	down	ENSCING00000003990	ENSCING00000003990	uncharacterized LOC100180434(LOC100180434)	XP_002120033.1	PREDICTED: uncharacterized protein LOC100180434 isoform X1 [Ciona intestinalis]
ENSCINT00000035537.1	377.531	-1.51046	0.274759	-5.49739	3.85e-08	8.01e-06	down	ENSCING00000022903	ENSCING00000022903	mitochondrial import receptor subunit TOM22 homolog(LOC100178576)	XP_002127840.1	PREDICTED: mitochondrial import receptor subunit TOM22 homolog [Ciona intestinalis]
ENSCINT00000014937.3	267.328	-1.26909	0.231156	-5.49017	4.02e-08	8.11e-06	down	ENSCING00000007279	ENSCING00000007279	eukaryotic translation initiation factor 3 subunit K-like(LOC100182909)	XP_002131366.1	PREDICTED: eukaryotic translation initiation factor 3 subunit K-like [Ciona intestinalis]
ENSCINT00000030300.1	135.394	-1.60677	0.292612	-5.49111	3.99e-08	8.11e-06	down	ENSCING00000022084	ENSCING00000022084	uncharacterized LOC100181390(LOC100181390)	XP_002129537.1	PREDICTED: uncharacterized protein LOC100181390 [Ciona intestinalis]
ENSCINT00000024779.2	1060.29	-1.38306	0.252524	-5.47694	4.33e-08	8.61e-06	down	ENSCING00000013335	ENSCING00000013335	thioredoxin-2(LOC100183957)	XP_002132022.1	PREDICTED: thioredoxin-2 isoform X1 [Ciona intestinalis]
ENSCINT00000023125.2	844.146	-1.3749	0.251896	-5.45821	4.81e-08	9.3e-06	down	ENSCING00000012183	ENSCING00000012183	NADH dehydrogenase [ubiquinone] 1 beta subcomplex subunit 6(LOC100178719)	XP_002127974.1	PREDICTED: NADH dehydrogenase [ubiquinone] 1 beta subcomplex subunit 6 isoform X1 [Ciona intestinalis]
ENSCINT00000037373.1	144.316	-2.2283	0.408677	-5.45246	4.97e-08	9.35e-06	down	ENSCING00000025210	ENSCING00000025210	-	NP_758774.1	cytochrome c oxidase subunit III (mitochondrion) [Ciona intestinalis]
ENSCINT00000026624.2	290.584	-1.1672	0.214688	-5.43674	5.43e-08	1.01e-05	down	ENSCING00000014649	ENSCING00000014649	coiled-coil domain-containing protein 58-like(LOC100177160)	XP_002129054.1	PREDICTED: coiled-coil domain-containing protein 58-like isoform X1 [Ciona intestinalis]
ENSCINT00000032438.1	7334.14	-1.63699	0.304157	-5.38207	7.36e-08	1.27e-05	down	ENSCING00000020280	ENSCING00000020280	-	-	-
ENSCINT00000024818.2	667.822	-1.21413	0.225687	-5.37969	7.46e-08	1.27e-05	down	ENSCING00000020727	ENSCING00000020727	NADH dehydrogenase [ubiquinone] 1 alpha subcomplex subunit 5-like(LOC100180061)	XP_002128109.1	PREDICTED: NADH dehydrogenase [ubiquinone] 1 alpha subcomplex subunit 5-like [Ciona intestinalis]
ENSCINT00000000602.3	721.607	-1.30913	0.244426	-5.35592	8.51e-08	1.39e-05	down	ENSCING00000000321	ENSCING00000000321	mitochondrial import receptor subunit TOM20 homolog(LOC100183146)	XP_002128237.1	PREDICTED: mitochondrial import receptor subunit TOM20 homolog [Ciona intestinalis]
ENSCINT00000031546.1	431.135	-2.24544	0.420418	-5.34098	9.24e-08	1.5e-05	down	ENSCING00000024795	ENSCING00000024795	-	-	-
ENSCINT00000033933.1	7260.16	-1.60788	0.301462	-5.33363	9.63e-08	1.54e-05	down	ENSCING00000020824	ENSCING00000020824	-	XP_002131174.1	PREDICTED: ADP/ATP translocase 3-like [Ciona intestinalis]
ENSCINT00000031579.1	5744.1	-1.46784	0.275574	-5.32648	1e-07	1.58e-05	down	ENSCING00000019325	ENSCING00000019325	-	XP_004225490.1	PREDICTED: ATP synthase F(0) complex subunit C2, mitochondrial-like [Ciona intestinalis]
ENSCINT00000037391.1	23.3255	-2.87734	0.543413	-5.29494	1.19e-07	1.84e-05	down	ENSCING00000025228	ENSCING00000025228	-	NP_758779.1	NADH dehydrogenase subunit 5 (mitochondrion) [Ciona intestinalis]
ENSCINT00000036283.1	11213.9	-1.46644	0.279138	-5.25348	1.49e-07	2.21e-05	down	ENSCING00000018165	ENSCING00000018165	60S ribosomal protein L23(LOC100176034)	XP_002121204.3	PREDICTED: 60S ribosomal protein L23 [Ciona intestinalis]
ENSCINT00000035213.1	7921.17	-1.42784	0.272219	-5.24518	1.56e-07	2.29e-05	down	ENSCING00000018058	rps13	rs13 protein(rps13)	NP_001027678.1	40S ribosomal protein S13 [Ciona intestinalis]
ENSCINT00000027765.2	186.803	-1.74858	0.334481	-5.22773	1.72e-07	2.46e-05	down	ENSCING00000015581	ENSCING00000015581	-	XP_002128665.1	PREDICTED: uncharacterized protein LOC100178159 isoform X1 [Ciona intestinalis]
ENSCINT00000033163.1	738.039	-1.16047	0.222177	-5.22319	1.76e-07	2.5e-05	down	ENSCING00000020051	ENSCING00000020051	-	XP_018667405.1	PREDICTED: transcription elongation factor B polypeptide 2-like [Ciona intestinalis]
ENSCINT00000031648.1	1241.46	-2.88402	0.553381	-5.21164	1.87e-07	2.63e-05	down	ENSCING00000020639	ENSCING00000020639	-	-	-
ENSCINT00000026609.2	41.205	-2.75039	0.528378	-5.20534	1.94e-07	2.7e-05	down	ENSCING00000002721	ENSCING00000002721	-	XP_018667764.1	PREDICTED: von Willebrand factor A domain-containing protein 2-like [Ciona intestinalis]
ENSCINT00000009116.3	625.391	-1.63224	0.314307	-5.19315	2.07e-07	2.85e-05	down	ENSCING00000004396	ENSCING00000004396	oligosaccharyltransferase complex subunit ostc(LOC100186213)	XP_018672046.1	PREDICTED: oligosaccharyltransferase complex subunit ostc isoform X1 [Ciona intestinalis]
ENSCINT00000024813.2	466.165	-1.45814	0.281193	-5.18553	2.15e-07	2.91e-05	down	ENSCING00000013360	ENSCING00000013360	NADH dehydrogenase [ubiquinone] 1 alpha subcomplex subunit 7-like(LOC100176555)	XP_002130908.1	PREDICTED: NADH dehydrogenase [ubiquinone] 1 alpha subcomplex subunit 7-like [Ciona intestinalis]
ENSCINT00000031521.1	195.773	-1.19661	0.231489	-5.16916	2.35e-07	3.09e-05	down	ENSCING00000019523	ENSCING00000019523	nuclear envelope phosphatase-regulatory subunit 1-like(LOC100178514)	XP_002131237.1	PREDICTED: nuclear envelope phosphatase-regulatory subunit 1-like isoform X2 [Ciona intestinalis]
ENSCINT00000007489.3	3093.42	-1.66311	0.322235	-5.16119	2.45e-07	3.19e-05	down	ENSCING00000003630	ENSCING00000003630	-	XP_021962904.1	40S ribosomal protein S21-like [Folsomia candida]
ENSCINT00000022032.2	224.783	-1.03187	0.200266	-5.1525	2.57e-07	3.31e-05	down	ENSCING00000011390	ENSCING00000011390	signal peptidase complex subunit 3-like(LOC100184661)	XP_002131965.1	PREDICTED: signal peptidase complex subunit 3-like isoform X1 [Ciona intestinalis]
ENSCINT00000021904.2	272.541	-1.60244	0.31119	-5.14938	2.61e-07	3.34e-05	down	ENSCING00000011292	ENSCING00000011292	2'-deoxynucleoside 5'-phosphate N-hydrolase 1-like(LOC100180921)	XP_002120773.1	PREDICTED: 2'-deoxynucleoside 5'-phosphate N-hydrolase 1-like [Ciona intestinalis]
ENSCINT00000018593.3	98.4943	-1.3861	0.269418	-5.1448	2.68e-07	3.39e-05	down	ENSCING00000009153	ENSCING00000009153	anaphase-promoting complex subunit 10-like(LOC100176838)	XP_002131938.1	PREDICTED: anaphase-promoting complex subunit 10-like [Ciona intestinalis]
ENSCINT00000034745.1	165.262	-1.8226	0.356568	-5.1115	3.2e-07	3.94e-05	down	ENSCING00000018955	ENSCING00000018955	costars family protein ABRACL-like(LOC100185846)	XP_002131888.1	PREDICTED: costars family protein ABRACL-like [Ciona intestinalis]
ENSCINT00000037067.1	110.267	-1.12001	0.219562	-5.10111	3.38e-07	4.09e-05	down	ENSCING00000021456	ENSCING00000021456	-	XP_018671921.1	PREDICTED: acyl-CoA-binding domain-containing protein 3-like [Ciona intestinalis]
ENSCINT00000001535.3	40387	-1.04786	0.205671	-5.09482	3.49e-07	4.12e-05	down	ENSCING00000000843	ENSCING00000000843	-	XP_003455994.1	PREDICTED: actin, cytoplasmic 1 [Oreochromis niloticus]
ENSCINT00000036556.1	596.419	-1.14031	0.223808	-5.09504	3.49e-07	4.12e-05	down	ENSCING00000021663	ENSCING00000021663	acyl carrier protein, mitochondrial-like(LOC100181042)	XP_002127632.1	PREDICTED: acyl carrier protein, mitochondrial-like [Ciona intestinalis]
ENSCINT00000031209.1	170.537	-1.21745	0.239296	-5.08764	3.63e-07	4.24e-05	down	ENSCING00000018578	ENSCING00000018578	uncharacterized LOC104265547(LOC104265547)	XP_018666710.1	PREDICTED: uncharacterized protein LOC104265547 [Ciona intestinalis]
ENSCINT00000034233.1	3646.75	-2.07117	0.408162	-5.07438	3.89e-07	4.47e-05	down	ENSCING00000023436	ENSCING00000023436	thymosin beta-12(LOC100175998)	XP_002125878.1	PREDICTED: thymosin beta-12 [Ciona intestinalis]
ENSCINT00000008197.3	11201.4	-1.40196	0.276446	-5.07137	3.95e-07	4.51e-05	down	ENSCING00000003981	ENSCING00000003981	60S ribosomal protein L26(LOC100175749)	XP_002119198.1	PREDICTED: 60S ribosomal protein L26-like [Ciona intestinalis]
ENSCINT00000011843.3	161.16	-1.30987	0.258412	-5.06893	4e-07	4.53e-05	down	ENSCING00000005736	ENSCING00000005736	very-long-chain (3R)-3-hydroxyacyl-CoA dehydratase 2-like(LOC100184399)	XP_002131038.1	PREDICTED: very-long-chain (3R)-3-hydroxyacyl-CoA dehydratase 2-like [Ciona intestinalis]
ENSCINT00000036532.1	1023.45	-1.1793	0.233187	-5.05732	4.25e-07	4.7e-05	down	ENSCING00000024888	ENSCING00000024888	-	XP_009861517.1	PREDICTED: stress-associated endoplasmic reticulum protein 2-like [Ciona intestinalis]
ENSCINT00000026986.2	6965.6	-1.77855	0.35187	-5.05456	4.31e-07	4.73e-05	down	ENSCING00000014899	ENSCING00000014899	ubiquitin-like protein FUBI(LOC100180815)	XP_009859868.1	PREDICTED: ubiquitin-like protein FUBI [Ciona intestinalis]
ENSCINT00000023612.2	1112.25	-2.85372	0.567663	-5.02714	4.98e-07	5.33e-05	down	ENSCING00000012543	papa	antimicrobial peptide A Pacific-like(papa)	NP_001128657.1	uncharacterized protein LOC100186053 precursor [Ciona intestinalis]
ENSCINT00000037301.1	140.553	-1.12382	0.224265	-5.01114	5.41e-07	5.71e-05	down	ENSCING00000024037	ENSCING00000024037	multifunctional methyltransferase subunit TRM112-like protein(LOC100176801)	XP_002129541.1	PREDICTED: multifunctional methyltransferase subunit TRM112-like protein [Ciona intestinalis]
ENSCINT00000024072.2	16601.2	-1.43217	0.286072	-5.00631	5.55e-07	5.81e-05	down	ENSCING00000023083	ENSCING00000023083	60S ribosomal protein L8(LOC100185367)	XP_018670721.1	PREDICTED: 60S ribosomal protein L8 isoform X1 [Ciona intestinalis]
ENSCINT00000030929.1	289.079	-2.22842	0.445897	-4.9976	5.8e-07	6.03e-05	down	ENSCING00000021066	ENSCING00000021066	60S ribosomal protein L8-like(LOC101243097)	XP_018670721.1	PREDICTED: 60S ribosomal protein L8 isoform X1 [Ciona intestinalis]
ENSCINT00000017281.3	161.855	-1.04518	0.209431	-4.99058	6.02e-07	6.21e-05	down	ENSCING00000008475	ENSCING00000008475	MIP18 family protein galla-2-like(LOC100177365)	XP_002127481.1	PREDICTED: MIP18 family protein CG7949-like [Ciona intestinalis]
ENSCINT00000028628.2	637.705	-1.1813	0.237562	-4.97258	6.61e-07	6.67e-05	down	ENSCING00000016350	ENSCING00000016350	translocon-associated protein subunit delta-like(LOC100176202)	XP_002130973.1	PREDICTED: translocon-associated protein subunit delta-like [Ciona intestinalis]
ENSCINT00000015414.3	109.562	-1.34417	0.271052	-4.95911	7.08e-07	7.05e-05	down	ENSCING00000007518	ENSCING00000007518	protein Asterix(LOC100183715)	XP_002128051.1	PREDICTED: protein Asterix [Ciona intestinalis]
ENSCINT00000023538.2	522.49	-1.47054	0.296493	-4.95978	7.06e-07	7.05e-05	down	ENSCING00000012493	ENSCING00000012493	dolichyl-diphosphooligosaccharide--protein glycosyltransferase subunit dad1-like(LOC100186610)	XP_002131167.1	PREDICTED: dolichyl-diphosphooligosaccharide--protein glycosyltransferase subunit dad1-like [Ciona intestinalis]
ENSCINT00000002772.3	578.962	-1.52633	0.308202	-4.95237	7.33e-07	7.14e-05	down	ENSCING00000001634	ENSCING00000001634	uncharacterized LOC100185786(LOC100185786)	XP_002128152.1	PREDICTED: uncharacterized protein LOC100185786 [Ciona intestinalis]
ENSCINT00000035888.1	125.194	-1.44686	0.292068	-4.95384	7.28e-07	7.14e-05	down	ENSCING00000022197	ENSCING00000022197	uncharacterized LOC100178710(LOC100178710)	XP_006806615.1	PREDICTED: protein PET117 homolog, mitochondrial-like [Neolamprologus brichardi]
ENSCINT00000034950.1	423.479	-1.21848	0.246249	-4.94814	7.49e-07	7.2e-05	down	ENSCING00000015057	ENSCING00000015057	EF-hand calcium-binding domain-containing protein 10-like(LOC100180408)	XP_002131050.1	PREDICTED: EF-hand calcium-binding domain-containing protein 10-like [Ciona intestinalis]
ENSCINT00000008664.3	21290.1	-1.64528	0.333009	-4.94066	7.79e-07	7.33e-05	down	ENSCING00000004193	ENSCING00000004193	-	XP_002131514.1	PREDICTED: 60S acidic ribosomal protein P1 [Ciona intestinalis]
ENSCINT00000026238.2	100.641	-1.22243	0.24749	-4.93931	7.84e-07	7.33e-05	down	ENSCING00000014349	ENSCING00000014349	-	XP_003219940.1	PREDICTED: NADH dehydrogenase [ubiquinone] 1 alpha subcomplex subunit 2 [Anolis carolinensis]
ENSCINT00000026260.2	1156.25	-1.96132	0.397028	-4.94002	7.81e-07	7.33e-05	down	ENSCING00000014364	ENSCING00000014364	-	-	-
ENSCINT00000026286.2	197.618	-1.11968	0.227318	-4.92564	8.41e-07	7.78e-05	down	ENSCING00000014387	ENSCING00000014387	protein YIPF5-like(LOC100186067)	XP_002131612.1	PREDICTED: protein YIPF5-like [Ciona intestinalis]
ENSCINT00000028510.2	120.184	-1.31114	0.266218	-4.92506	8.43e-07	7.78e-05	down	ENSCING00000005031	ENSCING00000005031	delta-aminolevulinic acid dehydratase-like(LOC100177890)	XP_002128180.1	PREDICTED: delta-aminolevulinic acid dehydratase-like [Ciona intestinalis]
ENSCINT00000035921.1	1511.24	-1.0216	0.207601	-4.921	8.61e-07	7.89e-05	down	ENSCING00000018384	ENSCING00000018384	-	XP_008324477.1	PREDICTED: guanine nucleotide-binding protein G(I)/G(S)/G(O) subunit gamma-10 [Cynoglossus semilaevis]
ENSCINT00000024918.2	150.744	-1.72366	0.350502	-4.91768	8.76e-07	7.97e-05	down	ENSCING00000013437	ENSCING00000013437	-	XP_002125154.1	PREDICTED: uncharacterized protein LOC100182569 [Ciona intestinalis]
ENSCINT00000030542.1	118.779	-1.25943	0.256408	-4.91181	9.02e-07	8.06e-05	down	ENSCING00000021521	ENSCING00000021521	programmed cell death protein 2-like(LOC100186258)	XP_002130893.1	PREDICTED: programmed cell death protein 2-like [Ciona intestinalis]
ENSCINT00000032768.1	2449.94	-1.42212	0.289676	-4.90933	9.14e-07	8.11e-05	down	ENSCING00000019907	ENSCING00000019907	-	XP_018670721.1	PREDICTED: 60S ribosomal protein L8 isoform X1 [Ciona intestinalis]
ENSCINT00000010826.3	13180.7	-1.51387	0.308717	-4.90374	9.4e-07	8.29e-05	down	ENSCING00000005250	ENSCING00000005250	40S ribosomal protein S11-like(LOC100185869)	XP_002128561.1	PREDICTED: 40S ribosomal protein S11-like [Ciona intestinalis]
ENSCINT00000007995.3	1056.72	-1.00839	0.20577	-4.90058	9.56e-07	8.32e-05	down	ENSCING00000003848	ENSCING00000003848	adenylate kinase 2, mitochondrial(LOC100181027)	XP_002129443.1	PREDICTED: adenylate kinase 2, mitochondrial isoform X3 [Ciona intestinalis]
ENSCINT00000018372.3	515.594	-1.2652	0.25858	-4.89289	9.94e-07	8.54e-05	down	ENSCING00000009053	ENSCING00000009053	succinate dehydrogenase [ubiquinone] cytochrome b small subunit, mitochondrial(LOC100180725)	XP_021378664.1	putative succinate dehydrogenase [ubiquinone] cytochrome b small subunit, mitochondrial [Mizuhopecten yessoensis]
ENSCINT00000005354.3	6390.68	-1.47925	0.304116	-4.8641	1.15e-06	9.59e-05	down	ENSCING00000005083	ENSCING00000005083	40S ribosomal protein S15-like(LOC100183019)	XP_013889803.1	PREDICTED: 40S ribosomal protein S15 [Austrofundulus limnaeus]
ENSCINT00000033853.1	62.5696	-2.77687	0.571098	-4.86234	1.16e-06	9.62e-05	down	ENSCING00000024447	ENSCING00000024447	-	-	-
ENSCINT00000010254.3	259.082	-1.49047	0.30679	-4.85828	1.18e-06	9.76e-05	down	ENSCING00000004967	ENSCING00000004967	mitochondrial carrier homolog 2(LOC100185510)	XP_002129914.1	PREDICTED: mitochondrial carrier homolog 2 [Ciona intestinalis]
ENSCINT00000000023.3	290.045	-1.62624	0.33494	-4.85532	1.2e-06	9.85e-05	down	ENSCING00000000017	ENSCING00000000017	NADH dehydrogenase [ubiquinone] iron-sulfur protein 6, mitochondrial-like(LOC100186511)	XP_002122660.2	PREDICTED: NADH dehydrogenase [ubiquinone] iron-sulfur protein 6, mitochondrial-like, partial [Ciona intestinalis]
ENSCINT00000033502.1	463.455	-1.50943	0.311723	-4.84221	1.28e-06	0.000104587	down	ENSCING00000023466	ENSCING00000023466	NADH dehydrogenase [ubiquinone] 1 alpha subcomplex subunit 6-like(LOC100179441)	XP_002125596.1	PREDICTED: NADH dehydrogenase [ubiquinone] 1 alpha subcomplex subunit 6-like [Ciona intestinalis]
ENSCINT00000033979.1	530.646	-1.302	0.269064	-4.839	1.3e-06	0.000105057	down	ENSCING00000018035	ENSCING00000018035	-	NP_001027676.1	protein transport protein Sec61 subunit gamma [Ciona intestinalis]
ENSCINT00000021856.2	522.076	-1.84737	0.381922	-4.83703	1.32e-06	0.000105495	down	ENSCING00000000704	ENSCING00000000704	lymphocyte antigen 6D-like(LOC100180253)	XP_004226718.1	PREDICTED: lymphocyte antigen 6D-like [Ciona intestinalis]
ENSCINT00000020699.3	4743.78	-1.62769	0.337619	-4.82109	1.43e-06	0.000112988	down	ENSCING00000010423	ENSCING00000010423	40S ribosomal protein S25(LOC100184647)	XP_002130703.1	PREDICTED: 40S ribosomal protein S25 [Ciona intestinalis]
ENSCINT00000037364.1	78.4281	-3.05087	0.63274	-4.82167	1.42e-06	0.000112988	down	ENSCING00000025201	ENSCING00000025201	-	NP_758770.2	NADH dehydrogenase subunit 2 (mitochondrion) [Ciona intestinalis]
ENSCINT00000027794.2	571.561	-1.05108	0.218084	-4.81964	1.44e-06	0.000113168	down	ENSCING00000015610	ENSCING00000015610	-	XP_009860831.1	PREDICTED: ATP synthase F(0) complex subunit B1, mitochondrial-like isoform X1 [Ciona intestinalis]
ENSCINT00000031674.1	181.761	-1.19864	0.248864	-4.81642	1.46e-06	0.000114362	down	ENSCING00000018829	ENSCING00000018829	prefoldin subunit 5(LOC100182453)	XP_002127633.1	PREDICTED: prefoldin subunit 5-like [Ciona intestinalis]
ENSCINT00000000618.3	4314.65	-1.47858	0.307437	-4.80939	1.51e-06	0.000116562	down	ENSCING00000000338	ENSCING00000000338	60S ribosomal protein L34(LOC100175738)	XP_002130459.1	PREDICTED: 60S ribosomal protein L34-like [Ciona intestinalis]
ENSCINT00000025718.2	428.643	-2.74076	0.569891	-4.80928	1.51e-06	0.000116562	down	ENSCING00000013992	ENSCING00000013992	-	-	-
ENSCINT00000031785.1	601.186	-1.5364	0.319997	-4.80129	1.58e-06	0.000120641	down	ENSCING00000019861	ENSCING00000019861	cytochrome b-c1 complex subunit 8-like(LOC100180671)	XP_002124983.1	PREDICTED: cytochrome b-c1 complex subunit 8-like [Ciona intestinalis]
ENSCINT00000026259.2	390.585	-1.20399	0.250993	-4.79693	1.61e-06	0.000122622	down	ENSCING00000014363	ENSCING00000014363	proteasome maturation protein-like(LOC113474870)	XP_006012796.1	PREDICTED: proteasome maturation protein [Latimeria chalumnae]
ENSCINT00000014372.3	4225.13	-1.23253	0.258339	-4.77098	1.83e-06	0.000136935	down	ENSCING00000011947	ENSCING00000011947	40S ribosomal protein S12(LOC100184468)	XP_002128066.1	PREDICTED: 40S ribosomal protein S12-like [Ciona intestinalis]
ENSCINT00000032498.1	71.2126	-1.78843	0.374985	-4.76934	1.85e-06	0.000136935	down	ENSCING00000024877	ENSCING00000024877	U6 snRNA-associated Sm-like protein LSm8(LOC100182395)	XP_002121997.1	PREDICTED: U6 snRNA-associated Sm-like protein LSm8 [Ciona intestinalis]
ENSCINT00000010307.3	8323.65	-1.39917	0.29405	-4.75826	1.95e-06	0.000143898	down	ENSCING00000005008	ENSCING00000005008	ubiquitin-60S ribosomal protein L40(LOC100185384)	XP_010784156.1	PREDICTED: ubiquitin-60S ribosomal protein L40 [Notothenia coriiceps]
ENSCINT00000037078.1	113.775	-1.41335	0.297486	-4.75099	2.02e-06	0.000147607	down	ENSCING00000020541	ENSCING00000020541	uncharacterized LOC100177179(LOC100177179)	XP_002127252.1	PREDICTED: ribonuclease kappa-B [Ciona intestinalis]
ENSCINT00000017905.3	1886.79	-1.22497	0.260303	-4.70593	2.53e-06	0.00017687	down	ENSCING00000008796	ENSCING00000008796	malate dehydrogenase, mitochondrial-like(LOC100178529)	XP_002127975.1	PREDICTED: malate dehydrogenase, mitochondrial-like [Ciona intestinalis]
ENSCINT00000032167.1	160.298	-1.32031	0.28054	-4.70632	2.52e-06	0.00017687	down	ENSCING00000021331	ENSCING00000021331	NADH dehydrogenase [ubiquinone] iron-sulfur protein 4, mitochondrial-like(LOC100182853)	XP_002129144.1	PREDICTED: NADH dehydrogenase [ubiquinone] iron-sulfur protein 4, mitochondrial-like [Ciona intestinalis]
ENSCINT00000016757.3	178.009	-1.47763	0.314118	-4.70406	2.55e-06	0.000177585	down	ENSCING00000008203	ENSCING00000008203	insulin-like growth factor-binding protein 7(LOC100176388)	XP_002128148.1	PREDICTED: insulin-like growth factor-binding protein 7 [Ciona intestinalis]
ENSCINT00000022387.2	6318.83	-1.29415	0.275236	-4.70194	2.58e-06	0.000177685	down	ENSCING00000011628	ENSCING00000011628	40S ribosomal protein S26(LOC100180455)	XP_002131114.1	PREDICTED: 40S ribosomal protein S26-like isoform X1 [Ciona intestinalis]
ENSCINT00000006102.3	953.802	-1.01798	0.216632	-4.6991	2.61e-06	0.000178411	down	ENSCING00000002977	ci-btf3	basic transcription factor 3(ci-btf3)	NP_001028175.1	basic transcription factor 3 [Ciona intestinalis]
ENSCINT00000023738.2	57.7	-1.59822	0.340053	-4.69993	2.6e-06	0.000178411	down	ENSCING00000012634	ENSCING00000012634	mitochondrial inner membrane protease subunit 2-like(LOC108950015)	XP_018670052.1	PREDICTED: mitochondrial inner membrane protease subunit 2-like [Ciona intestinalis]
ENSCINT00000036273.1	85.8782	-1.17646	0.250723	-4.69226	2.7e-06	0.000183582	down	ENSCING00000024607	ENSCING00000024607	-	-	-
ENSCINT00000005704.3	155.428	-1.0369	0.221218	-4.68726	2.77e-06	0.000184977	down	ENSCING00000002791	ENSCING00000002791	39S ribosomal protein L23, mitochondrial-like(LOC100185062)	XP_002121194.1	PREDICTED: 39S ribosomal protein L23, mitochondrial-like isoform X1 [Ciona intestinalis]
ENSCINT00000036572.1	273.184	-1.2149	0.259121	-4.68852	2.75e-06	0.000184977	down	ENSCING00000024728	ENSCING00000024728	protein FAM136A(LOC100185947)	XP_002129880.1	PREDICTED: protein FAM136A [Ciona intestinalis]
ENSCINT00000013341.3	19.7507	-3.31808	0.70833	-4.68437	2.81e-06	0.000185449	down	ENSCING00000006495	hb3	globin(hb3)	NP_001027700.1	globin [Ciona intestinalis]
ENSCINT00000012773.3	8875.14	-1.14939	0.246003	-4.67228	2.98e-06	0.000193866	down	ENSCING00000006187	rs23	rs23 protein(rs23)	NP_001027679.1	40S ribosomal protein S23 [Ciona intestinalis]
ENSCINT00000031974.1	1837.97	-1.00995	0.216392	-4.66721	3.05e-06	0.00019779	down	ENSCING00000024501	ENSCING00000024501	-	XP_002129997.1	PREDICTED: claudin-7-like [Ciona intestinalis]
ENSCINT00000032791.1	365.627	-1.82318	0.39095	-4.66346	3.11e-06	0.000200133	down	ENSCING00000021764	ENSCING00000021764	-	-	-
ENSCINT00000029225.2	10170.7	-1.44471	0.310216	-4.65711	3.21e-06	0.000204877	down	ENSCING00000016900	ENSCING00000016900	40S ribosomal protein S19(LOC100186249)	XP_002128905.1	PREDICTED: 40S ribosomal protein S19-like isoform X1 [Ciona intestinalis]
ENSCINT00000032333.1	335.434	-1.18948	0.255698	-4.65189	3.29e-06	0.000209181	down	ENSCING00000020045	ENSCING00000020045	-	XP_002129339.1	PREDICTED: ubiquitin-conjugating enzyme E2-17 kDa [Ciona intestinalis]
ENSCINT00000009221.3	1047.98	-1.55415	0.334477	-4.64652	3.38e-06	0.00021275	down	ENSCING00000004464	ENSCING00000004464	peptidase inhibitor 16(LOC100181706)	XP_009333040.1	PREDICTED: peptidase inhibitor 16 [Pygoscelis adeliae]
ENSCINT00000001503.3	329.323	-1.13551	0.244575	-4.6428	3.44e-06	0.000214683	down	ENSCING00000000822	cdc42	cell division cycle 42(cdc42)	CAD48473.1	Cdc42 protein [Ciona intestinalis]
ENSCINT00000027031.2	8656.99	-1.57289	0.339287	-4.63586	3.55e-06	0.000221015	down	ENSCING00000014933	ENSCING00000014933	60S ribosomal protein L27a(LOC100176881)	XP_002125351.1	PREDICTED: 60S ribosomal protein L27a-like [Ciona intestinalis]
ENSCINT00000001268.3	2540.55	-1.4039	0.303022	-4.63299	3.6e-06	0.000223111	down	ENSCING00000000694	ENSCING00000000694	uncharacterized LOC100182600(LOC100182600)	XP_002121809.1	PREDICTED: uncharacterized protein LOC100182600 [Ciona intestinalis]
ENSCINT00000020149.3	218.362	-1.49759	0.323483	-4.62958	3.66e-06	0.000224818	down	ENSCING00000010029	ENSCING00000010029	late histone H2A.2.2(LOC100175631)	XP_002129869.1	PREDICTED: late histone H2A.2.2 isoform X2 [Ciona intestinalis]
ENSCINT00000020117.3	173.997	-1.54934	0.335041	-4.62432	3.76e-06	0.000227588	down	ENSCING00000009997	ENSCING00000009997	mitochondrial pyruvate carrier 4-like(LOC100187068)	XP_002127681.1	PREDICTED: mitochondrial pyruvate carrier 4-like isoform X1 [Ciona intestinalis]
ENSCINT00000033855.1	301.676	-1.13335	0.245716	-4.61242	3.98e-06	0.000237916	down	ENSCING00000017907	ENSCING00000017907	uncharacterized LOC100179119(LOC100179119)	XP_002129431.1	PREDICTED: uncharacterized protein LOC100179119 [Ciona intestinalis]
ENSCINT00000032399.1	216.028	-1.24536	0.270134	-4.61014	4.02e-06	0.000238489	down	ENSCING00000019290	ENSCING00000019290	protein lin-52 homolog(LOC100183434)	XP_002124889.1	PREDICTED: protein lin-52 homolog [Ciona intestinalis]
ENSCINT00000035757.1	62.0387	-1.64743	0.357641	-4.60637	4.1e-06	0.000238832	down	ENSCING00000022484	ENSCING00000022484	-	XP_009858250.1	PREDICTED: uncharacterized protein LOC100182841 [Ciona intestinalis]
ENSCINT00000014533.3	336.782	-1.33275	0.289482	-4.60391	4.15e-06	0.000239624	down	ENSCING00000007081	ENSCING00000007081	-	XP_009862426.1	PREDICTED: hemK methyltransferase family member 2-like isoform X1 [Ciona intestinalis]
ENSCINT00000030362.1	3851.92	-1.44427	0.314128	-4.59772	4.27e-06	0.000244827	down	ENSCING00000018687	ENSCING00000018687	-	XP_002130459.1	PREDICTED: 60S ribosomal protein L34-like [Ciona intestinalis]
ENSCINT00000021137.3	9392.24	-1.73293	0.377461	-4.591	4.41e-06	0.000251805	down	ENSCING00000010675	ENSCING00000010675	-	Q4LAY1.1	RecName: Full=40S ribosomal protein S29
ENSCINT00000033648.1	156.102	-2.18222	0.477272	-4.57228	4.82e-06	0.000274267	down	ENSCING00000017930	ENSCING00000017930	-	XP_004225965.1	PREDICTED: uncharacterized protein LOC100176323 isoform X1 [Ciona intestinalis]
ENSCINT00000016656.3	13102.7	-1.29596	0.283587	-4.56988	4.88e-06	0.000274726	down	ENSCING00000008155	ENSCING00000008155	60S ribosomal protein L35(LOC100179536)	XP_002131705.1	PREDICTED: 60S ribosomal protein L35 [Ciona intestinalis]
ENSCINT00000035139.1	311.779	-1.19268	0.261016	-4.56938	4.89e-06	0.000274726	down	ENSCING00000025124	ENSCING00000025124	-	-	-
ENSCINT00000010648.3	1846.53	-1.31865	0.288835	-4.5654	4.99e-06	0.00027887	down	ENSCING00000005181	ENSCING00000005181	V-type proton ATPase 16 kDa proteolipid subunit(LOC100175987)	XP_002132074.1	PREDICTED: V-type proton ATPase 16 kDa proteolipid subunit [Ciona intestinalis]
ENSCINT00000020054.3	939.523	-1.07674	0.236171	-4.55917	5.14e-06	0.000286119	down	ENSCING00000009934	ENSCING00000009934	-	XP_004226198.1	PREDICTED: uncharacterized protein LOC100185827 [Ciona intestinalis]
ENSCINT00000028488.2	6490.55	-1.52685	0.335011	-4.55763	5.17e-06	0.000287076	down	ENSCING00000016236	ENSCING00000016236	60S ribosomal protein L30(LOC100183305)	XP_002732487.1	PREDICTED: 60S ribosomal protein L30-like [Saccoglossus kowalevskii]
ENSCINT00000032049.1	140.641	-1.2827	0.281809	-4.55167	5.32e-06	0.000291893	down	ENSCING00000019572	ENSCING00000019572	protein cornichon homolog 1-like(LOC100182169)	XP_002128475.1	PREDICTED: protein cornichon homolog 1-like [Ciona intestinalis]
ENSCINT00000033888.1	921.495	-1.31202	0.288252	-4.55163	5.32e-06	0.000291893	down	ENSCING00000020302	ENSCING00000020302	-	XP_002126917.1	PREDICTED: cytochrome c1, heme protein, mitochondrial-like [Ciona intestinalis]
ENSCINT00000020225.3	357.906	-1.58851	0.349277	-4.54798	5.42e-06	0.000294677	down	ENSCING00000010105	ENSCING00000010105	chloride channel CLIC-like protein 1(LOC100186531)	-	-
ENSCINT00000031830.1	29.9028	-2.23587	0.491796	-4.54635	5.46e-06	0.000295822	down	ENSCING00000023971	ENSCING00000023971	uncharacterized LOC100184171(LOC100184171)	XP_002130811.1	PREDICTED: uncharacterized protein LOC100184171 isoform X1 [Ciona intestinalis]
ENSCINT00000031004.1	1567.36	-1.97232	0.435027	-4.53377	5.79e-06	0.000311573	down	ENSCING00000024613	ENSCING00000024613	HR-29-like protein(LOC100177903)	XP_009860291.1	PREDICTED: body wall muscle protein HR-29-like [Ciona intestinalis]
ENSCINT00000022855.2	748.309	-1.15255	0.254393	-4.53061	5.88e-06	0.000313856	down	ENSCING00000011972	ENSCING00000011972	-	-	-
ENSCINT00000033125.1	38.5812	-1.84119	0.407032	-4.52346	6.08e-06	0.000322185	down	ENSCING00000020870	ENSCING00000020870	testis-expressed protein 264-like(LOC100184582)	XP_002124235.2	PREDICTED: testis-expressed sequence 264 protein-like [Ciona intestinalis]
ENSCINT00000022830.2	635.188	-1.97891	0.438032	-4.51773	6.25e-06	0.000328528	down	ENSCING00000011952	ENSCING00000011952	uncharacterized LOC100181662(LOC100181662)	XP_002129722.1	PREDICTED: uncharacterized protein LOC100181662 isoform X2 [Ciona intestinalis]
ENSCINT00000035765.1	131.523	-1.02165	0.22619	-4.51676	6.28e-06	0.000328783	down	ENSCING00000019301	ENSCING00000019301	mediator of RNA polymerase II transcription subunit 29-like(LOC100183333)	XP_004226659.1	PREDICTED: mediator of RNA polymerase II transcription subunit 29-like [Ciona intestinalis]
ENSCINT00000034707.1	629.674	-1.26933	0.281173	-4.51441	6.35e-06	0.000331216	down	ENSCING00000018023	ENSCING00000018023	-	XP_002126917.1	PREDICTED: cytochrome c1, heme protein, mitochondrial-like [Ciona intestinalis]
ENSCINT00000033234.1	405.952	-1.14135	0.253521	-4.502	6.73e-06	0.00034855	down	ENSCING00000019981	ENSCING00000019981	migration and invasion enhancer 1(LOC101243377)	XP_004225523.1	PREDICTED: migration and invasion enhancer 1-like [Ciona intestinalis]
ENSCINT00000026422.2	67.3127	-1.12375	0.249819	-4.49825	6.85e-06	0.000352842	down	ENSCING00000014477	ENSCING00000014477	-	XP_002126621.1	PREDICTED: chromatin accessibility complex protein 1-like [Ciona intestinalis]
ENSCINT00000027515.2	1723.26	-1.08628	0.241512	-4.49782	6.87e-06	0.000352842	down	ENSCING00000015350	ENSCING00000015350	cytochrome c oxidase subunit 5A, mitochondrial-like(LOC100181337)	XP_002130178.1	PREDICTED: cytochrome c oxidase subunit 5A, mitochondrial-like [Ciona intestinalis]
ENSCINT00000031510.1	286.569	-2.04838	0.45558	-4.49619	6.92e-06	0.000354129	down	ENSCING00000023936	ENSCING00000023936	uncharacterized LOC100177134(LOC100177134)	XP_002123064.1	PREDICTED: uncharacterized protein LOC100177134 [Ciona intestinalis]
ENSCINT00000014305.3	680.951	-1.2059	0.26852	-4.49092	7.09e-06	0.000360475	down	ENSCING00000006971	ENSCING00000006971	testis-expressed protein 49-like(LOC100179848)	XP_002127741.1	PREDICTED: uncharacterized protein LOC100179848 [Ciona intestinalis]
ENSCINT00000019117.3	849.606	-1.10882	0.247031	-4.48857	7.17e-06	0.000361843	down	ENSCING00000009398	ENSCING00000009398	cytochrome b-c1 complex subunit Rieske, mitochondrial-like(LOC100177491)	XP_002120316.1	PREDICTED: cytochrome b-c1 complex subunit Rieske, mitochondrial-like [Ciona intestinalis]
ENSCINT00000035909.1	593.184	-1.05728	0.235896	-4.48195	7.4e-06	0.000370557	down	ENSCING00000021075	ENSCING00000021075	NHP2-like protein 1(LOC100182620)	XP_002132097.1	PREDICTED: NHP2-like protein 1 [Ciona intestinalis]
ENSCINT00000031554.1	290.26	-1.3884	0.309915	-4.47993	7.47e-06	0.000371615	down	ENSCING00000020755	ENSCING00000020755	10 kDa heat shock protein, mitochondrial-like(LOC100183218)	XP_002129316.1	PREDICTED: 10 kDa heat shock protein, mitochondrial-like [Ciona intestinalis]
ENSCINT00000032501.1	216.083	-1.42218	0.317465	-4.47982	7.47e-06	0.000371615	down	ENSCING00000019939	ENSCING00000019939	RIIa domain-containing protein(LOC100184380)	NP_001153236.1	RIIa domain-containing protein [Ciona intestinalis]
ENSCINT00000004318.3	302.044	-1.84872	0.413242	-4.4737	7.69e-06	0.00037703	down	ENSCING00000015443	ENSCING00000015443	glutathione S-transferase 1-1-like(LOC100182589)	XP_002130701.1	PREDICTED: glutathione S-transferase 1-1-like isoform X1 [Ciona intestinalis]
ENSCINT00000000353.3	139.801	-1.06825	0.238974	-4.47016	7.82e-06	0.000380125	down	ENSCING00000000202	ENSCING00000000202	trafficking protein particle complex subunit 2-like(LOC113474008)	XP_002131673.1	PREDICTED: trafficking protein particle complex subunit 2-like isoform X2 [Ciona intestinalis]
ENSCINT00000022894.2	5782.33	-1.27018	0.284175	-4.4697	7.83e-06	0.000380125	down	ENSCING00000012007	ENSCING00000012007	60S ribosomal protein L36(LOC100180699)	XP_002127857.1	PREDICTED: 60S ribosomal protein L36-like [Ciona intestinalis]
ENSCINT00000037346.1	10640.6	-1.42526	0.318847	-4.47006	7.82e-06	0.000380125	down	ENSCING00000020929	ENSCING00000020929	ATP synthase F(0) complex subunit C2, mitochondrial(LOC101243499)	XP_004225490.1	PREDICTED: ATP synthase F(0) complex subunit C2, mitochondrial-like [Ciona intestinalis]
ENSCINT00000032525.1	92.8887	-1.05784	0.236893	-4.46547	7.99e-06	0.00038638	down	ENSCING00000023561	ENSCING00000023561	39S ribosomal protein L22, mitochondrial-like(LOC100175042)	XP_004225664.1	PREDICTED: 39S ribosomal protein L22, mitochondrial-like [Ciona intestinalis]
ENSCINT00000009981.2	323.668	-1.18117	0.265115	-4.45532	8.38e-06	0.000398823	down	ENSCING00000004825	ENSCING00000004825	transmembrane protein 231-like(LOC100179862)	XP_004226312.3	PREDICTED: transmembrane protein 231-like [Ciona intestinalis]
ENSCINT00000013164.3	648.685	-1.03593	0.232534	-4.45498	8.39e-06	0.000398823	down	ENSCING00000006311	ENSCING00000006311	electron transfer flavoprotein subunit alpha, mitochondrial(LOC100179156)	XP_002121441.1	PREDICTED: electron transfer flavoprotein subunit alpha, mitochondrial [Ciona intestinalis]
ENSCINT00000031620.1	1006.74	-1.06943	0.240019	-4.45562	8.37e-06	0.000398823	down	ENSCING00000021062	ENSCING00000021062	actin-related protein 2/3 complex subunit 5-like(LOC100185040)	XP_002131724.1	PREDICTED: actin-related protein 2/3 complex subunit 5-like [Ciona intestinalis]
ENSCINT00000025443.2	516.644	-1.31601	0.29591	-4.44734	8.69e-06	0.000411878	down	ENSCING00000013808	ENSCING00000013808	-	XP_002120861.3	PREDICTED: uncharacterized protein LOC100187533 [Ciona intestinalis]
ENSCINT00000034525.1	110.388	-1.04762	0.235879	-4.44133	8.94e-06	0.000422106	down	ENSCING00000023749	ENSCING00000023749	small nuclear ribonucleoprotein E-like(LOC100177310)	XP_002127833.1	PREDICTED: small nuclear ribonucleoprotein E-like [Ciona intestinalis]
ENSCINT00000011693.3	9360.42	-1.19414	0.268985	-4.43943	9.02e-06	0.00042441	down	ENSCING00000005643	ENSCING00000005643	60S ribosomal protein L18a(LOC100182402)	XP_002122365.1	PREDICTED: 60S ribosomal protein L18a-like [Ciona intestinalis]
ENSCINT00000034879.1	737.979	-1.00601	0.226757	-4.43653	9.14e-06	0.000427294	down	ENSCING00000023433	ENSCING00000023433	tropomyosin(LOC100177893)	XP_002121815.1	PREDICTED: tropomyosin [Ciona intestinalis]
ENSCINT00000024522.2	150.533	-2.03675	0.459508	-4.43246	9.32e-06	0.000430197	down	ENSCING00000013166	ENSCING00000013166	uncharacterized LOC100183761(LOC100183761)	XP_002129320.1	PREDICTED: uncharacterized protein LOC100183761 [Ciona intestinalis]
ENSCINT00000032001.1	778.396	-1.608	0.362801	-4.43219	9.33e-06	0.000430197	down	ENSCING00000022374	ENSCING00000022374	cytochrome c oxidase subunit 4 isoform 1, mitochondrial-like(LOC113474267)	XP_007531597.1	PREDICTED: cytochrome c oxidase subunit 4 isoform 1, mitochondrial [Erinaceus europaeus]
ENSCINT00000010685.3	274.304	-1.06855	0.241357	-4.42725	9.54e-06	0.000438543	down	ENSCING00000005198	ENSCING00000005198	uncharacterized LOC100183298(LOC100183298)	XP_002121050.1	PREDICTED: uncharacterized protein LOC100183298 [Ciona intestinalis]
ENSCINT00000032732.1	91.8141	-1.07949	0.243903	-4.42592	9.6e-06	0.000438543	down	ENSCING00000018131	ENSCING00000018131	-	XP_002131418.1	PREDICTED: protein-L-isoaspartate(D-aspartate) O-methyltransferase-like isoform X1 [Ciona intestinalis]
ENSCINT00000033048.1	20.7038	-2.38961	0.540614	-4.42018	9.86e-06	0.00044741	down	ENSCING00000021586	ENSCING00000021586	-	XP_018672829.1	PREDICTED: uncharacterized protein LOC104266769 [Ciona intestinalis]
ENSCINT00000014672.3	603.582	-1.27405	0.288889	-4.41019	1.03e-05	0.000461047	down	ENSCING00000007142	ENSCING00000007142	programmed cell death protein 6-like(LOC100185622)	XP_002129620.1	PREDICTED: programmed cell death protein 6-like [Ciona intestinalis]
ENSCINT00000022981.2	12151.2	-1.79478	0.406925	-4.4106	1.03e-05	0.000461047	down	ENSCING00000012075	ENSCING00000012075	-	XP_002111676.1	expressed protein [Trichoplax adhaerens]
ENSCINT00000027346.2	108.135	-1.20734	0.273733	-4.41064	1.03e-05	0.000461047	down	ENSCING00000000953	ENSCING00000000953	39S ribosomal protein L49, mitochondrial-like(LOC100179051)	XP_002126528.1	PREDICTED: 39S ribosomal protein L49, mitochondrial-like [Ciona intestinalis]
ENSCINT00000022241.2	4654.72	-1.39491	0.316609	-4.40578	1.05e-05	0.000466158	down	ENSCING00000011538	ENSCING00000011538	60S ribosomal protein L31(LOC100180716)	XP_002128932.1	PREDICTED: 60S ribosomal protein L31 [Ciona intestinalis]
ENSCINT00000031876.1	872.934	-1.19314	0.270816	-4.40573	1.05e-05	0.000466158	down	ENSCING00000024472	ENSCING00000024472	protein transport protein Sec61 subunit beta(LOC100175466)	XP_002129488.1	PREDICTED: protein transport protein Sec61 subunit beta isoform X2 [Ciona intestinalis]
ENSCINT00000024557.2	493.702	-1.82948	0.416861	-4.38871	1.14e-05	0.00049785	down	ENSCING00000013192	ENSCING00000013192	-	XP_002131252.1	PREDICTED: uncharacterized protein LOC100186486 [Ciona intestinalis]
ENSCINT00000011696.3	82.7434	-2.74499	0.625865	-4.38592	1.15e-05	0.000502699	down	ENSCING00000005645	ENSCING00000005645	-	XP_018668807.1	PREDICTED: alpha-(1,6)-fucosyltransferase [Ciona intestinalis]
ENSCINT00000006141.3	272.259	-1.65521	0.377856	-4.38054	1.18e-05	0.000512068	down	ENSCING00000003002	per-like	peroxiredoxin-like(per-like)	NP_001027810.1	peroxiredoxin-like [Ciona intestinalis]
ENSCINT00000007971.3	1646.05	-1.01198	0.231821	-4.36534	1.27e-05	0.00054228	down	ENSCING00000003861	ENSCING00000003861	ubiquitin-conjugating enzyme E2-17 kDa(LOC100175624)	XP_002129381.1	PREDICTED: ubiquitin-conjugating enzyme E2-17 kDa [Ciona intestinalis]
ENSCINT00000010943.2	90.1997	-1.28426	0.294328	-4.36338	1.28e-05	0.000544239	down	ENSCING00000005325	ENSCING00000005325	-	-	-
ENSCINT00000036148.1	17.0169	-2.23122	0.51137	-4.36321	1.28e-05	0.000544239	down	ENSCING00000024961	ENSCING00000024961	-	XP_009862389.1	PREDICTED: uncharacterized protein LOC100182122 isoform X1 [Ciona intestinalis]
ENSCINT00000024266.2	819.367	-1.29562	0.297153	-4.36011	1.3e-05	0.000548856	down	ENSCING00000012994	ENSCING00000012994	eukaryotic translation initiation factor 1-like(LOC100180369)	XP_002130503.1	PREDICTED: eukaryotic translation initiation factor 1-like isoform X1 [Ciona intestinalis]
ENSCINT00000033302.1	455.118	-1.40719	0.322747	-4.36003	1.3e-05	0.000548856	down	ENSCING00000025180	ENSCING00000025180	-	-	-
ENSCINT00000033901.1	197.253	-1.87667	0.431423	-4.34995	1.36e-05	0.000572977	down	ENSCING00000022619	ENSCING00000022619	-	NP_001177268.1	glutathione peroxidase_like protein b precursor [Ciona intestinalis]
ENSCINT00000035221.1	17.4283	-2.26633	0.521508	-4.34571	1.39e-05	0.000582391	down	ENSCING00000019566	ENSCING00000019566	-	-	-
ENSCINT00000010292.3	545.242	-1.51683	0.350937	-4.32223	1.54e-05	0.000638365	down	ENSCING00000005002	ENSCING00000005002	postacrosomal sheath WW domain-binding protein-like(LOC100181999)	XP_002126768.1	PREDICTED: postacrosomal sheath WW domain-binding protein-like [Ciona intestinalis]
ENSCINT00000030478.1	101.871	-1.18104	0.273212	-4.3228	1.54e-05	0.000638365	down	ENSCING00000019983	ENSCING00000019983	-	CDQ85072.1	unnamed protein product [Oncorhynchus mykiss]
ENSCINT00000007505.3	99.9262	-1.52737	0.353452	-4.32129	1.55e-05	0.000639203	down	ENSCING00000003650	ENSCING00000003650	thyrostimulin alpha-2 subunit-like(LOC100178300)	XP_002125424.1	PREDICTED: uncharacterized protein LOC100178300 [Ciona intestinalis]
ENSCINT00000003650.3	960.692	-1.32816	0.307418	-4.32038	1.56e-05	0.000639641	down	ENSCING00000001808	ENSCING00000001808	NADH dehydrogenase [ubiquinone] 1 beta subcomplex subunit 5, mitochondrial(LOC100176872)	XP_002128647.1	PREDICTED: NADH dehydrogenase [ubiquinone] 1 beta subcomplex subunit 5, mitochondrial [Ciona intestinalis]
ENSCINT00000024205.2	4776.8	-1.01926	0.235948	-4.31984	1.56e-05	0.000639641	down	ENSCING00000012950	ENSCING00000012950	60S ribosomal protein L12(LOC100184231)	XP_002131561.1	PREDICTED: 60S ribosomal protein L12 [Ciona intestinalis]
ENSCINT00000018927.3	6448.4	-1.09049	0.252512	-4.31857	1.57e-05	0.000639962	down	ENSCING00000009310	ENSCING00000009310	60S ribosomal protein L9(LOC100177652)	XP_004226861.1	PREDICTED: 60S ribosomal protein L9 [Ciona intestinalis]
ENSCINT00000024415.2	63.9626	-1.53025	0.354353	-4.31843	1.57e-05	0.000639962	down	ENSCING00000013109	ENSCING00000013109	UDP-N-acetylglucosamine transferase subunit ALG14 homolog(LOC101242566)	XP_004226359.1	PREDICTED: UDP-N-acetylglucosamine transferase subunit ALG14 homolog [Ciona intestinalis]
ENSCINT00000020062.3	474.305	-1.28636	0.298018	-4.31639	1.59e-05	0.000644032	down	ENSCING00000009942	ENSCING00000009942	epithelial membrane protein 2(LOC100177389)	XP_002132146.1	PREDICTED: epithelial membrane protein 2 [Ciona intestinalis]
ENSCINT00000035091.1	7955.22	-1.33426	0.309374	-4.31279	1.61e-05	0.000648939	down	ENSCING00000020859	ENSCING00000020859	-	XP_002129863.1	PREDICTED: 40S ribosomal protein S20-like [Ciona intestinalis]
ENSCINT00000026080.2	1584.79	-1.36233	0.315932	-4.31211	1.62e-05	0.000649054	down	ENSCING00000014233	ENSCING00000014233	uncharacterized LOC100185522(LOC100185522)	XP_002129494.1	PREDICTED: uncharacterized protein LOC100185522 [Ciona intestinalis]
ENSCINT00000036693.1	54.9515	-1.68034	0.390283	-4.30544	1.67e-05	0.000661312	down	ENSCING00000020287	ENSCING00000020287	-	KQK76569.1	hypothetical protein AAES_134256 [Amazona aestiva]
ENSCINT00000031776.1	166.305	-1.35624	0.315281	-4.30169	1.69e-05	0.000668772	down	ENSCING00000018302	ENSCING00000018302	-	XP_003745219.1	PREDICTED: HIG1 domain family member 1C [Galendromus occidentalis]
ENSCINT00000031891.1	398.737	-2.12508	0.494518	-4.29727	1.73e-05	0.000680331	down	ENSCING00000024046	ENSCING00000024046	-	-	-
ENSCINT00000006163.3	781.314	-1.08156	0.251885	-4.29387	1.76e-05	0.000686942	down	ENSCING00000003014	ENSCING00000003014	translocon-associated protein subunit gamma-like(LOC100183290)	XP_002131637.1	PREDICTED: translocon-associated protein subunit gamma-like [Ciona intestinalis]
ENSCINT00000033098.1	122.711	-1.11014	0.258886	-4.28815	1.8e-05	0.000695573	down	ENSCING00000023837	ENSCING00000023837	trafficking protein particle complex subunit 4-like(LOC100186911)	XP_002126416.1	PREDICTED: trafficking protein particle complex subunit 4-like [Ciona intestinalis]
ENSCINT00000035913.1	150.357	-1.64409	0.383345	-4.28879	1.8e-05	0.000695573	down	ENSCING00000021229	ci-zf(matrin)-4	zinc finger protein Ci-ZF(MATRIN)-4(ci-zf(matrin)-4)	NP_001041454.1	U1 small nuclear ribonucleoprotein C [Ciona intestinalis]
ENSCINT00000017093.3	14340.7	-1.25698	0.293454	-4.28341	1.84e-05	0.000706198	down	ENSCING00000008370	ENSCING00000008370	60S ribosomal protein L5(LOC100186763)	XP_002130156.1	PREDICTED: 60S ribosomal protein L5 [Ciona intestinalis]
ENSCINT00000020870.3	7075.04	-1.35449	0.316292	-4.2824	1.85e-05	0.000707439	down	ENSCING00000010522	ENSCING00000010522	60S ribosomal protein L23a-like(LOC100176316)	XP_002126257.1	PREDICTED: 60S ribosomal protein L23a-like [Ciona intestinalis]
ENSCINT00000011146.3	7716.7	-1.21312	0.283896	-4.27311	1.93e-05	0.000731578	down	ENSCING00000005414	ENSCING00000005414	-	XP_019616593.1	PREDICTED: 40S ribosomal protein S17 [Branchiostoma belcheri]
ENSCINT00000027304.2	292.674	-1.07846	0.252377	-4.2732	1.93e-05	0.000731578	down	ENSCING00000015173	ENSCING00000015173	NADH dehydrogenase [ubiquinone] 1 alpha subcomplex subunit 8(LOC100185261)	XP_002130550.1	PREDICTED: NADH dehydrogenase [ubiquinone] 1 alpha subcomplex subunit 8 [Ciona intestinalis]
ENSCINT00000018146.3	838.208	-1.32072	0.309548	-4.26662	1.98e-05	0.000751125	down	ENSCING00000008932	ENSCING00000008932	proline-rich receptor-like protein kinase PERK2(LOC101243454)	XP_004225856.1	PREDICTED: proline-rich receptor-like protein kinase PERK2 isoform X1 [Ciona intestinalis]
ENSCINT00000001148.3	8268.95	-1.29158	0.303647	-4.25356	2.1e-05	0.000785414	down	ENSCING00000000626	ENSCING00000000626	60S acidic ribosomal protein P2(LOC100175959)	XP_002129422.1	PREDICTED: 60S acidic ribosomal protein P2 [Ciona intestinalis]
ENSCINT00000036350.1	303.922	-1.15915	0.272592	-4.25234	2.12e-05	0.000785734	down	ENSCING00000022420	ENSCING00000022420	-	-	-
ENSCINT00000021846.2	5188.65	-2.59418	0.610888	-4.24657	2.17e-05	0.000799826	down	ENSCING00000011256	ENSCING00000011256	uncharacterized LOC100183517(LOC100183517)	-	-
ENSCINT00000031300.1	186.943	-1.26486	0.298436	-4.23829	2.25e-05	0.00082553	down	ENSCING00000018265	ENSCING00000018265	-	XP_019647395.1	PREDICTED: copper transport protein ATOX1-like [Branchiostoma belcheri]
ENSCINT00000029481.2	239.04	-1.5329	0.362595	-4.22758	2.36e-05	0.00085987	down	ENSCING00000017152	ENSCING00000017152	ubiquitin-fold modifier 1(LOC100175055)	XP_002128704.1	PREDICTED: ubiquitin-fold modifier 1 [Ciona intestinalis]
ENSCINT00000002686.3	816.404	-2.37676	0.564026	-4.21391	2.51e-05	0.000903884	down	ENSCING00000001377	ENSCING00000001377	actin, muscle(LOC100185123)	XP_009965061.1	PREDICTED: actin, aortic smooth muscle isoform X1 [Tyto alba]
ENSCINT00000031191.1	50.3967	-2.03164	0.48211	-4.21406	2.51e-05	0.000903884	down	ENSCING00000024587	ENSCING00000024587	uncharacterized LOC100186817(LOC100186817)	XP_009862496.1	PREDICTED: uncharacterized protein LOC100186817 [Ciona intestinalis]
ENSCINT00000011259.3	448.426	-1.14209	0.271322	-4.20934	2.56e-05	0.000919379	down	ENSCING00000005449	ENSCING00000005449	AP-1 complex subunit sigma-2(LOC100179571)	XP_002122331.1	PREDICTED: AP-1 complex subunit sigma-2 [Ciona intestinalis]
ENSCINT00000030210.1	103.021	-1.33545	0.317324	-4.20848	2.57e-05	0.000920505	down	ENSCING00000023073	ENSCING00000023073	-	XP_002131104.1	PREDICTED: N-alpha-acetyltransferase 50-like [Ciona intestinalis]
ENSCINT00000004591.3	131.693	-1.05338	0.250666	-4.20231	2.64e-05	0.000943532	down	ENSCING00000013215	ENSCING00000013215	-	-	-
ENSCINT00000030407.1	11555.8	-1.00525	0.239609	-4.19537	2.72e-05	0.000965484	down	ENSCING00000023149	dynll6	dynein light chain 6(dynll6)	NP_001037826.1	dynein light chain 6 [Ciona intestinalis]
ENSCINT00000029701.2	157.001	-1.29633	0.310205	-4.17896	2.93e-05	0.00103261	down	ENSCING00000020486	ENSCING00000020486	signal peptidase complex catalytic subunit SEC11A(LOC100183780)	XP_004227124.1	PREDICTED: signal peptidase complex catalytic subunit SEC11A isoform X1 [Ciona intestinalis]
ENSCINT00000032777.1	119.937	-1.56678	0.374997	-4.17813	2.94e-05	0.00103377	down	ENSCING00000018097	ENSCING00000018097	-	XP_011675478.1	PREDICTED: protein N-terminal asparagine amidohydrolase [Strongylocentrotus purpuratus]
ENSCINT00000013220.3	109.06	-2.33679	0.559518	-4.17643	2.96e-05	0.00103888	down	ENSCING00000006420	gla3	gamma-carboxyglutamic acid protein 3(gla3)	NP_001108617.1	gamma-carboxyglutamic acid protein 3 precursor [Ciona intestinalis]
ENSCINT00000002732.3	321.843	-1.41368	0.338628	-4.17474	2.98e-05	0.00104327	down	ENSCING00000001401	ENSCING00000001401	peflin-like(LOC100184311)	XP_002130586.1	PREDICTED: peflin-like [Ciona intestinalis]
ENSCINT00000005771.3	92.3777	-1.09379	0.262029	-4.17433	2.99e-05	0.00104327	down	ENSCING00000002824	ENSCING00000002824	-	XP_004225596.1	PREDICTED: protein canopy homolog 2-like [Ciona intestinalis]
ENSCINT00000032703.1	1546.47	-1.06515	0.255243	-4.17308	3.01e-05	0.00104378	down	ENSCING00000021410	ENSCING00000021410	uncharacterized LOC100180367(LOC100180367)	XP_002125490.1	PREDICTED: uncharacterized protein LOC100180367 [Ciona intestinalis]
ENSCINT00000001547.3	8028.22	-1.28732	0.30894	-4.1669	3.09e-05	0.00106186	down	ENSCING00000000852	ENSCING00000000852	40S ribosomal protein S20(LOC100184559)	XP_002129863.1	PREDICTED: 40S ribosomal protein S20-like [Ciona intestinalis]
ENSCINT00000007004.3	301.975	-1.19074	0.285864	-4.16539	3.11e-05	0.00106627	down	ENSCING00000003426	ENSCING00000003426	L-lactate dehydrogenase B-B chain-like(LOC100174998)	XP_002126740.1	PREDICTED: L-lactate dehydrogenase B-B chain-like [Ciona intestinalis]
ENSCINT00000009302.3	172.041	-1.28296	0.308209	-4.16264	3.15e-05	0.0010758	down	ENSCING00000004492	ENSCING00000004492	ATP-dependent Clp protease proteolytic subunit 1, mitochondrial-like(LOC100177058)	XP_002124509.1	PREDICTED: ATP-dependent Clp protease proteolytic subunit 1, mitochondrial-like [Ciona intestinalis]
ENSCINT00000028791.2	127.914	-1.38888	0.333685	-4.16224	3.15e-05	0.0010758	down	ENSCING00000016495	ENSCING00000016495	phosphatidylinositol glycan anchor biosynthesis class U protein(LOC100179414)	XP_002124479.1	PREDICTED: phosphatidylinositol glycan anchor biosynthesis class U protein [Ciona intestinalis]
ENSCINT00000007136.3	2536.66	-1.38457	0.333617	-4.15019	3.32e-05	0.00112304	down	ENSCING00000014306	ENSCING00000014306	peptidyl-prolyl cis-trans isomerase(LOC101242267)	XP_004226428.1	PREDICTED: peptidyl-prolyl cis-trans isomerase-like [Ciona intestinalis]
ENSCINT00000035594.1	212.095	-1.42231	0.343516	-4.14046	3.47e-05	0.00116329	down	ENSCING00000022752	ENSCING00000022752	-	AKC01246.1	beta-thymosin [Crassostrea gigas]
ENSCINT00000026285.2	580.369	-1.24641	0.301591	-4.13276	3.58e-05	0.00119716	down	ENSCING00000014386	ENSCING00000014386	uncharacterized LOC100175877(LOC100175877)	XP_002131492.1	PREDICTED: uncharacterized protein LOC100175877 [Ciona intestinalis]
ENSCINT00000033714.1	309.166	-1.04175	0.252438	-4.12677	3.68e-05	0.00121998	down	ENSCING00000021984	ENSCING00000021984	-	-	-
ENSCINT00000027937.2	38.5548	-1.53971	0.373209	-4.12561	3.7e-05	0.00122328	down	ENSCING00000015742	ENSCING00000015742	-	XP_009860809.1	PREDICTED: transmembrane emp24 domain-containing protein 1-like [Ciona intestinalis]
ENSCINT00000009926.3	74.911	-1.06548	0.259213	-4.11046	3.95e-05	0.00129711	down	ENSCING00000004797	ENSCING00000004797	-	XP_002131443.1	PREDICTED: 28S ribosomal protein S25, mitochondrial-like [Ciona intestinalis]
ENSCINT00000013786.3	292.927	-1.3694	0.333112	-4.11093	3.94e-05	0.00129711	down	ENSCING00000006720	ENSCING00000006720	cytochrome b5 domain-containing protein 1-like(LOC100176001)	XP_002129145.1	PREDICTED: cytochrome b5 domain-containing protein 1-like [Ciona intestinalis]
ENSCINT00000022392.2	75.4164	-1.11864	0.272541	-4.10448	4.05e-05	0.00132177	down	ENSCING00000011630	ENSCING00000011630	-	XP_002131615.1	PREDICTED: dynactin subunit 5-like [Ciona intestinalis]
ENSCINT00000036169.1	556.302	-1.2137	0.295789	-4.10324	4.07e-05	0.00132266	down	ENSCING00000021288	ENSCING00000021288	tetraspanin-9-like(LOC100185498)	XP_002128520.1	PREDICTED: tetraspanin-9-like [Ciona intestinalis]
ENSCINT00000015561.3	2651.52	-1.29967	0.317187	-4.09749	4.18e-05	0.00134968	down	ENSCING00000007592	ENSCING00000007592	-	XP_009860378.1	PREDICTED: 40S ribosomal protein S4-like isoform X2 [Ciona intestinalis]
ENSCINT00000005213.3	70.8837	-1.15406	0.281694	-4.09686	4.19e-05	0.0013502	down	ENSCING00000002561	ENSCING00000002561	NADH dehydrogenase [ubiquinone] 1 alpha subcomplex assembly factor 4(LOC100180370)	XP_002128394.1	PREDICTED: NADH dehydrogenase [ubiquinone] 1 alpha subcomplex assembly factor 4 [Ciona intestinalis]
ENSCINT00000032598.1	1124.85	-1.1	0.268784	-4.0925	4.27e-05	0.0013685	down	ENSCING00000020596	ENSCING00000020596	-	XP_002130313.1	PREDICTED: cytochrome b-c1 complex subunit 7-like [Ciona intestinalis]
ENSCINT00000021089.3	2838.7	-1.37088	0.335116	-4.09074	4.3e-05	0.00137361	down	ENSCING00000010647	ENSCING00000010647	-	XP_002129761.1	PREDICTED: protein PLANT CADMIUM RESISTANCE 3-like [Ciona intestinalis]
ENSCINT00000008085.3	1484.55	-1.00872	0.246936	-4.08496	4.41e-05	0.00139231	down	ENSCING00000003902	ck2b	protein kinase Ck2-beta(ck2b)	NP_001027591.1	protein kinase Ck2-beta [Ciona intestinalis]
ENSCINT00000028269.2	479.972	-1.7011	0.416821	-4.08114	4.48e-05	0.00140898	down	ENSCING00000016042	ENSCING00000016042	small nuclear ribonucleoprotein-associated protein B-like(LOC100178781)	XP_002123184.1	PREDICTED: small nuclear ribonucleoprotein-associated protein B-like isoform X1 [Ciona intestinalis]
ENSCINT00000012762.3	7695.13	-1.32524	0.325223	-4.07485	4.6e-05	0.00143789	down	ENSCING00000006180	ENSCING00000006180	40S ribosomal protein S10(LOC100175151)	XP_002126653.1	PREDICTED: 40S ribosomal protein S10-like [Ciona intestinalis]
ENSCINT00000022445.2	259.344	-1.15744	0.284147	-4.07337	4.63e-05	0.00144124	down	ENSCING00000011660	ENSCING00000011660	mitochondrial import inner membrane translocase subunit Tim17-B-like(LOC100180381)	XP_009859460.1	PREDICTED: mitochondrial import inner membrane translocase subunit Tim17-B-like [Ciona intestinalis]
ENSCINT00000034596.1	53.4927	-2.22999	0.5475	-4.07304	4.64e-05	0.00144124	down	ENSCING00000018539	ENSCING00000018539	FAD-linked sulfhydryl oxidase ALR-like(LOC100178035)	XP_002120410.1	PREDICTED: FAD-linked sulfhydryl oxidase ALR-like [Ciona intestinalis]
ENSCINT00000008324.3	21169.9	-1.12693	0.277284	-4.06417	4.82e-05	0.00149198	down	ENSCING00000004025	ENSCING00000004025	guanine nucleotide-binding protein subunit beta-2-like 1(LOC100179473)	XP_002123107.1	PREDICTED: guanine nucleotide-binding protein subunit beta-2-like 1 isoform X1 [Ciona intestinalis]
ENSCINT00000036176.1	984.353	-1.61514	0.399409	-4.04383	5.26e-05	0.00160616	down	ENSCING00000018807	ENSCING00000018807	-	-	-
ENSCINT00000026001.2	54.3776	-2.05004	0.507223	-4.04168	5.31e-05	0.00161671	down	ENSCING00000014178	ENSCING00000014178	uncharacterized LOC101242311(LOC101242311)	XP_004226736.1	PREDICTED: uncharacterized protein LOC101242311 [Ciona intestinalis]
ENSCINT00000035755.1	25.2357	-1.62764	0.40282	-4.04062	5.33e-05	0.00161763	down	ENSCING00000021623	ENSCING00000021623	-	XP_009862484.1	PREDICTED: cancer-related nucleoside-triphosphatase homolog [Ciona intestinalis]
ENSCINT00000022944.2	4331.83	-1.58032	0.391452	-4.03708	5.41e-05	0.00163869	down	ENSCING00000004330	ENSCING00000004330	-	XP_009860931.1	PREDICTED: 40S ribosomal protein S15Aa [Ciona intestinalis]
ENSCINT00000031739.1	32.4643	-1.50097	0.372331	-4.03128	5.55e-05	0.00166157	down	ENSCING00000022053	ENSCING00000022053	-	XP_004226129.1	PREDICTED: 28S ribosomal protein S7, mitochondrial-like [Ciona intestinalis]
ENSCINT00000012037.3	7961.74	-1.41258	0.350455	-4.03072	5.56e-05	0.00166201	down	ENSCING00000005834	r27a	r27a protein(r27a)	XP_002733357.1	PREDICTED: ubiquitin-40S ribosomal protein S27a-like [Saccoglossus kowalevskii]
ENSCINT00000004982.3	6997.93	-1.21154	0.30074	-4.02855	5.61e-05	0.00166791	down	ENSCING00000002448	ENSCING00000002448	40S ribosomal protein S5(LOC100186730)	XP_002129666.1	PREDICTED: 40S ribosomal protein S5 [Ciona intestinalis]
ENSCINT00000035631.1	229.695	-1.10391	0.273999	-4.02889	5.6e-05	0.00166791	down	ENSCING00000020253	ENSCING00000020253	zinc finger (Tim10/DDP)-2(zf(tim10/ddp)-2)	FAA00171.1	TPA: zinc finger protein [Ciona intestinalis]
ENSCINT00000024529.2	7811.04	-1.44116	0.357902	-4.02669	5.66e-05	0.00167634	down	ENSCING00000013171	ENSCING00000013171	-	XP_002127864.1	PREDICTED: probable 60S ribosomal protein L37-A [Ciona intestinalis]
ENSCINT00000034949.1	57.8742	-2.48225	0.616685	-4.02516	5.69e-05	0.00168014	down	ENSCING00000018760	ENSCING00000018760	uncharacterized LOC100179753(LOC100179753)	XP_002120911.1	PREDICTED: uncharacterized protein LOC100179753 [Ciona intestinalis]
ENSCINT00000030867.1	35.431	-1.32912	0.330386	-4.02294	5.75e-05	0.00169245	down	ENSCING00000022617	ENSCING00000022617	DNA-directed RNA polymerases I, II, and III subunit RPABC4(LOC101242260)	XP_004226865.1	PREDICTED: DNA-directed RNA polymerases I, II, and III subunit RPABC4-like [Ciona intestinalis]
ENSCINT00000006242.3	198.603	-1.49803	0.372574	-4.02077	5.8e-05	0.00170454	down	ENSCING00000016259	ENSCING00000016259	B9 domain-containing protein 1-like(LOC100181600)	XP_002126582.1	PREDICTED: B9 domain-containing protein 1-like isoform X3 [Ciona intestinalis]
ENSCINT00000031462.1	127.587	-1.25099	0.31181	-4.01204	6.02e-05	0.00175397	down	ENSCING00000022677	ENSCING00000022677	-	XP_007949640.1	PREDICTED: U6 snRNA-associated Sm-like protein LSm2 [Orycteropus afer afer]
ENSCINT00000012350.3	358.389	-1.44565	0.360734	-4.00751	6.14e-05	0.00177682	down	ENSCING00000005978	ENSCING00000005978	-	XP_009860447.1	PREDICTED: cyclin-dependent kinase 1-like [Ciona intestinalis]
ENSCINT00000032879.1	88.4535	-1.23172	0.307342	-4.00763	6.13e-05	0.00177682	down	ENSCING00000019420	ENSCING00000019420	UPF0449 protein C19orf25 homolog(LOC100182790)	XP_002129291.1	PREDICTED: UPF0449 protein C19orf25 homolog [Ciona intestinalis]
ENSCINT00000035298.1	605.496	-1.08491	0.271604	-3.99444	6.48e-05	0.00187383	down	ENSCING00000022203	ENSCING00000022203	NADH-ubiquinone oxidoreductase subunit 8(LOC100184026)	XP_002131912.1	PREDICTED: NADH-ubiquinone oxidoreductase subunit 8 [Ciona intestinalis]
ENSCINT00000020178.3	192.143	-1.67727	0.42028	-3.99085	6.58e-05	0.0018946	down	ENSCING00000010058	ENSCING00000010058	uncharacterized LOC100183105(LOC100183105)	XP_002119111.1	PREDICTED: ovoinhibitor-like [Ciona intestinalis]
ENSCINT00000034456.1	207.025	-1.09628	0.275275	-3.9825	6.82e-05	0.00195432	down	ENSCING00000020491	ENSCING00000020491	-	XP_009859460.1	PREDICTED: mitochondrial import inner membrane translocase subunit Tim17-B-like [Ciona intestinalis]
ENSCINT00000013356.3	189.382	-1.0211	0.256666	-3.97831	6.94e-05	0.00198498	down	ENSCING00000006505	ENSCING00000006505	probable thioredoxin-2(LOC100180659)	XP_002127772.1	PREDICTED: probable thioredoxin-2 [Ciona intestinalis]
ENSCINT00000018077.3	308.918	-1.42021	0.357839	-3.96884	7.22e-05	0.00204873	down	ENSCING00000008882	ENSCING00000008882	peptidyl-prolyl cis-trans isomerase-like(LOC100177752)	XP_002129564.1	PREDICTED: peptidyl-prolyl cis-trans isomerase-like [Ciona intestinalis]
ENSCINT00000026608.2	119.05	-1.19769	0.303197	-3.95019	7.81e-05	0.00218835	down	ENSCING00000014637	ENSCING00000014637	uncharacterized LOC100180631(LOC100180631)	XP_002121443.1	PREDICTED: uncharacterized protein LOC100180631 [Ciona intestinalis]
ENSCINT00000009638.3	118.248	-1.14007	0.288922	-3.94594	7.95e-05	0.00221868	down	ENSCING00000004655	ENSCING00000004655	-	-	-
ENSCINT00000035203.1	158.076	-1.20882	0.30651	-3.94382	8.02e-05	0.00223212	down	ENSCING00000020079	ENSCING00000020079	-	-	-
ENSCINT00000031976.1	300.174	-1.12428	0.285586	-3.93674	8.26e-05	0.00226642	down	ENSCING00000024941	ENSCING00000024941	uncharacterized LOC100185340(LOC100185340)	XP_018670407.1	PREDICTED: uncharacterized protein LOC100185340 [Ciona intestinalis]
ENSCINT00000036889.1	564.976	-1.57494	0.400284	-3.93455	8.34e-05	0.00227185	down	ENSCING00000019637	selk	selenoprotein K(selk)	NP_001177247.1	selenoprotein K [Ciona intestinalis]
ENSCINT00000001243.3	4431.2	-1.57139	0.399632	-3.9321	8.42e-05	0.0022773	down	ENSCING00000000677	ENSCING00000000677	glutathione S-transferase 1-like(LOC100182061)	XP_002128278.1	PREDICTED: glutathione S-transferase 1-like [Ciona intestinalis]
ENSCINT00000037367.1	33.0262	-2.6089	0.663334	-3.93301	8.39e-05	0.0022773	down	ENSCING00000025204	ENSCING00000025204	-	NP_758772.1	cytochrome b (mitochondrion) [Ciona intestinalis]
ENSCINT00000024652.2	23.5631	-1.66835	0.424351	-3.93153	8.44e-05	0.00227832	down	ENSCING00000005451	ENSCING00000005451	transmembrane protein 222(LOC100180588)	XP_002126082.1	PREDICTED: transmembrane protein 222 [Ciona intestinalis]
ENSCINT00000022310.2	9054.44	-1.10197	0.28092	-3.92272	8.76e-05	0.00232719	down	ENSCING00000011581	ENSCING00000011581	60S ribosomal protein L21-like(LOC108951018)	XP_009857561.1	PREDICTED: 60S ribosomal protein L21-like isoform X2 [Ciona intestinalis]
ENSCINT00000007465.3	142.821	-1.62401	0.414865	-3.91454	9.06e-05	0.00239376	down	ENSCING00000003618	ENSCING00000003618	protein dj-1beta(LOC100178410)	XP_002131557.1	PREDICTED: protein deglycase DJ-1-like [Ciona intestinalis]
ENSCINT00000022726.2	591.045	-1.77797	0.454319	-3.91349	9.1e-05	0.00239376	down	ENSCING00000011872	ENSCING00000011872	-	XP_009859027.1	PREDICTED: cytochrome c oxidase subunit 6C-like isoform X2 [Ciona intestinalis]
ENSCINT00000033525.1	676.875	-2.55982	0.654306	-3.91226	9.14e-05	0.00239835	down	ENSCING00000024764	ENSCING00000024764	-	XP_009861310.1	PREDICTED: uncharacterized protein LOC100181624 isoform X7 [Ciona intestinalis]
ENSCINT00000000852.3	240.63	-1.81055	0.462876	-3.91152	9.17e-05	0.0024012	down	ENSCING00000000466	ENSCING00000000466	claudin-19(LOC100179981)	XP_002128468.1	PREDICTED: claudin-19 isoform X1 [Ciona intestinalis]
ENSCINT00000000291.3	54.7355	-1.24184	0.317772	-3.90795	9.31e-05	0.00243237	down	ENSCING00000001229	ENSCING00000001229	vitamin K epoxide reductase complex subunit 1-like protein 1(LOC100178185)	XP_002128257.1	PREDICTED: vitamin K epoxide reductase complex subunit 1-like protein 1 [Ciona intestinalis]
ENSCINT00000000542.3	147.198	-2.07367	0.53101	-3.90514	9.42e-05	0.00245443	down	ENSCING00000000294	ENSCING00000000294	-	-	-
ENSCINT00000003743.3	2262.9	-1.46903	0.376809	-3.8986	9.67e-05	0.00250467	down	ENSCING00000001844	ENSCING00000001844	-	XP_002121822.1	PREDICTED: tetraspanin-18 [Ciona intestinalis]
ENSCINT00000034331.1	98.8257	-1.04278	0.267645	-3.89614	9.77e-05	0.00252556	down	ENSCING00000024407	ENSCING00000024407	SCO-spondin-like(LOC101242601)	XP_004226625.1	PREDICTED: SCO-spondin-like [Ciona intestinalis]
ENSCINT00000006340.3	133.104	-1.7772	0.456209	-3.89558	9.8e-05	0.00252679	down	ENSCING00000003136	ENSCING00000003136	adhesion G protein-coupled receptor L4(LOC494377)	XP_018671878.1	PREDICTED: adhesion G protein-coupled receptor L4 [Ciona intestinalis]
ENSCINT00000016502.3	95.3787	-1.01243	0.260075	-3.89284	9.91e-05	0.002546	down	ENSCING00000008070	ENSCING00000008070	trafficking protein particle complex subunit 5-like(LOC100179545)	XP_002131823.1	PREDICTED: trafficking protein particle complex subunit 5-like [Ciona intestinalis]
ENSCINT00000030601.1	174.607	-1.26759	0.325839	-3.89023	0.000100148	0.00256407	down	ENSCING00000023491	ENSCING00000023491	-	AET43930.1	histone H2A, partial [Reishia clavigera]
ENSCINT00000014842.3	20.2973	-2.18196	0.561076	-3.88889	0.000100704	0.00257359	down	ENSCING00000007241	ENSCING00000007241	uncharacterized LOC100183753(LOC100183753)	XP_002129560.1	PREDICTED: uncharacterized protein LOC100183753 [Ciona intestinalis]
ENSCINT00000011619.3	569.949	-1.16154	0.298778	-3.88765	0.000101221	0.00258206	down	ENSCING00000005607	ENSCING00000005607	nucleoside diphosphate kinase B(LOC100181679)	XP_002123476.1	PREDICTED: nucleoside diphosphate kinase B-like [Ciona intestinalis]
ENSCINT00000034700.1	16.9819	-2.06626	0.532955	-3.87698	0.000105762	0.00267343	down	ENSCING00000021846	ENSCING00000021846	-	XP_002122665.1	PREDICTED: uncharacterized protein LOC100175481 [Ciona intestinalis]
ENSCINT00000001134.3	157.3	-1.34685	0.347576	-3.87499	0.000106631	0.00268078	down	ENSCING00000000615	ENSCING00000000615	uncharacterized LOC100182215(LOC100182215)	XP_002127902.1	PREDICTED: uncharacterized protein LOC100182215 isoform X2 [Ciona intestinalis]
ENSCINT00000001642.3	28.1684	-1.37074	0.354708	-3.86442	0.000111354	0.00278116	down	ENSCING00000000902	ENSCING00000000902	-	XP_002129619.1	PREDICTED: ZP domain-containing protein-like [Ciona intestinalis]
ENSCINT00000030832.1	495.827	-1.08378	0.280461	-3.86427	0.000111422	0.00278116	down	ENSCING00000022915	ENSCING00000022915	ubiquitin-conjugating enzyme E2 A(LOC100175224)	XP_002131446.1	PREDICTED: ubiquitin-conjugating enzyme E2 A isoform X2 [Ciona intestinalis]
ENSCINT00000034819.1	113.565	-1.00809	0.260989	-3.86257	0.000112201	0.00279269	down	ENSCING00000020180	ENSCING00000020180	ADP-ribosylation factor-like protein 2-binding protein(LOC100179042)	XP_004225685.1	PREDICTED: ADP-ribosylation factor-like protein 2-binding protein [Ciona intestinalis]
ENSCINT00000012395.3	70.0792	-1.34358	0.348755	-3.85249	0.000116923	0.00287649	down	ENSCING00000006002	ENSCING00000006002	-	XP_009862146.1	PREDICTED: mannose-P-dolichol utilization defect 1 protein isoform X1 [Ciona intestinalis]
ENSCINT00000031890.1	93.0777	-1.07691	0.279517	-3.85277	0.000116791	0.00287649	down	ENSCING00000023675	ENSCING00000023675	uncharacterized LOC100186402(LOC100186402)	XP_002126726.1	PREDICTED: uncharacterized protein LOC100186402 [Ciona intestinalis]
ENSCINT00000009452.3	142.241	-1.06423	0.276834	-3.84427	0.000120911	0.00294204	down	ENSCING00000004577	ENSCING00000004577	ADP-ribosylation factor 6-like(LOC104266814)	XP_009862219.1	PREDICTED: ADP-ribosylation factor 6-like [Ciona intestinalis]
ENSCINT00000037085.1	27.1279	-2.38599	0.620909	-3.84274	0.00012167	0.00294204	down	ENSCING00000018102	ENSCING00000018102	uncharacterized LOC100180805(LOC100180805)	XP_002130740.1	PREDICTED: uncharacterized protein LOC100180805 [Ciona intestinalis]
ENSCINT00000034086.1	17.7451	-2.54168	0.661852	-3.84025	0.000122909	0.00296687	down	ENSCING00000024386	ENSCING00000024386	-	-	-
ENSCINT00000012476.3	23.905	-2.06904	0.539231	-3.83702	0.000124537	0.00298645	down	ENSCING00000006044	ENSCING00000006044	-	-	-
ENSCINT00000031234.1	260.995	-1.72364	0.449282	-3.83644	0.00012483	0.00298735	down	ENSCING00000025013	ENSCING00000025013	-	-	-
ENSCINT00000020727.3	40.9792	-2.30961	0.602447	-3.83371	0.000126224	0.00298988	down	ENSCING00000012462	ENSCING00000012462	-	XP_002129587.1	PREDICTED: alpha-tectorin-like [Ciona intestinalis]
ENSCINT00000029659.2	34.7262	-1.535	0.400359	-3.83406	0.000126044	0.00298988	down	ENSCING00000017337	ENSCING00000017337	deoxyuridine 5'-triphosphate nucleotidohydrolase-like(LOC100183847)	XP_002130085.1	PREDICTED: deoxyuridine 5'-triphosphate nucleotidohydrolase-like isoform X1 [Ciona intestinalis]
ENSCINT00000030414.1	2394.79	-1.01829	0.265549	-3.83468	0.00012573	0.00298988	down	ENSCING00000021125	ENSCING00000021125	claudin-7(LOC100183075)	XP_002129997.1	PREDICTED: claudin-7-like [Ciona intestinalis]
ENSCINT00000035313.1	11.2226	-3.38155	0.881826	-3.83472	0.000125709	0.00298988	down	ENSCING00000023642	ENSCING00000023642	uncharacterized LOC100178257(LOC100178257)	XP_018671850.1	PREDICTED: uncharacterized protein LOC100178257 [Ciona intestinalis]
ENSCINT00000026146.2	84.3866	-1.86246	0.486422	-3.82891	0.000128714	0.00302826	down	ENSCING00000014282	ENSCING00000014282	-	XP_002127919.1	PREDICTED: collectin-46-like [Ciona intestinalis]
ENSCINT00000029643.2	49.9787	-1.58011	0.413324	-3.82295	0.000131867	0.00307269	down	ENSCING00000003579	ENSCING00000003579	COMM domain-containing protein 9(LOC100178405)	XP_002122278.2	PREDICTED: COMM domain-containing protein 9, partial [Ciona intestinalis]
ENSCINT00000034064.1	7435.55	-1.49478	0.391013	-3.82285	0.000131917	0.00307269	down	ENSCING00000024743	ENSCING00000024743	r35a protein(r35a)	NP_001027677.1	r35a protein [Ciona intestinalis]
ENSCINT00000005182.3	180.611	-1.43693	0.376441	-3.81715	0.000135005	0.0031235	down	ENSCING00000002546	ENSCING00000002546	-	XP_002131665.1	PREDICTED: S-methyl-5'-thioadenosine phosphorylase [Ciona intestinalis]
ENSCINT00000031734.1	2475.61	-1.26541	0.33198	-3.8117	0.000138014	0.00318782	down	ENSCING00000021536	ENSCING00000021536	uncharacterized LOC100175852(LOC100175852)	XP_009857711.1	PREDICTED: uncharacterized protein LOC100175852 [Ciona intestinalis]
ENSCINT00000018235.3	379.808	-1.18762	0.312239	-3.80356	0.00014263	0.00327274	down	ENSCING00000008981	ENSCING00000008981	ubiquitin-conjugating enzyme E2 C-like(LOC100176437)	XP_004225853.2	PREDICTED: LOW QUALITY PROTEIN: ubiquitin-conjugating enzyme E2 C-like [Ciona intestinalis]
ENSCINT00000026746.2	72.9411	-1.04201	0.274175	-3.80055	0.000144377	0.00330738	down	ENSCING00000014732	ENSCING00000014732	sphingosine-1-phosphate phosphatase 2-like(LOC100182465)	XP_002129202.1	PREDICTED: sphingosine-1-phosphate phosphatase 2-like [Ciona intestinalis]
ENSCINT00000028010.2	5101.97	-1.13335	0.298863	-3.79221	0.00014931	0.003404	down	ENSCING00000015813	ENSCING00000015813	-	XP_002131089.1	PREDICTED: 40S ribosomal protein S18 [Ciona intestinalis]
ENSCINT00000023973.1	74.0826	-1.16373	0.307722	-3.78176	0.000155726	0.00353249	down	ENSCING00000012787	ENSCING00000012787	ragulator complex protein LAMTOR2-B(LOC100177011)	XP_002131755.1	PREDICTED: ragulator complex protein LAMTOR2-B-like [Ciona intestinalis]
ENSCINT00000011829.3	394.906	-1.12731	0.298414	-3.77767	0.000158302	0.00358509	down	ENSCING00000005727	ENSCING00000005727	reticulon(rtn)	DAA01902.1	TPA_inf: RTN-C1 [Ciona intestinalis]
ENSCINT00000008903.1	99.2355	-1.07263	0.284122	-3.77526	0.000159839	0.00360276	down	ENSCING00000004313	blcap	blcap protein(blcap)	NP_001027654.1	blcap protein [Ciona intestinalis]
ENSCINT00000035190.1	509.031	-1.03586	0.27445	-3.7743	0.000160456	0.00360457	down	ENSCING00000024452	dsba	disulfide bond formation protein A(dsba)	NP_001177288.1	disulfide bond formation protein A [Ciona intestinalis]
ENSCINT00000008803.3	396.416	-1.14046	0.302773	-3.76671	0.000165416	0.00366864	down	ENSCING00000004261	ENSCING00000004261	superoxide dismutase [Mn], mitochondrial-like(LOC100182293)	XP_002128490.1	PREDICTED: superoxide dismutase [Mn], mitochondrial-like [Ciona intestinalis]
ENSCINT00000036183.1	364.845	-1.08234	0.287643	-3.76278	0.000168033	0.00371487	down	ENSCING00000023248	ENSCING00000023248	-	XP_002123295.1	PREDICTED: succinate--CoA ligase subunit alpha, mitochondrial-like [Ciona intestinalis]
ENSCINT00000016487.3	21.7317	-1.71931	0.457132	-3.76107	0.000169187	0.00372854	down	ENSCING00000008063	ENSCING00000008063	-	XP_009858260.2	PREDICTED: protein dopey-1 [Ciona intestinalis]
ENSCINT00000004008.3	170.298	-1.09215	0.290594	-3.75832	0.000171056	0.00375286	down	ENSCING00000001987	ENSCING00000001987	transmembrane protein 11, mitochondrial(LOC100181806)	XP_002121257.1	PREDICTED: transmembrane protein 11, mitochondrial [Ciona intestinalis]
ENSCINT00000033084.1	97.3205	-1.54183	0.410326	-3.75758	0.000171564	0.00375715	down	ENSCING00000022576	ENSCING00000022576	uncharacterized LOC100181000(LOC100181000)	XP_002129225.1	PREDICTED: uncharacterized protein LOC100181000 [Ciona intestinalis]
ENSCINT00000004283.3	38.8296	-1.33937	0.357636	-3.74506	0.000180349	0.00391872	down	ENSCING00000002110	ENSCING00000002110	-	XP_002122642.2	PREDICTED: centromere protein L-like [Ciona intestinalis]
ENSCINT00000036954.1	127.151	-1.24581	0.332859	-3.74275	0.00018202	0.00394886	down	ENSCING00000022632	ENSCING00000022632	uncharacterized LOC100175690(LOC100175690)	XP_002127930.1	PREDICTED: uncharacterized protein LOC100175690 [Ciona intestinalis]
ENSCINT00000036602.1	94.4607	-1.16123	0.31031	-3.74218	0.000182434	0.00395169	down	ENSCING00000021998	ENSCING00000021998	trafficking protein particle complex subunit 6B-like(LOC100183093)	XP_002131721.1	PREDICTED: trafficking protein particle complex subunit 6B-like isoform X2 [Ciona intestinalis]
ENSCINT00000011235.3	108.533	-1.14533	0.306227	-3.74014	0.000183914	0.00397758	down	ENSCING00000005405	ENSCING00000005405	-	XP_009861894.1	PREDICTED: serine/threonine-protein phosphatase PP1-beta catalytic subunit [Ciona intestinalis]
ENSCINT00000031499.1	576.838	-1.03753	0.277815	-3.73462	0.000188002	0.00404713	down	ENSCING00000021419	ENSCING00000021419	mesencephalic astrocyte-derived neurotrophic factor homolog(LOC100178512)	XP_002127331.1	PREDICTED: mesencephalic astrocyte-derived neurotrophic factor homolog [Ciona intestinalis]
ENSCINT00000037190.1	216.19	-1.23072	0.329976	-3.72972	0.000191689	0.00411378	down	ENSCING00000022479	ENSCING00000022479	-	XP_018667741.1	PREDICTED: ADP-ribosylation factor 2, partial [Ciona intestinalis]
ENSCINT00000031078.1	159.815	-1.27671	0.342496	-3.72767	0.000193258	0.00412886	down	ENSCING00000022307	ENSCING00000022307	-	XP_018667567.1	PREDICTED: uncharacterized protein LOC108949520 isoform X2 [Ciona intestinalis]
ENSCINT00000019979.3	6627	-1.76026	0.472652	-3.72423	0.000195912	0.00416589	down	ENSCING00000009859	ENSCING00000009859	heme-binding protein 2-like(LOC100184163)	XP_002129980.1	PREDICTED: heme-binding protein 2-like [Ciona intestinalis]
ENSCINT00000037363.1	8.53607	-2.94775	0.791632	-3.72364	0.000196372	0.0041693	down	ENSCING00000025200	ENSCING00000025200	-	NP_758769.1	ATP synthase F0 subunit 6 (mitochondrion) [Ciona intestinalis]
ENSCINT00000019473.3	434.125	-1.21652	0.327215	-3.71781	0.000200955	0.00426013	down	ENSCING00000009575	ENSCING00000009575	proteasome subunit beta type-3-like(LOC113474124)	XP_002599453.1	hypothetical protein BRAFLDRAFT_281217 [Branchiostoma floridae]
ENSCINT00000020106.3	61.6785	-1.40954	0.379239	-3.71675	0.000201804	0.00426865	down	ENSCING00000009986	ENSCING00000009986	protein cereblon homolog(LOC113473984)	XP_019632855.1	PREDICTED: protein cereblon homolog [Branchiostoma belcheri]
ENSCINT00000010801.3	75.5289	-1.7785	0.478671	-3.71548	0.000202816	0.00428002	down	ENSCING00000005255	ENSCING00000005255	chondroitin proteoglycan 1-like(LOC100180614)	XP_002130655.1	PREDICTED: chondroitin proteoglycan 1-like isoform X1 [Ciona intestinalis]
ENSCINT00000036250.1	457.506	-1.51914	0.409394	-3.71071	0.00020668	0.00435498	down	ENSCING00000021327	ENSCING00000021327	-	-	-
ENSCINT00000027327.2	15196.3	-2.19833	0.592763	-3.70862	0.000208396	0.00438449	down	ENSCING00000015191	ENSCING00000015191	-	XP_018671007.1	PREDICTED: uncharacterized protein LOC100181624 isoform X5 [Ciona intestinalis]
ENSCINT00000001538.3	65184.3	-1.00043	0.270392	-3.69993	0.000215656	0.00451678	down	ENSCING00000000846	ENSCING00000000846	act protein(act)	XP_015815812.1	PREDICTED: actin, cytoplasmic 1-like [Nothobranchius furzeri]
ENSCINT00000037290.1	40.3649	-1.53226	0.414886	-3.6932	0.000221447	0.00462416	down	ENSCING00000019348	ENSCING00000019348	proline-rich nuclear receptor coactivator 2 B(LOC100177436)	XP_002127241.1	PREDICTED: proline-rich nuclear receptor coactivator 2 B [Ciona intestinalis]
ENSCINT00000001362.3	463.825	-2.29965	0.623068	-3.69084	0.000223511	0.00464636	down	ENSCING00000000742	ENSCING00000000742	pulmonary surfactant-associated protein D-like(LOC100178560)	XP_002128393.1	PREDICTED: collectin-46-like [Ciona intestinalis]
ENSCINT00000011271.3	501.431	-1.11005	0.301471	-3.68212	0.000231307	0.00479187	down	ENSCING00000005457	ENSCING00000005457	succinate--CoA ligase [ADP/GDP-forming] subunit alpha, mitochondrial(LOC100180260)	XP_002123295.1	PREDICTED: succinate--CoA ligase subunit alpha, mitochondrial-like [Ciona intestinalis]
ENSCINT00000035902.1	296.39	-1.17006	0.317773	-3.68205	0.000231363	0.00479187	down	ENSCING00000019818	ENSCING00000019818	-	XP_006837547.1	PREDICTED: UPF0729 protein C18orf32 homolog [Chrysochloris asiatica]
ENSCINT00000032208.1	40.734	-1.38035	0.376666	-3.66465	0.000247676	0.00504333	down	ENSCING00000017899	ENSCING00000017899	-	XP_002123476.1	PREDICTED: nucleoside diphosphate kinase B-like [Ciona intestinalis]
ENSCINT00000015550.3	4209.38	-1.20389	0.32875	-3.66203	0.000250222	0.00508032	down	ENSCING00000011298	ENSCING00000011298	-	XP_009860378.1	PREDICTED: 40S ribosomal protein S4-like isoform X2 [Ciona intestinalis]
ENSCINT00000012547.3	36.3618	-1.10972	0.303086	-3.66141	0.000250831	0.00508527	down	ENSCING00000006080	ENSCING00000006080	ribokinase-like(LOC100181433)	XP_002125817.1	PREDICTED: ribokinase-like isoform X1 [Ciona intestinalis]
ENSCINT00000034475.1	77.6151	-1.05245	0.289227	-3.63885	0.000273856	0.00548026	down	ENSCING00000018424	ENSCING00000018424	-	-	-
ENSCINT00000027182.2	111.358	-1.11533	0.307206	-3.63055	0.000282815	0.00564334	down	ENSCING00000015052	ENSCING00000015052	COX assembly mitochondrial protein 2 homolog(LOC100178819)	XP_002128706.1	PREDICTED: COX assembly mitochondrial protein 2 homolog [Ciona intestinalis]
ENSCINT00000007984.3	64.9529	-1.71534	0.473398	-3.62347	0.000290674	0.00578359	down	ENSCING00000003869	ENSCING00000003869	ADP-ribosylation factor 6-like(LOC100185418)	XP_002131839.1	PREDICTED: ADP-ribosylation factor 6-like [Ciona intestinalis]
ENSCINT00000024427.2	106.795	-1.70154	0.469876	-3.62125	0.000293179	0.00580853	down	ENSCING00000013118	ENSCING00000013118	histone H3.3-like(LOC100177125)	XP_002128910.1	PREDICTED: histone H3.3-like isoform X1 [Ciona intestinalis]
ENSCINT00000013053.3	1400.1	-1.4305	0.395146	-3.62018	0.000294395	0.00582139	down	ENSCING00000006335	ENSCING00000006335	claudin-1(LOC100176657)	XP_002120514.1	PREDICTED: claudin-1 [Ciona intestinalis]
ENSCINT00000022590.2	1219.92	-1.0095	0.279632	-3.6101	0.000306084	0.00598755	down	ENSCING00000011772	vanabin4	vanadium binding protein 4(vanabin4)	NP_001122355.1	vanadium binding protein 4 precursor [Ciona intestinalis]
ENSCINT00000005107.3	351.836	-2.21172	0.613275	-3.6064	0.00031047	0.00606483	down	ENSCING00000002503	ENSCING00000002503	-	XP_018670372.1	PREDICTED: sushi, von Willebrand factor type A, EGF and pentraxin domain-containing protein 1 isoform X6 [Ciona intestinalis]
ENSCINT00000035780.1	92.2785	-1.26488	0.351296	-3.60062	0.000317465	0.00616294	down	ENSCING00000023096	ENSCING00000023096	SH3 domain-binding glutamic acid-rich-like protein 3(LOC100181576)	XP_002123222.1	PREDICTED: SH3 domain-binding glutamic acid-rich-like protein 3 [Ciona intestinalis]
ENSCINT00000014899.3	105.608	-1.90963	0.531021	-3.59614	0.000322968	0.00622732	down	ENSCING00000007261	ENSCING00000007261	-	-	-
ENSCINT00000033456.1	65.0568	-1.33716	0.37185	-3.59596	0.000323194	0.00622732	down	ENSCING00000024260	ENSCING00000024260	NTF2-related export protein-like(LOC100184548)	XP_018670173.1	PREDICTED: NTF2-related export protein-like [Ciona intestinalis]
ENSCINT00000004956.3	308.696	-1.93113	0.537786	-3.5909	0.000329544	0.00629614	down	ENSCING00000002442	ENSCING00000002442	-	-	-
ENSCINT00000002446.3	151.626	-1.00267	0.279588	-3.58622	0.000335501	0.00636583	down	ENSCING00000014932	ENSCING00000014932	E3 SUMO-protein ligase NSE2(LOC100183116)	XP_002126230.1	PREDICTED: E3 SUMO-protein ligase NSE2 [Ciona intestinalis]
ENSCINT00000001904.3	124.999	-1.31387	0.366505	-3.58486	0.000337258	0.00637358	down	ENSCING00000001024	ENSCING00000001024	protein transport protein SFT2-like(LOC100183260)	XP_002129097.1	PREDICTED: protein transport protein SFT2-like [Ciona intestinalis]
ENSCINT00000033030.1	1189.4	-1.07305	0.299528	-3.58245	0.000340389	0.00641535	down	ENSCING00000019041	ENSCING00000019041	uncharacterized LOC100186633(LOC100186633)	XP_002126162.1	PREDICTED: uncharacterized protein LOC100186633 [Ciona intestinalis]
ENSCINT00000024398.2	115.914	-1.60419	0.448351	-3.57797	0.000346276	0.00649991	down	ENSCING00000013082	ENSCING00000013082	universal stress protein YxiE(LOC100178454)	XP_009858692.1	PREDICTED: uncharacterized protein LOC100178454 isoform X1 [Ciona intestinalis]
ENSCINT00000008398.2	104.65	-1.16619	0.326065	-3.57654	0.000348166	0.00650907	down	ENSCING00000004078	ENSCING00000004078	stabilin-2-like(LOC100186726)	XP_009858924.1	PREDICTED: stabilin-2-like [Ciona intestinalis]
ENSCINT00000032523.1	545.174	-1.43934	0.402427	-3.57664	0.000348038	0.00650907	down	ENSCING00000019101	ENSCING00000019101	brain protein I3(LOC100180715)	XP_002125711.1	PREDICTED: brain protein I3 isoform X1 [Ciona intestinalis]
ENSCINT00000032336.1	128.587	-1.02346	0.286198	-3.57606	0.000348806	0.00651229	down	ENSCING00000021088	ENSCING00000021088	GPI transamidase component PIG-T(LOC100187218)	XP_002126904.1	PREDICTED: GPI transamidase component PIG-T-like [Ciona intestinalis]
ENSCINT00000000062.3	54.4796	-1.2168	0.340669	-3.57181	0.000354529	0.00656633	down	ENSCING00000000045	paraxis-like	transcription factor protein(paraxis-like)	NP_001071797.1	transcription factor protein [Ciona intestinalis]
ENSCINT00000033993.1	15.8064	-1.86122	0.520988	-3.57247	0.000353624	0.00656633	down	ENSCING00000020334	ENSCING00000020334	thioredoxin-like(LOC100181030)	XP_009861478.1	PREDICTED: thioredoxin-like [Ciona intestinalis]
ENSCINT00000032511.1	3407.77	-1.40241	0.392997	-3.56851	0.000359013	0.00663174	down	ENSCING00000023965	ENSCING00000023965	peroxiredoxin-6-like(LOC100175292)	XP_002127186.1	PREDICTED: peroxiredoxin-6-like isoform X1 [Ciona intestinalis]
ENSCINT00000003438.3	313.19	-1.14107	0.320075	-3.56501	0.000363841	0.00669429	down	ENSCING00000001706	ENSCING00000001706	-	-	-
ENSCINT00000001358.3	370.191	-1.95738	0.549203	-3.56404	0.000365195	0.00671033	down	ENSCING00000013176	ENSCING00000013176	uncharacterized LOC100186076(LOC100186076)	XP_002127195.1	PREDICTED: uncharacterized protein LOC100186076 [Ciona intestinalis]
ENSCINT00000033846.1	390.187	-1.27519	0.358496	-3.55705	0.000375044	0.00685514	down	ENSCING00000019587	ENSCING00000019587	MARVEL domain-containing protein 1(LOC100186296)	XP_002126971.1	PREDICTED: MARVEL domain-containing protein 1 [Ciona intestinalis]
ENSCINT00000008195.3	35.1851	-1.53604	0.43227	-3.55343	0.000380237	0.00691376	down	ENSCING00000003979	ENSCING00000003979	S-adenosylmethionine mitochondrial carrier protein-like(LOC101242837)	XP_004225486.1	PREDICTED: S-adenosylmethionine mitochondrial carrier protein-like [Ciona intestinalis]
ENSCINT00000021355.3	14.6901	-4.3655	1.23229	-3.5426	0.000396206	0.0071667	down	ENSCING00000010810	ENSCING00000010810	-	XP_002124489.1	PREDICTED: uncharacterized protein LOC100177171 [Ciona intestinalis]
ENSCINT00000032948.1	357.911	-1.04974	0.297615	-3.52718	0.000420011	0.00749989	down	ENSCING00000020850	ENSCING00000020850	roadblock-related dynein light chain(rbdlc)	NP_001027623.1	roadblock-related dynein light chain [Ciona intestinalis]
ENSCINT00000013823.1	101.25	-1.31365	0.372555	-3.52606	0.000421788	0.00750276	down	ENSCING00000006737	ENSCING00000006737	uncharacterized protein C20orf85-like(LOC100182101)	XP_002123910.1	PREDICTED: uncharacterized protein C20orf85-like [Ciona intestinalis]
ENSCINT00000034827.1	111.784	-1.11595	0.31644	-3.52657	0.000420979	0.00750276	down	ENSCING00000018169	ENSCING00000018169	ceramide synthase 1-like(LOC100177090)	XP_009857563.1	PREDICTED: ceramide synthase 1-like [Ciona intestinalis]
ENSCINT00000032146.1	12.557	-2.01049	0.570515	-3.52399	0.000425103	0.0075269	down	ENSCING00000020898	ENSCING00000020898	-	XP_018669609.1	PREDICTED: WD repeat-containing protein on Y chromosome-like isoform X1 [Ciona intestinalis]
ENSCINT00000011263.3	118.167	-1.06122	0.301494	-3.51988	0.000431737	0.00761169	down	ENSCING00000005447	ENSCING00000005447	39S ribosomal protein L13, mitochondrial-like(LOC100187383)	XP_002125869.1	PREDICTED: 39S ribosomal protein L13, mitochondrial-like [Ciona intestinalis]
ENSCINT00000035600.1	228.044	-1.38952	0.395108	-3.51681	0.00043676	0.00767056	down	ENSCING00000022136	ENSCING00000022136	-	XP_002126755.1	PREDICTED: uncharacterized protein LOC100179075 [Ciona intestinalis]
ENSCINT00000004454.3	65.1875	-1.00141	0.285138	-3.51202	0.00044472	0.00776199	down	ENSCING00000002183	ENSCING00000002183	39S ribosomal protein L55, mitochondrial-like(LOC100178671)	XP_002120386.1	PREDICTED: 39S ribosomal protein L55, mitochondrial-like isoform X1 [Ciona intestinalis]
ENSCINT00000036389.1	41.5224	-1.86121	0.530459	-3.50869	0.00045032	0.00784989	down	ENSCING00000020221	ENSCING00000020221	-	XP_002127986.1	PREDICTED: uncharacterized protein LOC100175308 [Ciona intestinalis]
ENSCINT00000031867.1	60.7804	-1.0923	0.311441	-3.50726	0.000452751	0.0078824	down	ENSCING00000021562	ENSCING00000021562	-	XP_009861016.1	PREDICTED: BRCA1-A complex subunit BRE-like [Ciona intestinalis]
ENSCINT00000015826.3	417.306	-1.16524	0.332379	-3.50575	0.000455326	0.00791732	down	ENSCING00000007712	ENSCING00000007712	-	XP_002130039.1	PREDICTED: UPF0573 protein C2orf70 homolog A isoform X1 [Ciona intestinalis]
ENSCINT00000000050.3	76.9959	-1.27238	0.363004	-3.50514	0.00045637	0.00792559	down	ENSCING00000000035	ENSCING00000000035	josephin-2-like(LOC101242901)	XP_004227339.2	PREDICTED: josephin-2-like [Ciona intestinalis]
ENSCINT00000031214.1	58.6479	-1.30643	0.3729	-3.50344	0.000459293	0.00796641	down	ENSCING00000020279	ENSCING00000020279	-	-	-
ENSCINT00000022585.2	423.446	-1.0318	0.294602	-3.50235	0.000461167	0.00797904	down	ENSCING00000021525	vanabin5	vanadium-binding protein 5(vanabin5)	NP_001122356.1	vanadium-binding protein 5 precursor [Ciona intestinalis]
ENSCINT00000036527.1	65.2073	-2.38727	0.681998	-3.50041	0.000464542	0.00801752	down	ENSCING00000023509	ENSCING00000023509	glycine-rich cell wall structural protein-like(LOC113474977)	XP_009858692.1	PREDICTED: uncharacterized protein LOC100178454 isoform X1 [Ciona intestinalis]
ENSCINT00000003974.3	9931.27	-1.00597	0.287828	-3.49505	0.000473972	0.00811447	down	ENSCING00000001970	ENSCING00000001970	40S ribosomal protein S7(LOC100177158)	XP_002122284.2	PREDICTED: 40S ribosomal protein S7 isoform X1 [Ciona intestinalis]
ENSCINT00000032972.1	9260.19	-1.05092	0.300621	-3.49583	0.000472582	0.00811447	down	ENSCING00000023651	ENSCING00000023651	-	XP_002119744.1	PREDICTED: uncharacterized protein LOC100186026 [Ciona intestinalis]
ENSCINT00000032635.1	121.836	-1.4959	0.428454	-3.4914	0.000480489	0.00821135	down	ENSCING00000023958	ENSCING00000023958	-	XP_009860447.1	PREDICTED: cyclin-dependent kinase 1-like [Ciona intestinalis]
ENSCINT00000030690.1	21.0785	-1.65274	0.473963	-3.48706	0.000488356	0.00827654	down	ENSCING00000023352	ENSCING00000023352	-	XP_004226558.1	PREDICTED: uncharacterized protein LOC101242981 [Ciona intestinalis]
ENSCINT00000017135.3	189.884	-1.33151	0.382117	-3.48457	0.000492933	0.0083219	down	ENSCING00000008406	ENSCING00000008406	elongation of very long chain fatty acids protein 4(LOC100186020)	XP_002131086.1	PREDICTED: elongation of very long chain fatty acids protein 4-like isoform X1 [Ciona intestinalis]
ENSCINT00000036550.1	98.9684	-1.78129	0.513322	-3.47011	0.000520236	0.00867766	down	ENSCING00000018323	ENSCING00000018323	-	-	-
ENSCINT00000002055.3	138.353	-1.92092	0.55463	-3.46343	0.000533341	0.00883278	down	ENSCING00000001094	ENSCING00000001094	kappa opioid receptor-like(LOC494385)	NP_001231977.1	kappa opioid receptor-like [Ciona intestinalis]
ENSCINT00000036976.1	270.3	-1.02835	0.297036	-3.46204	0.000536088	0.00886774	down	ENSCING00000024533	ENSCING00000024533	-	XP_021085668.1	translation machinery-associated protein 7 [Mesocricetus auratus]
ENSCINT00000024332.2	328.317	-1.40707	0.407157	-3.45583	0.0005486	0.00897873	down	ENSCING00000008326	ENSCING00000008326	uncharacterized LOC100179987(LOC100179987)	XP_002130344.1	PREDICTED: uncharacterized protein LOC100179987 [Ciona intestinalis]
ENSCINT00000032242.1	14.4176	-1.89263	0.547911	-3.45426	0.000551814	0.00900735	down	ENSCING00000022346	ENSCING00000022346	-	XP_009862389.1	PREDICTED: uncharacterized protein LOC100182122 isoform X1 [Ciona intestinalis]
ENSCINT00000033872.1	38.4676	-1.05437	0.305534	-3.45091	0.000558691	0.00909048	down	ENSCING00000019743	ENSCING00000019743	-	XP_018670430.1	PREDICTED: uncharacterized protein LOC108950088 isoform X1 [Ciona intestinalis]
ENSCINT00000033600.1	38.7983	-1.65762	0.48044	-3.45022	0.000560133	0.00910331	down	ENSCING00000021334	ENSCING00000021334	-	XP_002130259.1	PREDICTED: transmembrane protein 107-like [Ciona intestinalis]
ENSCINT00000036029.1	40.8989	-1.13194	0.32839	-3.44694	0.000566983	0.00919318	down	ENSCING00000021467	ENSCING00000021467	-	XP_004225596.1	PREDICTED: protein canopy homolog 2-like [Ciona intestinalis]
ENSCINT00000003940.3	36.5021	-1.85116	0.538486	-3.43771	0.000586646	0.00941337	down	ENSCING00000001953	ENSCING00000001953	-	XP_009858174.2	PREDICTED: fibrinogen-like protein A [Ciona intestinalis]
ENSCINT00000032832.1	211.625	-1.18336	0.344296	-3.43705	0.000588091	0.0094257	down	ENSCING00000023490	ENSCING00000023490	-	-	-
ENSCINT00000008228.3	3400.65	-1.06147	0.31015	-3.42245	0.000620602	0.00980036	down	ENSCING00000003982	ENSCING00000003982	-	XP_009860540.1	PREDICTED: LOW QUALITY PROTEIN: 60S ribosomal protein L10-like [Ciona intestinalis]
ENSCINT00000004686.3	105.379	-1.69854	0.49761	-3.41339	0.000641607	0.0100521	down	ENSCING00000010224	ENSCING00000010224	frizzled-1-like(LOC100186600)	XP_002128955.1	PREDICTED: frizzled-1-like [Ciona intestinalis]
ENSCINT00000030968.1	46.7252	-1.05573	0.309881	-3.40688	0.000657091	0.01026	down	ENSCING00000020865	ENSCING00000020865	-	NP_001171790.1	mediator of RNA polymerase II transcription subunit 18 [Saccoglossus kowalevskii]
ENSCINT00000022181.2	24.3871	-1.24932	0.366879	-3.40526	0.000661021	0.0102983	down	ENSCING00000011490	ENSCING00000011490	U6 snRNA phosphodiesterase-like(LOC100184605)	XP_002131286.1	PREDICTED: U6 snRNA phosphodiesterase-like [Ciona intestinalis]
ENSCINT00000027520.2	21.4108	-1.70127	0.499992	-3.40259	0.000667493	0.0103644	down	ENSCING00000006304	ENSCING00000006304	BTB/POZ domain-containing protein kctd15-like(LOC100180969)	XP_009860480.1	PREDICTED: BTB/POZ domain-containing protein kctd15-like isoform X2 [Ciona intestinalis]
ENSCINT00000011099.3	824.869	-1.1121	0.327155	-3.39932	0.000675535	0.0104543	down	ENSCING00000005388	ENSCING00000005388	ropporin-1-like protein(LOC100185860)	XP_002120326.1	PREDICTED: ropporin-1-like protein [Ciona intestinalis]
ENSCINT00000023700.2	38.6313	-1.34533	0.395818	-3.39885	0.000676687	0.0104605	down	ENSCING00000012603	ENSCING00000012603	protein shisa-5-like(LOC100187473)	XP_002126002.1	PREDICTED: protein shisa-5-like [Ciona intestinalis]
ENSCINT00000036941.1	8040.68	-1.35937	0.400024	-3.39822	0.000678267	0.0104733	down	ENSCING00000021248	ENSCING00000021248	40S ribosomal protein S9(LOC100184857)	XP_002119507.1	PREDICTED: 40S ribosomal protein S9 [Ciona intestinalis]
ENSCINT00000022148.2	84.0984	-1.05395	0.310189	-3.39775	0.000679415	0.0104746	down	ENSCING00000011474	ENSCING00000011474	DNA-directed RNA polymerase II subunit RPB4(LOC100182759)	XP_002127588.1	PREDICTED: DNA-directed RNA polymerase II subunit RPB4-like [Ciona intestinalis]
ENSCINT00000016377.3	83.1386	-1.88897	0.556975	-3.39148	0.000695159	0.0106632	down	ENSCING00000008001	ENSCING00000008001	prostate-associated microseminoprotein-like(LOC113474197)	XP_018962324.1	PREDICTED: prostate-associated microseminoprotein-like [Cyprinus carpio]
ENSCINT00000009741.3	53.4079	-1.49123	0.439766	-3.39095	0.000696506	0.010666	down	ENSCING00000004713	ENSCING00000004713	-	-	-
ENSCINT00000033760.1	280.407	-1.19418	0.352289	-3.38976	0.000699536	0.0106716	down	ENSCING00000022233	ENSCING00000022233	-	XP_002127591.1	PREDICTED: LIM domain-binding protein 3-like [Ciona intestinalis]
ENSCINT00000014107.3	316.24	-1.34686	0.398243	-3.38201	0.00071957	0.0109174	down	ENSCING00000015708	ENSCING00000015708	-	XP_002126755.1	PREDICTED: uncharacterized protein LOC100179075 [Ciona intestinalis]
ENSCINT00000003123.3	76.5849	-1.33844	0.396125	-3.37883	0.000727958	0.0109967	down	ENSCING00000001568	ENSCING00000001568	vesicular, overexpressed in cancer, prosurvival protein 1(LOC100187440)	XP_002123393.2	PREDICTED: vesicular, overexpressed in cancer, prosurvival protein 1-like isoform X1 [Ciona intestinalis]
ENSCINT00000027960.2	9.21084	-4.7241	1.39926	-3.37615	0.000735091	0.0110805	down	ENSCING00000015765	ENSCING00000015765	uncharacterized LOC100179635(LOC100179635)	XP_002125519.1	PREDICTED: uncharacterized protein LOC100179635 [Ciona intestinalis]
ENSCINT00000029370.2	43.5434	-1.41466	0.419086	-3.37558	0.00073659	0.0110849	down	ENSCING00000017038	ENSCING00000017038	thioredoxin domain-containing protein 15-like(LOC100175288)	XP_002123906.4	PREDICTED: thioredoxin domain-containing protein 15-like [Ciona intestinalis]
ENSCINT00000037304.1	271.246	-1.11877	0.331625	-3.37358	0.000741972	0.0111251	down	ENSCING00000019600	ENSCING00000019600	-	XP_018672243.1	PREDICTED: protein unc-93 homolog A-like isoform X2 [Ciona intestinalis]
ENSCINT00000034729.1	136.849	-1.17266	0.348013	-3.36959	0.000752808	0.0112381	down	ENSCING00000021794	ENSCING00000021794	-	XP_002128326.1	PREDICTED: protein C19orf12 homolog [Ciona intestinalis]
ENSCINT00000023826.2	226.85	-1.38907	0.412693	-3.36588	0.000763003	0.0113659	down	ENSCING00000012700	ENSCING00000012700	-	XP_002129585.1	PREDICTED: uncharacterized protein LOC100175592 [Ciona intestinalis]
ENSCINT00000028512.2	157.761	-1.06457	0.316536	-3.3632	0.000770435	0.0114521	down	ENSCING00000016254	ENSCING00000016254	uncharacterized LOC100185794(LOC100185794)	XP_002128828.1	PREDICTED: uncharacterized protein LOC100185794 [Ciona intestinalis]
ENSCINT00000036208.1	20.706	-1.24458	0.370715	-3.35724	0.000787248	0.0116152	down	ENSCING00000021887	ENSCING00000021887	zinc finger (AN1-like)-2(zf(an1)-2)	XP_002127947.1	PREDICTED: AN1-type zinc finger protein 1 [Ciona intestinalis]
ENSCINT00000034118.1	33.5122	-1.51232	0.450919	-3.35386	0.000796916	0.0117093	down	ENSCING00000018080	ENSCING00000018080	sphingomyelin synthase-related 1-like(LOC100182515)	XP_009860373.1	PREDICTED: sphingomyelin synthase-related 1-like [Ciona intestinalis]
ENSCINT00000026920.2	43.8427	-1.26936	0.379013	-3.34911	0.000810711	0.0118485	down	ENSCING00000014848	ENSCING00000014848	-	XP_018667799.1	PREDICTED: protein CMSS1-like [Ciona intestinalis]
ENSCINT00000000082.2	211.357	-1.70785	0.510611	-3.34472	0.00082365	0.0119873	down	ENSCING00000000060	ENSCING00000000060	collectin-46-like(LOC100179802)	XP_002119516.1	PREDICTED: pulmonary surfactant-associated protein D-like isoform X1 [Ciona intestinalis]
ENSCINT00000027444.2	54.636	-5.06844	1.51586	-3.3436	0.000826997	0.0119889	down	ENSCING00000015289	ENSCING00000015289	-	XP_018671007.1	PREDICTED: uncharacterized protein LOC100181624 isoform X5 [Ciona intestinalis]
ENSCINT00000026705.2	13.0596	-1.64237	0.491421	-3.34208	0.000831536	0.0120266	down	ENSCING00000014705	ENSCING00000014705	-	XP_002126136.2	PREDICTED: cannabinoid receptor 1-like [Ciona intestinalis]
ENSCINT00000002691.3	1852.32	-1.07865	0.322889	-3.34062	0.000835902	0.0120772	down	ENSCING00000001380	ENSCING00000001380	60S ribosomal protein L22-like(LOC108949278)	XP_002125710.1	PREDICTED: 60S ribosomal protein L22-like [Ciona intestinalis]
ENSCINT00000035943.1	52.5738	-1.56375	0.469296	-3.33212	0.000861862	0.0123463	down	ENSCING00000023135	ENSCING00000023135	-	PAA53120.1	hypothetical protein BOX15_Mlig018526g3 [Macrostomum lignano]
ENSCINT00000036159.1	40.738	-1.38025	0.41425	-3.33191	0.000862507	0.0123463	down	ENSCING00000018754	ENSCING00000018754	-	-	-
ENSCINT00000030763.1	118.555	-1.07782	0.32376	-3.32906	0.000871383	0.0124101	down	ENSCING00000019335	ENSCING00000019335	-	-	-
ENSCINT00000030259.1	63.3469	-1.01623	0.305472	-3.32674	0.000878674	0.0124736	down	ENSCING00000024205	ENSCING00000024205	-	XP_009858582.1	PREDICTED: COX assembly mitochondrial protein homolog [Ciona intestinalis]
ENSCINT00000024160.2	12.3013	-2.54185	0.766197	-3.31749	0.000908311	0.0127823	down	ENSCING00000012917	ENSCING00000012917	-	XP_009858174.2	PREDICTED: fibrinogen-like protein A [Ciona intestinalis]
ENSCINT00000027977.2	184.363	-1.16039	0.349818	-3.31713	0.000909479	0.0127823	down	ENSCING00000015783	ENSCING00000015783	neurocalcin-delta-like(LOC100176472)	XP_002128527.1	PREDICTED: neurocalcin-delta-like isoform X1 [Ciona intestinalis]
ENSCINT00000023623.2	19.4155	-1.52501	0.460226	-3.31361	0.000920988	0.012892	down	ENSCING00000012548	ENSCING00000012548	transcription initiation factor TFIID subunit 13-like(LOC100179955)	XP_002127264.1	PREDICTED: transcription initiation factor TFIID subunit 13-like [Ciona intestinalis]
ENSCINT00000002187.3	2979.99	-1.12867	0.34099	-3.30999	0.000932991	0.0130212	down	ENSCING00000001162	ENSCING00000001162	histone H1.0(LOC100177222)	XP_002121210.1	PREDICTED: histone H1.0-like [Ciona intestinalis]
ENSCINT00000033671.1	231.79	-1.07152	0.324137	-3.30576	0.000947198	0.0131663	down	ENSCING00000019283	ENSCING00000019283	mitochondrial pyruvate carrier 2-like(LOC100176146)	XP_002130972.1	PREDICTED: mitochondrial pyruvate carrier 2-like [Ciona intestinalis]
ENSCINT00000031909.1	1520.17	-1.31317	0.397314	-3.30512	0.000949346	0.0131829	down	ENSCING00000021101	ENSCING00000021101	protein tyrosine phosphatase type IVA 3(LOC100185744)	XP_002129243.1	PREDICTED: protein tyrosine phosphatase type IVA 3 [Ciona intestinalis]
ENSCINT00000001149.3	338.447	-2.16539	0.656038	-3.30071	0.000964419	0.0133182	down	ENSCING00000000618	ENSCING00000000618	alpha-crystallin A chain-like(LOC100177240)	XP_002119131.1	PREDICTED: alpha-crystallin A chain-like [Ciona intestinalis]
ENSCINT00000035860.1	10.7225	-2.2379	0.678722	-3.29722	0.000976475	0.0134126	down	ENSCING00000023922	ENSCING00000023922	-	XP_018672034.1	PREDICTED: uncharacterized protein LOC108950545 [Ciona intestinalis]
ENSCINT00000002443.3	45.5358	-1.25115	0.379772	-3.29448	0.000986031	0.0135039	down	ENSCING00000001259	ENSCING00000001259	glutathione S-transferase 1-like(LOC100184682)	XP_002119816.1	PREDICTED: glutathione S-transferase 1-like [Ciona intestinalis]
ENSCINT00000035915.1	63.353	-1.30863	0.397282	-3.29395	0.000987904	0.0135162	down	ENSCING00000022473	ENSCING00000022473	-	XP_009861810.1	PREDICTED: 26S proteasome non-ATPase regulatory subunit 9-like [Ciona intestinalis]
ENSCINT00000033161.1	167.635	-1.08735	0.330316	-3.29185	0.000995296	0.0135774	down	ENSCING00000024213	ENSCING00000024213	-	XP_002121143.1	PREDICTED: putative ferric-chelate reductase 1 [Ciona intestinalis]
ENSCINT00000022288.2	595.836	-1.0227	0.310881	-3.2897	0.00100295	0.0136684	down	ENSCING00000011570	ENSCING00000011570	hedgehog-interacting protein-like(LOC100178138)	XP_002127824.1	PREDICTED: hedgehog-interacting protein-like isoform X1 [Ciona intestinalis]
ENSCINT00000027126.2	20.1765	-1.46935	0.447954	-3.28015	0.00103754	0.0140299	down	ENSCING00000015003	ENSCING00000015003	uncharacterized LOC778764(LOC778764)	XP_002121666.3	PREDICTED: uncharacterized protein LOC778764 [Ciona intestinalis]
ENSCINT00000035042.1	81.9704	-1.11305	0.339426	-3.27921	0.00104098	0.0140628	down	ENSCING00000020203	ENSCING00000020203	-	XP_002122661.1	PREDICTED: uncharacterized protein LOC100186245 isoform X2 [Ciona intestinalis]
ENSCINT00000014690.3	22.2965	-1.3809	0.421429	-3.2767	0.00105029	0.0141748	down	ENSCING00000007152	ENSCING00000007152	-	XP_009857881.1	PREDICTED: uncharacterized protein LOC100181675 isoform X2 [Ciona intestinalis]
ENSCINT00000025954.2	199.406	-1.03827	0.316982	-3.27547	0.00105487	0.0142136	down	ENSCING00000014144	rcl1	Rac and Cdc42-like 1 protein(rcl1)	NP_001029008.1	Rac and Cdc42-like 1 protein [Ciona intestinalis]
ENSCINT00000001201.3	88.8824	-1.31221	0.40096	-3.27266	0.00106539	0.0143093	down	ENSCING00000000657	ENSCING00000000657	homeobox transcription factor, LAG1-like 4(LOC100169897)	NP_001122350.1	homeobox transcription factor, LAG1-like 4 [Ciona intestinalis]
ENSCINT00000010741.3	376.274	-1.00763	0.307956	-3.27198	0.00106797	0.0143188	down	ENSCING00000005222	ENSCING00000005222	proteasome subunit alpha type-1-like(LOC100183036)	XP_009861883.1	PREDICTED: proteasome subunit alpha type-1-like [Ciona intestinalis]
ENSCINT00000011586.3	63.6825	-1.07319	0.328184	-3.27009	0.00107512	0.0143569	down	ENSCING00000005595	ENSCING00000005595	-	XP_002130542.1	PREDICTED: exosome complex component RRP46 isoform X1 [Ciona intestinalis]
ENSCINT00000027974.2	12.9725	-2.08884	0.638738	-3.27026	0.00107448	0.0143569	down	ENSCING00000015779	ENSCING00000015779	-	XP_018670812.1	PREDICTED: helicase with zinc finger domain 2-like [Ciona intestinalis]
ENSCINT00000035229.1	10.1241	-1.78337	0.545543	-3.26898	0.00107938	0.0143862	down	ENSCING00000018769	polr3k	polymerase (RNA) III (DNA directed) polypeptide K(polr3k)	NP_001037832.1	polymerase (RNA) III (DNA directed) polypeptide K [Ciona intestinalis]
ENSCINT00000033970.1	63.9161	-1.04935	0.321212	-3.26684	0.00108756	0.0144813	down	ENSCING00000024777	ENSCING00000024777	cytochrome c oxidase copper chaperone(LOC100185391)	XP_002123716.1	PREDICTED: cytochrome c oxidase copper chaperone [Ciona intestinalis]
ENSCINT00000034454.1	18.1134	-2.38798	0.731663	-3.26377	0.00109942	0.0146113	down	ENSCING00000024896	ENSCING00000024896	-	XP_004226907.1	PREDICTED: uncharacterized protein LOC101243368 [Ciona intestinalis]
ENSCINT00000029796.2	165.652	-1.2479	0.383074	-3.25759	0.00112364	0.0148255	down	ENSCING00000017476	ENSCING00000017476	-	XP_002123216.1	PREDICTED: actin, muscle [Ciona intestinalis]
ENSCINT00000036140.1	17.029	-1.87049	0.574214	-3.25748	0.00112405	0.0148255	down	ENSCING00000024176	ENSCING00000024176	-	XP_002131699.1	PREDICTED: uncharacterized protein LOC100181557 [Ciona intestinalis]
ENSCINT00000034824.1	76.7315	-1.28958	0.396691	-3.25084	0.00115064	0.01509	down	ENSCING00000022711	ENSCING00000022711	-	-	-
ENSCINT00000034253.1	245.54	-1.10707	0.340856	-3.24791	0.00116255	0.0152038	down	ENSCING00000020573	ENSCING00000020573	NADH dehydrogenase [ubiquinone] 1 alpha subcomplex subunit 9, mitochondrial(LOC100176100)	XP_002125647.1	PREDICTED: NADH dehydrogenase [ubiquinone] 1 alpha subcomplex subunit 9, mitochondrial [Ciona intestinalis]
ENSCINT00000008451.3	73.74	-1.00102	0.309384	-3.23554	0.00121413	0.0156868	down	ENSCING00000023197	ENSCING00000023197	mitochondrial chaperone BCS1(LOC100181911)	XP_002123538.1	PREDICTED: mitochondrial chaperone BCS1-like [Ciona intestinalis]
ENSCINT00000023941.1	78.5166	-1.07231	0.33145	-3.23521	0.00121553	0.0156904	down	ENSCING00000012767	ENSCING00000012767	DNA-directed RNA polymerase III subunit RPC8-like(LOC104266855)	XP_009862385.1	PREDICTED: DNA-directed RNA polymerase III subunit RPC8-like [Ciona intestinalis]
ENSCINT00000036785.1	2295.28	-1.01847	0.314994	-3.2333	0.00122369	0.0157811	down	ENSCING00000018403	ENSCING00000018403	-	XP_009861735.1	PREDICTED: citrate synthase, mitochondrial-like [Ciona intestinalis]
ENSCINT00000033419.1	36.6706	-1.4218	0.440893	-3.22482	0.00126052	0.0161405	down	ENSCING00000018842	ENSCING00000018842	uncharacterized LOC100178871(LOC100178871)	XP_002127257.1	PREDICTED: uncharacterized protein LOC100178871 [Ciona intestinalis]
ENSCINT00000027336.2	36.9454	-1.25355	0.388807	-3.22409	0.00126372	0.0161626	down	ENSCING00000015200	ENSCING00000015200	-	XP_018671010.1	PREDICTED: pecanex-like protein 1 isoform X2 [Ciona intestinalis]
ENSCINT00000015593.3	66.7726	-1.21681	0.377555	-3.22287	0.00126913	0.0162021	down	ENSCING00000007606	ENSCING00000007606	peptidyl-prolyl cis-trans isomerase-like 3(LOC100183897)	XP_002124966.1	PREDICTED: peptidyl-prolyl cis-trans isomerase-like 3 [Ciona intestinalis]
ENSCINT00000025264.2	18.818	-1.83221	0.568482	-3.22299	0.00126861	0.0162021	down	ENSCING00000013673	ciha9d22	uncharacterized LOC494398(ciha9d22)	NP_001231982.1	uncharacterized protein LOC494398 precursor [Ciona intestinalis]
ENSCINT00000035836.1	13.6114	-2.37581	0.737393	-3.2219	0.00127342	0.016242	down	ENSCING00000023262	ENSCING00000023262	brain protein I3-like(LOC100176190)	XP_002127393.1	PREDICTED: brain protein I3-like isoform X2 [Ciona intestinalis]
ENSCINT00000024513.2	56.5904	-1.15058	0.357213	-3.22099	0.00127747	0.0162702	down	ENSCING00000013159	ENSCING00000013159	uncharacterized LOC100178232(LOC100178232)	XP_002130006.1	PREDICTED: uncharacterized protein LOC100178232 [Ciona intestinalis]
ENSCINT00000024042.2	68.8691	-1.04624	0.324939	-3.21981	0.00128276	0.0163014	down	ENSCING00000024826	ENSCING00000024826	28S ribosomal protein S16, mitochondrial-like(LOC100178125)	XP_016012424.1	PREDICTED: 28S ribosomal protein S16, mitochondrial [Rousettus aegyptiacus]
ENSCINT00000027029.2	131.446	-1.05849	0.328927	-3.218	0.00129088	0.0163747	down	ENSCING00000001256	ENSCING00000001256	-	XP_004226953.1	PREDICTED: LOW QUALITY PROTEIN: ES1 protein homolog, mitochondrial-like [Ciona intestinalis]
ENSCINT00000033118.1	484.004	-1.08073	0.336203	-3.21452	0.00130661	0.0165396	down	ENSCING00000023160	ENSCING00000023160	histidine triad nucleotide-binding protein 2, mitochondrial-like(LOC100180234)	XP_002126674.1	PREDICTED: histidine triad nucleotide-binding protein 2, mitochondrial-like [Ciona intestinalis]
ENSCINT00000022898.2	15.3034	-1.85732	0.57827	-3.21186	0.00131879	0.0166078	down	ENSCING00000012011	ENSCING00000012011	-	XP_002120375.1	PREDICTED: uncharacterized protein LOC100183251 [Ciona intestinalis]
ENSCINT00000022352.2	33.8017	-1.09434	0.34096	-3.20958	0.00132931	0.0166949	down	ENSCING00000011609	ENSCING00000011609	uncharacterized LOC100186745(LOC100186745)	XP_002125935.1	PREDICTED: uncharacterized protein LOC100186745 [Ciona intestinalis]
ENSCINT00000022953.2	44.3182	-1.24493	0.388055	-3.20813	0.00133601	0.0167489	down	ENSCING00000012056	ENSCING00000012056	NHL repeat-containing protein 2(LOC100178773)	XP_002130106.1	PREDICTED: NHL repeat-containing protein 2 [Ciona intestinalis]
ENSCINT00000033808.1	160.594	-1.4144	0.440867	-3.20822	0.00133558	0.0167489	down	ENSCING00000022024	ENSCING00000022024	-	XP_009860981.2	PREDICTED: uncharacterized protein LOC100183380 [Ciona intestinalis]
ENSCINT00000000430.3	95.2939	-1.29805	0.404786	-3.20676	0.00134238	0.0167834	down	ENSCING00000000239	ENSCING00000000239	-	XP_009860447.1	PREDICTED: cyclin-dependent kinase 1-like [Ciona intestinalis]
ENSCINT00000011311.3	45.4168	-1.24621	0.388721	-3.20593	0.00134625	0.0168166	down	ENSCING00000005477	ENSCING00000005477	calmodulin-like(LOC113474593)	PAA69867.1	hypothetical protein BOX15_Mlig000899g1 [Macrostomum lignano]
ENSCINT00000004690.3	58.9485	-1.70367	0.533663	-3.19241	0.00141089	0.0174209	down	ENSCING00000002294	ENSCING00000002294	-	XP_002130945.2	PREDICTED: uncharacterized protein LOC100176959 isoform X1 [Ciona intestinalis]
ENSCINT00000020060.3	362.981	-1.91333	0.599425	-3.19195	0.00141315	0.0174253	down	ENSCING00000009940	ENSCING00000009940	-	-	-
ENSCINT00000007147.2	57.2214	-1.56903	0.491819	-3.19027	0.00142142	0.0174735	down	ENSCING00000003485	ENSCING00000003485	regulation of enolase protein 1-like(LOC100178356)	XP_002119688.1	PREDICTED: regulation of enolase protein 1-like [Ciona intestinalis]
ENSCINT00000030348.1	7.10863	-2.43647	0.763885	-3.18958	0.00142481	0.0174997	down	ENSCING00000019501	ENSCING00000019501	uncharacterized LOC101243042(LOC101243042)	XP_009861018.2	PREDICTED: uncharacterized protein LOC101243042 [Ciona intestinalis]
ENSCINT00000011143.3	395.12	-1.10193	0.345622	-3.18827	0.00143128	0.0175433	down	ENSCING00000005415	ENSCING00000005415	pyrroline-5-carboxylate reductase 1, mitochondrial(LOC100187490)	XP_002119886.1	PREDICTED: pyrroline-5-carboxylate reductase 1, mitochondrial [Ciona intestinalis]
ENSCINT00000028726.2	8629.54	-1.79516	0.563059	-3.18823	0.00143149	0.0175433	down	ENSCING00000016436	ENSCING00000016436	-	-	-
ENSCINT00000002424.3	93.692	-1.09289	0.34361	-3.18062	0.00146959	0.0178452	down	ENSCING00000001245	ENSCING00000001245	trafficking protein particle complex subunit 3-like(LOC100177880)	XP_002121979.1	PREDICTED: trafficking protein particle complex subunit 3-like [Ciona intestinalis]
ENSCINT00000002235.3	3473.53	-1.25051	0.393483	-3.17807	0.0014826	0.0179633	down	ENSCING00000001178	ENSCING00000001178	60S ribosomal protein L15-like(LOC100175325)	CBN08624.1	ribosomal protein L15 [Microcosmus squamiger]
ENSCINT00000028023.2	10.0096	-1.75983	0.553845	-3.17748	0.00148562	0.0179772	down	ENSCING00000015824	ENSCING00000015824	uncharacterized LOC100179010(LOC100179010)	XP_002125599.1	PREDICTED: uncharacterized protein LOC100179010 [Ciona intestinalis]
ENSCINT00000030479.1	70.1878	-1.02084	0.321961	-3.17069	0.00152076	0.0183228	down	ENSCING00000020901	ENSCING00000020901	prolyl-tRNA synthetase associated domain-containing protein 1(LOC108950184)	XP_018670702.1	PREDICTED: prolyl-tRNA synthetase associated domain-containing protein 1-like [Ciona intestinalis]
ENSCINT00000025252.2	49.5287	-1.21012	0.381929	-3.16845	0.00153254	0.0184488	down	ENSCING00000013665	ENSCING00000013665	-	XP_018668430.1	PREDICTED: dehydrodolichyl diphosphate synthase complex subunit nus1-like [Ciona intestinalis]
ENSCINT00000023490.2	38.5544	-1.76417	0.556957	-3.16751	0.00153749	0.0184715	down	ENSCING00000010439	ENSCING00000010439	-	XP_002129568.1	PREDICTED: ZP domain-containing protein [Ciona intestinalis]
ENSCINT00000034517.1	26.0928	-1.34293	0.424879	-3.16073	0.00157376	0.018831	down	ENSCING00000023546	ENSCING00000023546	-	XP_002120773.1	PREDICTED: 2'-deoxynucleoside 5'-phosphate N-hydrolase 1-like [Ciona intestinalis]
ENSCINT00000022023.2	17.5197	-5.06171	1.60589	-3.15196	0.00162178	0.0192812	down	ENSCING00000009124	ENSCING00000009124	-	XP_018673219.1	PREDICTED: carbohydrate sulfotransferase 11 isoform X2 [Ciona intestinalis]
ENSCINT00000011265.3	6.81303	-2.62131	0.833385	-3.14538	0.00165873	0.0196119	down	ENSCING00000005455	ENSCING00000005455	-	-	-
ENSCINT00000009173.3	12.6296	-2.39454	0.762059	-3.14219	0.00167688	0.0197761	down	ENSCING00000004443	ENSCING00000004443	integumentary mucin C.1-like(LOC100181221)	NP_733106.2	mucin 96D [Drosophila melanogaster]
ENSCINT00000023461.2	22.8412	-1.26472	0.403529	-3.13414	0.0017236	0.0201174	down	ENSCING00000012440	ENSCING00000012440	uncharacterized LOC100182200(LOC100182200)	XP_002122889.1	PREDICTED: uncharacterized protein LOC100182200 [Ciona intestinalis]
ENSCINT00000032476.1	22.4057	-1.38401	0.443074	-3.12365	0.00178622	0.0206803	down	ENSCING00000022709	ENSCING00000022709	-	XP_002119614.1	PREDICTED: stomatin-like protein 1 [Ciona intestinalis]
ENSCINT00000017639.3	140.695	-1.13463	0.363404	-3.12222	0.00179491	0.0207637	down	ENSCING00000011623	ENSCING00000011623	-	XP_002130235.1	PREDICTED: calmodulin-lysine N-methyltransferase-like [Ciona intestinalis]
ENSCINT00000023949.1	10.5724	-1.8221	0.583905	-3.12055	0.00180514	0.0208648	down	ENSCING00000012773	ENSCING00000012773	-	XP_018673482.1	PREDICTED: melatonin receptor type 1A-like [Ciona intestinalis]
ENSCINT00000029722.2	42.1195	-1.48583	0.476265	-3.11976	0.00180998	0.020886	down	ENSCING00000017394	ENSCING00000017394	ataxin-1(LOC100184890)	XP_009860842.1	PREDICTED: ataxin-1 isoform X2 [Ciona intestinalis]
ENSCINT00000031640.1	108.923	-1.85461	0.594458	-3.11983	0.00180958	0.020886	down	ENSCING00000018911	ENSCING00000018911	-	-	-
ENSCINT00000032259.1	23.7127	-1.31233	0.42079	-3.11873	0.00181631	0.0209417	down	ENSCING00000018651	ENSCING00000018651	-	NP_001231970.1	uncharacterized protein LOC494370 [Ciona intestinalis]
ENSCINT00000034478.1	292.726	-1.08967	0.349632	-3.11662	0.00182937	0.0210574	down	ENSCING00000020009	ENSCING00000020009	-	XP_018670059.1	PREDICTED: protein NLRC5-like [Ciona intestinalis]
ENSCINT00000035413.1	20.1205	-1.80764	0.582167	-3.10502	0.00190265	0.0217036	down	ENSCING00000020737	ENSCING00000020737	-	XP_002122665.1	PREDICTED: uncharacterized protein LOC100175481 [Ciona intestinalis]
ENSCINT00000027759.2	43.8723	-1.00208	0.323347	-3.09909	0.00194119	0.022017	down	ENSCING00000019528	ENSCING00000019528	progestin and adipoQ receptor family member 3-like(LOC108951060)	XP_018673280.1	PREDICTED: progestin and adipoQ receptor family member 3-like [Ciona intestinalis]
ENSCINT00000026560.2	47.9871	-1.0263	0.331698	-3.09409	0.00197418	0.0223004	down	ENSCING00000014597	ENSCING00000014597	-	XP_002123261.1	PREDICTED: desumoylating isopeptidase 1-like isoform X1 [Ciona intestinalis]
ENSCINT00000008143.3	19202	-1.0328	0.333871	-3.0934	0.00197878	0.0223342	down	ENSCING00000000723	ENSCING00000000723	60S acidic ribosomal protein P0(LOC100180640)	XP_002128891.1	PREDICTED: 60S acidic ribosomal protein P0 [Ciona intestinalis]
ENSCINT00000000723.3	379.099	-1.06014	0.342856	-3.0921	0.00198748	0.0223944	down	ENSCING00000000389	ENSCING00000000389	synaptotagmin-1-like(LOC100184108)	XP_002122947.1	PREDICTED: synaptotagmin-1-like [Ciona intestinalis]
ENSCINT00000035625.1	443.617	-1.34708	0.435797	-3.09106	0.00199442	0.0224199	down	ENSCING00000022259	ENSCING00000022259	-	-	-
ENSCINT00000032036.1	43.4126	-1.21416	0.392905	-3.09022	0.00200008	0.0224654	down	ENSCING00000023048	ENSCING00000023048	uncharacterized LOC113475379(LOC113475379)	XP_018673419.1	PREDICTED: putative ferric-chelate reductase 1 [Ciona intestinalis]
ENSCINT00000022567.2	8.98292	-2.81192	0.91102	-3.08656	0.00202485	0.0226888	down	ENSCING00000011747	ENSCING00000011747	-	XP_009857902.1	PREDICTED: cytosolic phospholipase A2-like [Ciona intestinalis]
ENSCINT00000033375.1	14.5212	-1.39903	0.453455	-3.08527	0.00203368	0.0227694	down	ENSCING00000021130	ENSCING00000021130	EKC/KEOPS complex subunit TPRKB(LOC100176337)	XP_004226611.1	PREDICTED: EKC/KEOPS complex subunit Tprkb-like [Ciona intestinalis]
ENSCINT00000036997.1	97.9245	-1.06026	0.343939	-3.08271	0.00205127	0.0229111	down	ENSCING00000020625	ENSCING00000020625	U6 snRNA-associated Sm-like protein LSm5(LOC100180713)	XP_002126895.1	PREDICTED: U6 snRNA-associated Sm-like protein LSm5 [Ciona intestinalis]
ENSCINT00000034514.1	33.8361	-1.4991	0.486824	-3.07935	0.00207453	0.0231153	down	ENSCING00000019941	ENSCING00000019941	solute carrier family 35 member G1-like(LOC100187116)	XP_002122735.1	PREDICTED: solute carrier family 35 member G1-like isoform X1 [Ciona intestinalis]
ENSCINT00000012007.3	7209.45	-1.06607	0.34629	-3.07855	0.00208008	0.0231449	down	ENSCING00000005817	ENSCING00000005817	40S ribosomal protein S24(LOC100187034)	XP_002129810.1	PREDICTED: 40S ribosomal protein S24-like [Ciona intestinalis]
ENSCINT00000036345.1	24646.4	-1.2786	0.415854	-3.07463	0.00210766	0.0232795	down	ENSCING00000020331	ENSCING00000020331	-	XP_004226053.1	PREDICTED: 40S ribosomal protein S2 [Ciona intestinalis]
ENSCINT00000036011.1	127.84	-1.08949	0.354646	-3.07206	0.00212589	0.0234267	down	ENSCING00000024196	ENSCING00000024196	putative pterin-4-alpha-carbinolamine dehydratase(LOC100175992)	XP_002120249.2	PREDICTED: uncharacterized protein LOC100175992 [Ciona intestinalis]
ENSCINT00000027581.2	4167.95	-1.16858	0.380824	-3.06855	0.00215102	0.0236272	down	ENSCING00000015401	ENSCING00000015401	-	-	-
ENSCINT00000031880.1	579.758	-1.31135	0.428552	-3.05995	0.00221373	0.0241636	down	ENSCING00000018908	ENSCING00000018908	-	XP_009858678.1	PREDICTED: LOW QUALITY PROTEIN: CD109 antigen-like [Ciona intestinalis]
ENSCINT00000019588.3	30.9798	-1.37874	0.450797	-3.05845	0.00222482	0.0242467	down	ENSCING00000009636	ENSCING00000009636	aromatic-L-amino-acid decarboxylase-like(LOC100182530)	XP_009858556.1	PREDICTED: aromatic-L-amino-acid decarboxylase-like [Ciona intestinalis]
ENSCINT00000037264.1	277.684	-1.71065	0.559599	-3.05692	0.00223621	0.0243518	down	ENSCING00000020284	ENSCING00000020284	-	-	-
ENSCINT00000000398.3	28.6744	-1.75562	0.574429	-3.05628	0.00224102	0.0243851	down	ENSCING00000000221	ENSCING00000000221	protein PLANT CADMIUM RESISTANCE 2-like(LOC100182241)	XP_002129134.1	PREDICTED: protein PLANT CADMIUM RESISTANCE 2-like [Ciona intestinalis]
ENSCINT00000014702.3	35.8721	-1.2666	0.414598	-3.055	0.00225057	0.0244179	down	ENSCING00000007164	ENSCING00000007164	sphingosine 1-phosphate receptor 3(LOC494372)	AAP91719.1	EDG-3-like, partial [Ciona intestinalis]
ENSCINT00000017480.3	5348.92	-2.82381	0.924172	-3.05551	0.00224679	0.0244179	down	ENSCING00000008570	ENSCING00000008570	uncharacterized LOC100175385(LOC100175385)	XP_009858100.1	PREDICTED: uncharacterized protein LOC100175385 [Ciona intestinalis]
ENSCINT00000026550.2	77.5268	-1.09685	0.359324	-3.05253	0.00226921	0.0245385	down	ENSCING00000014586	ENSCING00000014586	carbonic anhydrase-like(LOC100179118)	XP_002123314.1	PREDICTED: carbonic anhydrase-like [Ciona intestinalis]
ENSCINT00000034667.1	25.3584	-1.90797	0.626874	-3.04362	0.00233748	0.0250434	down	ENSCING00000022500	ENSCING00000022500	-	XP_002124328.1	PREDICTED: ficolin-1-like [Ciona intestinalis]
ENSCINT00000001602.3	31.252	-1.07099	0.35236	-3.03949	0.00236981	0.0252538	down	ENSCING00000017420	ENSCING00000017420	-	XP_018671560.1	PREDICTED: mediator of RNA polymerase II transcription subunit 22-like [Ciona intestinalis]
ENSCINT00000007297.3	105.674	-1.11477	0.367558	-3.0329	0.00242216	0.0256968	down	ENSCING00000003549	ENSCING00000003549	5-demethoxyubiquinone hydroxylase, mitochondrial-like(LOC100177404)	XP_002127958.1	PREDICTED: 5-demethoxyubiquinone hydroxylase, mitochondrial-like [Ciona intestinalis]
ENSCINT00000020146.3	621.642	-1.69716	0.559616	-3.03272	0.00242362	0.0256968	down	ENSCING00000010026	ENSCING00000010026	-	XP_009860724.1	PREDICTED: probable ATP-dependent RNA helicase ddx20 isoform X2 [Ciona intestinalis]
ENSCINT00000022432.2	13.2094	-1.83971	0.608164	-3.02502	0.00248613	0.0262723	down	ENSCING00000011652	ENSCING00000011652	-	XP_002120751.1	PREDICTED: uncharacterized protein LOC100177669 [Ciona intestinalis]
ENSCINT00000025474.2	169.246	-1.27545	0.421746	-3.02422	0.00249279	0.0262934	down	ENSCING00000010284	ENSCING00000010284	uncharacterized LOC100178414(LOC100178414)	XP_002123747.2	PREDICTED: uncharacterized protein LOC100178414 isoform X1 [Ciona intestinalis]
ENSCINT00000001878.3	315.623	-1.36371	0.451229	-3.02222	0.0025093	0.026397	down	ENSCING00000001012	ENSCING00000001012	-	XP_018671553.1	PREDICTED: uncharacterized protein LOC100182165 [Ciona intestinalis]
ENSCINT00000004417.3	13.4738	-2.3945	0.793119	-3.0191	0.00253529	0.02661	down	ENSCING00000002158	ENSCING00000002158	-	XP_018668041.1	PREDICTED: soluble guanylate cyclase 88E [Ciona intestinalis]
ENSCINT00000002640.3	49.204	-1.92365	0.637658	-3.01674	0.00255512	0.0267576	down	ENSCING00000001363	hox5	Hox 5(hox5)	NP_001027665.1	Hox 5 [Ciona intestinalis]
ENSCINT00000022621.2	12.9483	-1.70286	0.564395	-3.01714	0.0025517	0.0267576	down	ENSCING00000011794	ENSCING00000011794	uncharacterized LOC100186433(LOC100186433)	XP_002130816.1	PREDICTED: uncharacterized protein LOC100186433 [Ciona intestinalis]
ENSCINT00000005159.3	51.0991	-1.32409	0.439013	-3.01606	0.00256082	0.0267915	down	ENSCING00000002531	ENSCING00000002531	intelectin-1b-like(LOC100184660)	XP_002121647.1	PREDICTED: intelectin-1b-like [Ciona intestinalis]
ENSCINT00000013976.2	109.07	-1.67994	0.558288	-3.0091	0.00262027	0.0271946	down	ENSCING00000006812	ENSCING00000006812	plasminogen(LOC100176264)	XP_002131103.1	PREDICTED: plasminogen [Ciona intestinalis]
ENSCINT00000016954.3	66.2627	-1.61657	0.543282	-2.97556	0.00292454	0.0295469	down	ENSCING00000008309	ENSCING00000008309	-	XP_009861041.1	PREDICTED: uncharacterized protein LOC100186154 [Ciona intestinalis]
ENSCINT00000031774.1	942.533	-1.11764	0.375893	-2.97328	0.00294635	0.0296938	down	ENSCING00000020424	ENSCING00000020424	Not2 protein(not2)	NP_001027950.1	Not2 protein precursor [Ciona intestinalis]
ENSCINT00000023948.1	6.6189	-2.55775	0.860875	-2.9711	0.00296732	0.0298403	down	ENSCING00000012772	ENSCING00000012772	-	XP_018673482.1	PREDICTED: melatonin receptor type 1A-like [Ciona intestinalis]
ENSCINT00000017564.3	231.247	-1.08414	0.365354	-2.96736	0.00300372	0.0300087	down	ENSCING00000008610	ENSCING00000008610	eukaryotic translation elongation factor 1 epsilon-1-like(LOC100184121)	XP_002131132.1	PREDICTED: eukaryotic translation elongation factor 1 epsilon-1-like [Ciona intestinalis]
ENSCINT00000033690.1	26.485	-1.28996	0.435935	-2.95906	0.00308578	0.030575	down	ENSCING00000020474	ENSCING00000020474	-	-	-
ENSCINT00000014508.3	20.8354	-2.34033	0.792104	-2.95457	0.00313108	0.0308069	down	ENSCING00000007065	ENSCING00000007065	-	XP_018670982.1	PREDICTED: uncharacterized protein LOC100182049 isoform X1 [Ciona intestinalis]
ENSCINT00000033507.1	524.765	-1.08394	0.366866	-2.9546	0.00313071	0.0308069	down	ENSCING00000020268	ENSCING00000020268	-	XP_018671636.1	PREDICTED: uncharacterized protein LOC100179735 isoform X1 [Ciona intestinalis]
ENSCINT00000030700.1	38.2676	-1.04816	0.354847	-2.95384	0.00313842	0.0308265	down	ENSCING00000023106	ENSCING00000023106	uncharacterized LOC100178222(LOC100178222)	XP_018672775.1	PREDICTED: uncharacterized protein LOC100178222 isoform X3 [Ciona intestinalis]
ENSCINT00000001192.3	53.1207	-1.35841	0.45995	-2.95339	0.00314306	0.0308503	down	ENSCING00000000653	ENSCING00000000653	uncharacterized LOC100176642(LOC100176642)	XP_002120120.1	PREDICTED: uncharacterized protein LOC100176642 isoform X1 [Ciona intestinalis]
ENSCINT00000020987.3	6.08528	-2.70485	0.916379	-2.95167	0.00316057	0.0309785	down	ENSCING00000013197	ENSCING00000013197	C-type lectin domain family 4 member G-like(LOC100182545)	XP_002129946.1	PREDICTED: C-type lectin domain family 4 member G-like [Ciona intestinalis]
ENSCINT00000011550.3	36.3334	-1.22018	0.414172	-2.94606	0.00321854	0.0313044	down	ENSCING00000005573	rcl2	Rac and Cdc42-like 2 protein(rcl2)	NP_001335960.1	Rac and Cdc42-like 2 protein [Ciona intestinalis]
ENSCINT00000032424.1	23.1655	-1.86052	0.63179	-2.94483	0.00323128	0.0313845	down	ENSCING00000021765	ENSCING00000021765	-	XP_002120769.1	PREDICTED: 4-hydroxyphenylpyruvate dioxygenase-like protein [Ciona intestinalis]
ENSCINT00000022255.2	80.9853	-1.01139	0.345076	-2.93093	0.00337951	0.032306	down	ENSCING00000011546	ENSCING00000011546	COMM domain-containing protein 2(LOC100175995)	XP_002126073.1	PREDICTED: COMM domain-containing protein 2-like [Ciona intestinalis]
ENSCINT00000002563.3	90.2877	-1.12076	0.3827	-2.92855	0.0034055	0.0324723	down	ENSCING00000001323	ENSCING00000001323	uncharacterized LOC100182235(LOC100182235)	XP_002128531.1	PREDICTED: uncharacterized protein LOC100182235 [Ciona intestinalis]
ENSCINT00000033596.1	282.628	-1.04357	0.356374	-2.92831	0.00340814	0.0324723	down	ENSCING00000021195	ENSCING00000021195	-	XP_002130616.1	PREDICTED: claudin-1 [Ciona intestinalis]
ENSCINT00000025615.2	71.7458	-1.40968	0.481591	-2.92713	0.0034211	0.0325096	down	ENSCING00000006420	gla3	gamma-carboxyglutamic acid protein 3(gla3)	ABJ09594.1	gamma-carboxyglutamic acid protein 3 splice variant C [Ciona intestinalis]
ENSCINT00000033801.1	1772.22	-1.24341	0.424929	-2.92615	0.00343186	0.0325344	down	ENSCING00000021435	ENSCING00000021435	lipopolysaccharide-induced tumor necrosis factor-alpha factor homolog(LOC100176690)	XP_002131750.1	PREDICTED: lipopolysaccharide-induced tumor necrosis factor-alpha factor homolog [Ciona intestinalis]
ENSCINT00000036629.1	24.3887	-1.87184	0.639747	-2.9259	0.00343462	0.0325344	down	ENSCING00000024546	ENSCING00000024546	-	-	-
ENSCINT00000025382.2	36.7063	-1.86773	0.638647	-2.92452	0.00344992	0.0325729	down	ENSCING00000013763	ENSCING00000013763	ubiquinone/menaquinone biosynthesis C-methyltransferase UbiE-like(LOC100185027)	XP_002130493.1	PREDICTED: uncharacterized protein LOC100185027 [Ciona intestinalis]
ENSCINT00000032083.1	58.871	-1.08037	0.369955	-2.92027	0.00349729	0.0328744	down	ENSCING00000018529	ENSCING00000018529	-	XP_009861742.1	PREDICTED: 28S ribosomal protein S14, mitochondrial-like [Ciona intestinalis]
ENSCINT00000001694.3	41.5824	-1.0621	0.364217	-2.91611	0.00354422	0.0331746	down	ENSCING00000000937	ENSCING00000000937	mitochondrial import inner membrane translocase subunit Tim22-like(LOC100180734)	XP_002121476.2	PREDICTED: mitochondrial import inner membrane translocase subunit Tim22-like [Ciona intestinalis]
ENSCINT00000020243.3	66.2173	-1.02784	0.352672	-2.91443	0.00356333	0.0332864	down	ENSCING00000010123	ENSCING00000010123	mitochondrial folate transporter/carrier(LOC100184440)	XP_002121509.1	PREDICTED: mitochondrial folate transporter/carrier [Ciona intestinalis]
ENSCINT00000027257.2	73.3931	-2.13072	0.731975	-2.91092	0.00360364	0.0335278	down	ENSCING00000015126	ENSCING00000015126	-	XP_009861310.1	PREDICTED: uncharacterized protein LOC100181624 isoform X7 [Ciona intestinalis]
ENSCINT00000030880.1	29.7794	-2.09627	0.720139	-2.91093	0.00360355	0.0335278	down	ENSCING00000020031	ENSCING00000020031	small nuclear ribonucleoprotein Sm D2-like(LOC100181382)	XP_002127683.1	PREDICTED: small nuclear ribonucleoprotein Sm D2-like [Ciona intestinalis]
ENSCINT00000017795.3	482.828	-1.96971	0.677707	-2.90643	0.00365583	0.0339298	down	ENSCING00000008730	ENSCING00000008730	-	XP_002124682.1	PREDICTED: uncharacterized protein LOC100184938 [Ciona intestinalis]
ENSCINT00000022727.1	359.021	-1.29713	0.446307	-2.90636	0.00365657	0.0339298	down	ENSCING00000011873	ENSCING00000011873	-	XP_009859027.1	PREDICTED: cytochrome c oxidase subunit 6C-like isoform X2 [Ciona intestinalis]
ENSCINT00000028469.2	69.2734	-1.14348	0.393568	-2.90542	0.00366765	0.03401	down	ENSCING00000016222	ENSCING00000016222	basic phospholipase A2 taipoxin alpha chain-like(LOC100180840)	XP_002127054.1	PREDICTED: basic phospholipase A2 taipoxin alpha chain-like [Ciona intestinalis]
ENSCINT00000033341.1	6.08272	-2.44875	0.843101	-2.90445	0.00367895	0.0340694	down	ENSCING00000019579	ENSCING00000019579	DNA repair protein RAD51 homolog 4-like(LOC100181925)	XP_002128226.1	PREDICTED: DNA repair protein RAD51 homolog 4-like [Ciona intestinalis]
ENSCINT00000007868.3	25.1273	-1.2203	0.421455	-2.89544	0.00378624	0.0348544	down	ENSCING00000003817	ENSCING00000003817	-	XP_017580290.1	PREDICTED: tumor suppressor candidate 2 [Pygocentrus nattereri]
ENSCINT00000012947.3	28.3685	-1.31083	0.452707	-2.89554	0.00378504	0.0348544	down	ENSCING00000006279	ENSCING00000006279	uncharacterized LOC100182670(LOC100182670)	XP_002129115.2	PREDICTED: uncharacterized protein LOC100182670 isoform X1 [Ciona intestinalis]
ENSCINT00000034100.1	201.755	-1.12997	0.390297	-2.89514	0.00378984	0.0348646	down	ENSCING00000022521	fgf3/7/10/22	fibroblast growth factor 3/7/10/22(fgf3/7/10/22)	NP_001027763.1	fibroblast growth factor 3/7/10/22 [Ciona intestinalis]
ENSCINT00000006240.3	130.536	-1.02472	0.354701	-2.88897	0.00386504	0.0353926	down	ENSCING00000003070	ENSCING00000003070	uncharacterized LOC100186751(LOC100186751)	XP_002127061.1	PREDICTED: uncharacterized protein LOC100186751 [Ciona intestinalis]
ENSCINT00000024682.1	29.3654	-1.04195	0.360816	-2.88777	0.00387988	0.0354308	down	ENSCING00000013269	ENSCING00000013269	bis(5'-adenosyl)-triphosphatase-like(LOC100175152)	XP_002131970.1	PREDICTED: bis(5'-adenosyl)-triphosphatase-like [Ciona intestinalis]
ENSCINT00000024120.2	159.892	-1.86391	0.646159	-2.8846	0.00391913	0.0356769	down	ENSCING00000012894	ENSCING00000012894	pulmonary surfactant-associated protein A1-like(LOC100181946)	XP_002128443.1	PREDICTED: pulmonary surfactant-associated protein A1-like isoform X2 [Ciona intestinalis]
ENSCINT00000028675.1	6.41583	-3.53802	1.22735	-2.88266	0.00394329	0.0358032	down	ENSCING00000016397	ENSCING00000016397	beta-1,3-glucuronosyltransferase(uglcat1)	XP_004227178.1	PREDICTED: uncharacterized protein LOC101242997 [Ciona intestinalis]
ENSCINT00000035510.1	52.3868	-1.01224	0.351555	-2.87934	0.00398514	0.0360604	down	ENSCING00000024454	ENSCING00000024454	-	XP_009861741.1	PREDICTED: protein FAM219A-like isoform X4 [Ciona intestinalis]
ENSCINT00000031463.1	37.1652	-1.36808	0.475677	-2.87607	0.00402663	0.0362761	down	ENSCING00000018167	ENSCING00000018167	-	XP_002123696.3	PREDICTED: transmembrane protein 128-like [Ciona intestinalis]
ENSCINT00000011487.3	111.84	-1.38567	0.482033	-2.87464	0.00404485	0.0363932	down	ENSCING00000005545	ENSCING00000005545	uncharacterized LOC100180798(LOC100180798)	XP_018669080.1	PREDICTED: uncharacterized protein LOC100180798 [Ciona intestinalis]
ENSCINT00000032780.1	8.73198	-1.87395	0.653211	-2.86883	0.00411987	0.0367793	down	ENSCING00000023465	ENSCING00000023465	-	-	-
ENSCINT00000022322.2	12.7401	-1.35321	0.471953	-2.86726	0.00414038	0.0368557	down	ENSCING00000011588	ENSCING00000011588	glutathione S-transferase Mu 1-like(LOC100178653)	XP_002119880.1	PREDICTED: glutathione S-transferase Mu 1-like [Ciona intestinalis]
ENSCINT00000016114.3	311.685	-1.87907	0.656588	-2.86187	0.00421145	0.0372083	down	ENSCING00000022046	meta6	Ci-META6(meta6)	XP_009862340.1	PREDICTED: ci-META6 isoform X1 [Ciona intestinalis]
ENSCINT00000008397.3	12.0353	-2.05613	0.718768	-2.86063	0.00422802	0.037318	down	ENSCING00000004077	ENSCING00000004077	-	-	-
ENSCINT00000031815.1	5191.53	-2.79356	0.976878	-2.85968	0.00424069	0.0374062	down	ENSCING00000023022	ENSCING00000023022	-	NP_001027660.1	ZAN protein precursor [Ciona intestinalis]
ENSCINT00000031646.1	609.56	-1.21348	0.424815	-2.85648	0.00428366	0.0376897	down	ENSCING00000018696	ENSCING00000018696	uncharacterized LOC100184996(LOC100184996)	XP_002121714.1	PREDICTED: uncharacterized protein LOC100184996 [Ciona intestinalis]
ENSCINT00000032606.1	39.6877	-1.12245	0.393708	-2.85097	0.0043586	0.0382043	down	ENSCING00000024331	ENSCING00000024331	-	XP_018669556.1	PREDICTED: uncharacterized protein LOC100180176 [Ciona intestinalis]
ENSCINT00000006552.3	148.637	-1.25231	0.439454	-2.84969	0.00437621	0.0382623	down	ENSCING00000012299	ENSCING00000012299	-	XP_004226050.1	PREDICTED: intelectin-1-like [Ciona intestinalis]
ENSCINT00000030235.1	639.644	-1.27996	0.449212	-2.84935	0.00438087	0.038279	down	ENSCING00000023515	ENSCING00000023515	-	-	-
ENSCINT00000024280.2	24.5003	-1.50473	0.528495	-2.84719	0.00441065	0.0384187	down	ENSCING00000013000	ENSCING00000013000	-	XP_002126455.2	PREDICTED: plasminogen-like [Ciona intestinalis]
ENSCINT00000002635.3	41.0106	-1.42259	0.501128	-2.83877	0.00452873	0.0392021	down	ENSCING00000001358	ENSCING00000001358	-	XP_009860527.1	PREDICTED: uncharacterized protein LOC100178716 isoform X2 [Ciona intestinalis]
ENSCINT00000028033.2	89.3341	-1.65323	0.583355	-2.83401	0.00459681	0.039619	down	ENSCING00000015831	ENSCING00000015831	uncharacterized LOC100177700(LOC100177700)	XP_018670832.1	PREDICTED: uncharacterized protein LOC100177700 [Ciona intestinalis]
ENSCINT00000012951.3	70.9822	-1.06623	0.376832	-2.82945	0.00466282	0.0400033	down	ENSCING00000006281	ENSCING00000006281	transmembrane protein 248-like(LOC100186661)	XP_002129425.1	PREDICTED: transmembrane protein 248-like isoform X1 [Ciona intestinalis]
ENSCINT00000023541.2	18.3868	-1.41058	0.501298	-2.81386	0.00489507	0.0414459	down	ENSCING00000012495	ENSCING00000012495	-	XP_002130640.1	PREDICTED: cytochrome c-like [Ciona intestinalis]
ENSCINT00000035286.1	108.998	-1.12486	0.399927	-2.81267	0.00491319	0.0415488	down	ENSCING00000024093	ENSCING00000024093	uncharacterized LOC100185713(LOC100185713)	XP_002120493.3	PREDICTED: uncharacterized protein LOC100185713 [Ciona intestinalis]
ENSCINT00000025155.2	15.5671	-1.95358	0.69939	-2.79326	0.0052179	0.043169	down	ENSCING00000013599	ENSCING00000013599	uncharacterized LOC100187343(LOC100187343)	GAU99192.1	hypothetical protein RvY_10228 [Ramazzottius varieornatus]
ENSCINT00000030921.1	25183	-1.16362	0.416711	-2.7924	0.00523187	0.0432251	down	ENSCING00000019985	ENSCING00000019985	40S ribosomal protein S2(LOC100178561)	XP_004226053.1	PREDICTED: 40S ribosomal protein S2 [Ciona intestinalis]
ENSCINT00000030989.1	899.534	-1.42119	0.509227	-2.79087	0.0052566	0.0433475	down	ENSCING00000023961	ENSCING00000023961	uncharacterized LOC100183163(LOC100183163)	XP_002126645.1	PREDICTED: uncharacterized protein LOC100183163 [Ciona intestinalis]
ENSCINT00000032982.1	329.073	-1.09577	0.393331	-2.78587	0.00533838	0.0438305	down	ENSCING00000019487	ENSCING00000019487	-	XP_018668172.1	PREDICTED: uncharacterized protein LOC100187452 [Ciona intestinalis]
ENSCINT00000036897.1	269.445	-1.01755	0.365295	-2.78556	0.0053435	0.0438305	down	ENSCING00000024519	ENSCING00000024519	-	XP_002127591.1	PREDICTED: LIM domain-binding protein 3-like [Ciona intestinalis]
ENSCINT00000032021.1	74.3325	-1.24052	0.445405	-2.78515	0.00535023	0.0438599	down	ENSCING00000021457	ENSCING00000021457	-	-	-
ENSCINT00000031745.1	23.6035	-1.0601	0.380918	-2.78301	0.00538577	0.0441253	down	ENSCING00000022002	ENSCING00000022002	-	XP_004225815.1	PREDICTED: Werner syndrome ATP-dependent helicase homolog isoform X2 [Ciona intestinalis]
ENSCINT00000022652.2	55.6307	-1.15093	0.414013	-2.77993	0.005437	0.0444144	down	ENSCING00000011816	ENSCING00000011816	prostaglandin reductase-3(LOC100178798)	XP_004227220.1	PREDICTED: zinc-binding alcohol dehydrogenase domain-containing protein 2-like isoform X1 [Ciona intestinalis]
ENSCINT00000020557.3	100.096	-3.06057	1.10534	-2.7689	0.00562466	0.0456018	down	ENSCING00000017130	ENSCING00000017130	-	XP_018671756.1	PREDICTED: CUB and sushi domain-containing protein 1 isoform X1 [Ciona intestinalis]
ENSCINT00000014304.3	7.86876	-2.00379	0.724673	-2.76509	0.0056907	0.0460547	down	ENSCING00000006967	il-17-1	interleukin 17-1(il-17-1)	NP_001123347.1	interleukin 17-1 precursor [Ciona intestinalis]
ENSCINT00000031221.1	13.5796	-1.69302	0.612419	-2.76449	0.00570125	0.0461132	down	ENSCING00000023946	ENSCING00000023946	zinc finger HIT domain-containing protein 3(LOC100184685)	XP_002130138.1	PREDICTED: zinc finger HIT domain-containing protein 3-like [Ciona intestinalis]
ENSCINT00000004320.3	152.568	-1.08546	0.39273	-2.76388	0.0057118	0.0461718	down	ENSCING00000002123	ENSCING00000002123	-	XP_002129007.1	PREDICTED: folylpolyglutamate synthase, mitochondrial-like [Ciona intestinalis]
ENSCINT00000019356.3	53.0649	-1.01192	0.366469	-2.76127	0.0057577	0.0464619	down	ENSCING00000009507	ENSCING00000009507	-	XP_002132078.1	PREDICTED: uncharacterized protein LOC100181620 [Ciona intestinalis]
ENSCINT00000019620.3	63.3629	-1.13231	0.41005	-2.7614	0.00575549	0.0464619	down	ENSCING00000009650	ENSCING00000009650	-	XP_002124865.1	PREDICTED: claudin-7-like isoform X1 [Ciona intestinalis]
ENSCINT00000032559.1	59.5723	-1.18539	0.430246	-2.75514	0.00586666	0.0470955	down	ENSCING00000024810	ENSCING00000024810	-	XP_018668310.1	PREDICTED: hydroxyacyl-thioester dehydratase type 2, mitochondrial-like [Ciona intestinalis]
ENSCINT00000024647.2	33.786	-1.20794	0.43947	-2.74864	0.00598426	0.0478741	down	ENSCING00000013244	ci-tlr2	Toll-like receptor 2(ci-tlr2)	NP_001159600.1	toll-like receptor 2 [Ciona intestinalis]
ENSCINT00000014590.3	49.1843	-1.08	0.393099	-2.74739	0.00600719	0.0479308	down	ENSCING00000007101	ENSCING00000007101	-	XP_018668176.1	PREDICTED: uncharacterized protein LOC100184291 [Ciona intestinalis]
ENSCINT00000022027.2	379.471	-1.17437	0.42746	-2.74731	0.00600866	0.0479308	down	ENSCING00000009142	tgfbeta-na4	transforming growth factor beta superfamily signaling ligand(tgfbeta-na4)	NP_001093599.1	transforming growth factor beta superfamily signaling ligand precursor [Ciona intestinalis]
ENSCINT00000035654.1	127.987	-1.03453	0.376648	-2.74667	0.00602043	0.0479706	down	ENSCING00000021630	ENSCING00000021630	stomatin-like protein 1(LOC100180817)	XP_002119614.1	PREDICTED: stomatin-like protein 1 [Ciona intestinalis]
ENSCINT00000028611.2	332.805	-1.34857	0.492194	-2.73992	0.00614538	0.0487986	down	ENSCING00000016336	ENSCING00000016336	collectin-46-like(LOC100184416)	XP_002126159.1	PREDICTED: collectin-46-like [Ciona intestinalis]
ENSCINT00000027008.2	26.9102	-1.05634	0.385625	-2.73929	0.00615713	0.0488641	down	ENSCING00000003782	ENSCING00000003782	-	XP_018668240.1	PREDICTED: lipid droplet-associated hydrolase-like [Ciona intestinalis]
ENSCINT00000018485.3	12.7007	-1.9176	0.700375	-2.73796	0.00618212	0.048904	down	ENSCING00000009101	ENSCING00000009101	creatine kinase B-type(LOC100178741)	XP_002130094.1	PREDICTED: creatine kinase B-type [Ciona intestinalis]
ENSCINT00000035424.1	93.4232	-1.24765	0.455764	-2.73749	0.006191	0.048904	down	ENSCING00000024029	ENSCING00000024029	-	-	-
ENSCINT00000029878.2	32.5151	-1.56889	0.573626	-2.73505	0.00623717	0.049144	down	ENSCING00000017559	ENSCING00000017559	uncharacterized LOC100183685(LOC100183685)	XP_002129032.3	PREDICTED: uncharacterized protein LOC100183685 [Ciona intestinalis]
ENSCINT00000031393.1	167.723	-1.20602	0.441084	-2.73422	0.0062528	0.0492028	down	ENSCING00000022456	ENSCING00000022456	-	-	-
