# Supplementary material for: Differentially expressed chaperone genes reveal a stress response required for unidirectional regeneration in the basal chordate Ciona
Source: BMC Biol. 2023 Jun 26;21:148. doi: 10.1186/s12915-023-01633-y (PMC10294541; doi:10.1186/s12915-023-01633-y)
Supplement: Supplementary file 4 — Additional file 4. Lists of module genes. Table 3.1. Blue module genes. Table S3.2. Turquoise module genes. Table S3.3. Gray module genes. [file 12915_2023_1633_MOESM4_ESM.xlsx]

## Sheet: Table 3.1
gene name	WGCNA degree	gene description (NCBI symbol)	transcript id	Ensembl gene id	NCBI blast protein id	NCBI blast name	log2FoldChange	padj	regulated
ENSCING00000014197	386	ATP synthase-coupling factor 6, mitochondrial-like(LOC100178780)	ENSCINT00000026025.2	ENSCING00000014197	XP_018668962.1	PREDICTED: ATP synthase-coupling factor 6, mitochondrial-like isoform X1 [Ciona intestinalis]	-1.92281	5.28e-08	down
ENSCING00000023534	385	-	ENSCINT00000031963.1	ENSCING00000023534	XP_018668602.1	PREDICTED: 60S ribosomal protein L38-like [Ciona intestinalis]	-1.42411	3.08e-06	down
ENSCING00000023837	385	trafficking protein particle complex subunit 4-like(LOC100186911)	ENSCINT00000033098.1	ENSCING00000023837	XP_002126416.1	PREDICTED: trafficking protein particle complex subunit 4-like [Ciona intestinalis]	-1.11014	0.000695573	down
rps13	383	rs13 protein(rps13)	ENSCINT00000035213.1	ENSCING00000018058	NP_001027678.1	40S ribosomal protein S13 [Ciona intestinalis]	-1.42784	2.29e-05	down
ENSCING00000006311	381	electron transfer flavoprotein subunit alpha, mitochondrial(LOC100179156)	ENSCINT00000013164.3	ENSCING00000006311	XP_002121441.1	PREDICTED: electron transfer flavoprotein subunit alpha, mitochondrial [Ciona intestinalis]	-1.03593	0.000398823	down
ENSCING00000020824	380	-	ENSCINT00000033933.1	ENSCING00000020824	XP_002131174.1	PREDICTED: ADP/ATP translocase 3-like [Ciona intestinalis]	-1.60788	1.54e-05	down
ENSCING00000023740	379	uncharacterized LOC100179682(LOC100179682)	ENSCINT00000034376.1	ENSCING00000023740	XP_002125969.1	PREDICTED: uncharacterized protein LOC100179682 [Ciona intestinalis]	-1.78313	3.24e-06	down
ENSCING00000020727	377	NADH dehydrogenase [ubiquinone] 1 alpha subcomplex subunit 5-like(LOC100180061)	ENSCINT00000024818.2	ENSCING00000020727	XP_002128109.1	PREDICTED: NADH dehydrogenase [ubiquinone] 1 alpha subcomplex subunit 5-like [Ciona intestinalis]	-1.21413	1.27e-05	down
ENSCING00000021062	377	actin-related protein 2/3 complex subunit 5-like(LOC100185040)	ENSCINT00000031620.1	ENSCING00000021062	XP_002131724.1	PREDICTED: actin-related protein 2/3 complex subunit 5-like [Ciona intestinalis]	-1.06943	0.000398823	down
ENSCING00000018496	375	-	ENSCINT00000031081.1	ENSCING00000018496	XP_019633956.1	PREDICTED: 60S ribosomal protein L29-like [Branchiostoma belcheri]	-1.36712	3.23e-06	down
ENSCING00000013360	375	NADH dehydrogenase [ubiquinone] 1 alpha subcomplex subunit 7-like(LOC100176555)	ENSCINT00000024813.2	ENSCING00000013360	XP_002130908.1	PREDICTED: NADH dehydrogenase [ubiquinone] 1 alpha subcomplex subunit 7-like [Ciona intestinalis]	-1.45814	2.91e-05	down
ENSCING00000022760	374	ADP/ATP translocase 3(LOC100177254)	ENSCINT00000035911.1	ENSCING00000022760	BAA11765.1	ADT/ATP translocase [Halocynthia roretzi]	-1.7032	1.6e-06	down
ENSCING00000012183	374	NADH dehydrogenase [ubiquinone] 1 beta subcomplex subunit 6(LOC100178719)	ENSCINT00000023125.2	ENSCING00000012183	XP_002127974.1	PREDICTED: NADH dehydrogenase [ubiquinone] 1 beta subcomplex subunit 6 isoform X1 [Ciona intestinalis]	-1.3749	9.3e-06	down
ENSCING00000021467	372	-	ENSCINT00000036029.1	ENSCING00000021467	XP_004225596.1	PREDICTED: protein canopy homolog 2-like [Ciona intestinalis]	-1.13194	0.00919318	down
ENSCING00000013335	369	thioredoxin-2(LOC100183957)	ENSCINT00000024779.2	ENSCING00000013335	XP_002132022.1	PREDICTED: thioredoxin-2 isoform X1 [Ciona intestinalis]	-1.38306	8.61e-06	down
ENSCING00000009053	369	succinate dehydrogenase [ubiquinone] cytochrome b small subunit, mitochondrial(LOC100180725)	ENSCINT00000018372.3	ENSCING00000009053	XP_021378664.1	putative succinate dehydrogenase [ubiquinone] cytochrome b small subunit, mitochondrial [Mizuhopecten yessoensis]	-1.2652	8.54e-05	down
ENSCING00000012994	369	eukaryotic translation initiation factor 1-like(LOC100180369)	ENSCINT00000024266.2	ENSCING00000012994	XP_002130503.1	PREDICTED: eukaryotic translation initiation factor 1-like isoform X1 [Ciona intestinalis]	-1.29562	0.000548856	down
ENSCING00000019325	367	-	ENSCINT00000031579.1	ENSCING00000019325	XP_004225490.1	PREDICTED: ATP synthase F(0) complex subunit C2, mitochondrial-like [Ciona intestinalis]	-1.46784	1.58e-05	down
ENSCING00000000694	367	uncharacterized LOC100182600(LOC100182600)	ENSCINT00000001268.3	ENSCING00000000694	XP_002121809.1	PREDICTED: uncharacterized protein LOC100182600 [Ciona intestinalis]	-1.4039	0.000223111	down
ENSCING00000019861	366	cytochrome b-c1 complex subunit 8-like(LOC100180671)	ENSCINT00000031785.1	ENSCING00000019861	XP_002124983.1	PREDICTED: cytochrome b-c1 complex subunit 8-like [Ciona intestinalis]	-1.5364	0.000120641	down
ENSCING00000018023	365	-	ENSCINT00000034707.1	ENSCING00000018023	XP_002126917.1	PREDICTED: cytochrome c1, heme protein, mitochondrial-like [Ciona intestinalis]	-1.26933	0.000331216	down
ENSCING00000013272	364	-	ENSCINT00000004592.3	ENSCING00000013272	XP_019618298.1	PREDICTED: uncharacterized protein LOC109465456 [Branchiostoma belcheri]	-1.94835	4.43e-07	down
ENSCING00000025180	364	-	ENSCINT00000033302.1	ENSCING00000025180	-	-	-1.40719	0.000548856	down
ENSCING00000005798	362	histone H2A.V(LOC100183843)	ENSCINT00000011952.3	ENSCING00000005798	XP_002129155.1	PREDICTED: histone H2A.V [Ciona intestinalis]	-1.47924	7.83e-06	down
ENSCING00000022084	362	uncharacterized LOC100181390(LOC100181390)	ENSCINT00000030300.1	ENSCING00000022084	XP_002129537.1	PREDICTED: uncharacterized protein LOC100181390 [Ciona intestinalis]	-1.60677	8.11e-06	down
ENSCING00000000017	362	NADH dehydrogenase [ubiquinone] iron-sulfur protein 6, mitochondrial-like(LOC100186511)	ENSCINT00000000023.3	ENSCING00000000017	XP_002122660.2	PREDICTED: NADH dehydrogenase [ubiquinone] iron-sulfur protein 6, mitochondrial-like, partial [Ciona intestinalis]	-1.62624	9.85e-05	down
rs23	362	rs23 protein(rs23)	ENSCINT00000012773.3	ENSCING00000006187	NP_001027679.1	40S ribosomal protein S23 [Ciona intestinalis]	-1.14939	0.000193866	down
ENSCING00000020302	362	-	ENSCINT00000033888.1	ENSCING00000020302	XP_002126917.1	PREDICTED: cytochrome c1, heme protein, mitochondrial-like [Ciona intestinalis]	-1.31202	0.000291893	down
ENSCING00000010105	362	chloride channel CLIC-like protein 1(LOC100186531)	ENSCINT00000020225.3	ENSCING00000010105	-	-	-1.58851	0.000294677	down
ENSCING00000021998	362	trafficking protein particle complex subunit 6B-like(LOC100183093)	ENSCINT00000036602.1	ENSCING00000021998	XP_002131721.1	PREDICTED: trafficking protein particle complex subunit 6B-like isoform X2 [Ciona intestinalis]	-1.16123	0.00395169	down
ENSCING00000015052	360	COX assembly mitochondrial protein 2 homolog(LOC100178819)	ENSCINT00000027182.2	ENSCING00000015052	XP_002128706.1	PREDICTED: COX assembly mitochondrial protein 2 homolog [Ciona intestinalis]	-1.11533	0.00564334	down
ENSCING00000011292	357	2'-deoxynucleoside 5'-phosphate N-hydrolase 1-like(LOC100180921)	ENSCINT00000021904.2	ENSCING00000011292	XP_002120773.1	PREDICTED: 2'-deoxynucleoside 5'-phosphate N-hydrolase 1-like [Ciona intestinalis]	-1.60244	3.34e-05	down
ENSCING00000001634	356	uncharacterized LOC100185786(LOC100185786)	ENSCINT00000002772.3	ENSCING00000001634	XP_002128152.1	PREDICTED: uncharacterized protein LOC100185786 [Ciona intestinalis]	-1.52633	7.14e-05	down
ENSCING00000023248	355	-	ENSCINT00000036183.1	ENSCING00000023248	XP_002123295.1	PREDICTED: succinate--CoA ligase subunit alpha, mitochondrial-like [Ciona intestinalis]	-1.08234	0.00371487	down
ENSCING00000019983	354	-	ENSCINT00000030478.1	ENSCING00000019983	CDQ85072.1	unnamed protein product [Oncorhynchus mykiss]	-1.18104	0.000638365	down
ENSCING00000020865	353	-	ENSCINT00000030968.1	ENSCING00000020865	NP_001171790.1	mediator of RNA polymerase II transcription subunit 18 [Saccoglossus kowalevskii]	-1.05573	0.01026	down
ENSCING00000020929	352	ATP synthase F(0) complex subunit C2, mitochondrial(LOC101243499)	ENSCINT00000037346.1	ENSCING00000020929	XP_004225490.1	PREDICTED: ATP synthase F(0) complex subunit C2, mitochondrial-like [Ciona intestinalis]	-1.42526	0.000380125	down
ENSCING00000017652	351	-	ENSCINT00000029960.2	ENSCING00000017652	XP_013966046.1	uncharacterized protein LOC100687285 isoform X1 [Canis lupus familiaris]	-1.95283	7.76e-07	down
ENSCING00000024877	350	U6 snRNA-associated Sm-like protein LSm8(LOC100182395)	ENSCINT00000032498.1	ENSCING00000024877	XP_002121997.1	PREDICTED: U6 snRNA-associated Sm-like protein LSm8 [Ciona intestinalis]	-1.78843	0.000136935	down
ENSCING00000018578	349	uncharacterized LOC104265547(LOC104265547)	ENSCINT00000031209.1	ENSCING00000018578	XP_018666710.1	PREDICTED: uncharacterized protein LOC104265547 [Ciona intestinalis]	-1.21745	4.24e-05	down
ENSCING00000003879	346	NADH dehydrogenase [ubiquinone] flavoprotein 2, mitochondrial-like(LOC100182655)	ENSCINT00000008003.3	ENSCING00000003879	XP_002128498.1	PREDICTED: NADH dehydrogenase [ubiquinone] flavoprotein 2, mitochondrial-like isoform X1 [Ciona intestinalis]	-1.59616	5.48e-11	down
ENSCING00000005250	345	40S ribosomal protein S11-like(LOC100185869)	ENSCINT00000010826.3	ENSCING00000005250	XP_002128561.1	PREDICTED: 40S ribosomal protein S11-like [Ciona intestinalis]	-1.51387	8.29e-05	down
ci-zf(c2h2)-144	344	zinc finger protein Ci-ZF(C2H2)-144(ci-zf(c2h2)-144)	ENSCINT00000031754.1	ENSCING00000024157	NP_001041452.1	zinc finger protein Ci-ZF(C2H2)-144 [Ciona intestinalis]	-1.46324	1.38e-07	down
ENSCING00000020280	344	-	ENSCINT00000032438.1	ENSCING00000020280	-	-	-1.63699	1.27e-05	down
ENSCING00000001808	344	NADH dehydrogenase [ubiquinone] 1 beta subcomplex subunit 5, mitochondrial(LOC100176872)	ENSCINT00000003650.3	ENSCING00000001808	XP_002128647.1	PREDICTED: NADH dehydrogenase [ubiquinone] 1 beta subcomplex subunit 5, mitochondrial [Ciona intestinalis]	-1.32816	0.000639641	down
ENSCING00000022420	344	-	ENSCINT00000036350.1	ENSCING00000022420	-	-	-1.15915	0.000785734	down
ENSCING00000018807	344	-	ENSCINT00000036176.1	ENSCING00000018807	-	-	-1.61514	0.00160616	down
ENSCING00000002448	344	40S ribosomal protein S5(LOC100186730)	ENSCINT00000004982.3	ENSCING00000002448	XP_002129666.1	PREDICTED: 40S ribosomal protein S5 [Ciona intestinalis]	-1.21154	0.00166791	down
ENSCING00000015610	342	-	ENSCINT00000027794.2	ENSCING00000015610	XP_009860831.1	PREDICTED: ATP synthase F(0) complex subunit B1, mitochondrial-like isoform X1 [Ciona intestinalis]	-1.05108	0.000113168	down
ENSCING00000024941	342	uncharacterized LOC100185340(LOC100185340)	ENSCINT00000031976.1	ENSCING00000024941	XP_018670407.1	PREDICTED: uncharacterized protein LOC100185340 [Ciona intestinalis]	-1.12428	0.00226642	down
ENSCING00000003630	341	-	ENSCINT00000007489.3	ENSCING00000003630	XP_021962904.1	40S ribosomal protein S21-like [Folsomia candida]	-1.66311	3.19e-05	down
ENSCING00000015350	341	cytochrome c oxidase subunit 5A, mitochondrial-like(LOC100181337)	ENSCINT00000027515.2	ENSCING00000015350	XP_002130178.1	PREDICTED: cytochrome c oxidase subunit 5A, mitochondrial-like [Ciona intestinalis]	-1.08628	0.000352842	down
ENSCING00000005181	340	V-type proton ATPase 16 kDa proteolipid subunit(LOC100175987)	ENSCINT00000010648.3	ENSCING00000005181	XP_002132074.1	PREDICTED: V-type proton ATPase 16 kDa proteolipid subunit [Ciona intestinalis]	-1.31865	0.00027887	down
ENSCING00000001987	340	transmembrane protein 11, mitochondrial(LOC100181806)	ENSCINT00000004008.3	ENSCING00000001987	XP_002121257.1	PREDICTED: transmembrane protein 11, mitochondrial [Ciona intestinalis]	-1.09215	0.00375286	down
ENSCING00000019252	339	cytochrome c oxidase subunit 6A, mitochondrial(LOC100181796)	ENSCINT00000036040.1	ENSCING00000019252	XP_002121771.1	PREDICTED: cytochrome c oxidase subunit 6A, mitochondrial [Ciona intestinalis]	-1.34801	6.51e-07	down
ENSCING00000005002	339	postacrosomal sheath WW domain-binding protein-like(LOC100181999)	ENSCINT00000010292.3	ENSCING00000005002	XP_002126768.1	PREDICTED: postacrosomal sheath WW domain-binding protein-like [Ciona intestinalis]	-1.51683	0.000638365	down
ENSCING00000020279	339	-	ENSCINT00000031214.1	ENSCING00000020279	-	-	-1.30643	0.00796641	down
ENSCING00000024795	338	-	ENSCINT00000031546.1	ENSCING00000024795	-	-	-2.24544	1.5e-05	down
ENSCING00000003981	337	60S ribosomal protein L26(LOC100175749)	ENSCINT00000008197.3	ENSCING00000003981	XP_002119198.1	PREDICTED: 60S ribosomal protein L26-like [Ciona intestinalis]	-1.40196	4.51e-05	down
ENSCING00000012787	337	ragulator complex protein LAMTOR2-B(LOC100177011)	ENSCINT00000023973.1	ENSCING00000012787	XP_002131755.1	PREDICTED: ragulator complex protein LAMTOR2-B-like [Ciona intestinalis]	-1.16373	0.00353249	down
ENSCING00000022903	336	mitochondrial import receptor subunit TOM22 homolog(LOC100178576)	ENSCINT00000035537.1	ENSCING00000022903	XP_002127840.1	PREDICTED: mitochondrial import receptor subunit TOM22 homolog [Ciona intestinalis]	-1.51046	8.01e-06	down
ENSCING00000011972	336	-	ENSCINT00000022855.2	ENSCING00000011972	-	-	-1.15255	0.000313856	down
ENSCING00000010423	335	40S ribosomal protein S25(LOC100184647)	ENSCINT00000020699.3	ENSCING00000010423	XP_002130703.1	PREDICTED: 40S ribosomal protein S25 [Ciona intestinalis]	-1.62769	0.000112988	down
ENSCING00000009934	335	-	ENSCINT00000020054.3	ENSCING00000009934	XP_004226198.1	PREDICTED: uncharacterized protein LOC100185827 [Ciona intestinalis]	-1.07674	0.000286119	down
ENSCING00000000202	335	trafficking protein particle complex subunit 2-like(LOC113474008)	ENSCINT00000000353.3	ENSCING00000000202	XP_002131673.1	PREDICTED: trafficking protein particle complex subunit 2-like isoform X2 [Ciona intestinalis]	-1.06825	0.000380125	down
ENSCING00000020541	334	uncharacterized LOC100177179(LOC100177179)	ENSCINT00000037078.1	ENSCING00000020541	XP_002127252.1	PREDICTED: ribonuclease kappa-B [Ciona intestinalis]	-1.41335	0.000147607	down
ENSCING00000008155	334	60S ribosomal protein L35(LOC100179536)	ENSCINT00000016656.3	ENSCING00000008155	XP_002131705.1	PREDICTED: 60S ribosomal protein L35 [Ciona intestinalis]	-1.29596	0.000274726	down
ENSCING00000024472	334	protein transport protein Sec61 subunit beta(LOC100175466)	ENSCINT00000031876.1	ENSCING00000024472	XP_002129488.1	PREDICTED: protein transport protein Sec61 subunit beta isoform X2 [Ciona intestinalis]	-1.19314	0.000466158	down
ENSCING00000016259	334	B9 domain-containing protein 1-like(LOC100181600)	ENSCINT00000006242.3	ENSCING00000016259	XP_002126582.1	PREDICTED: B9 domain-containing protein 1-like isoform X3 [Ciona intestinalis]	-1.49803	0.00170454	down
ENSCING00000022915	334	ubiquitin-conjugating enzyme E2 A(LOC100175224)	ENSCINT00000030832.1	ENSCING00000022915	XP_002131446.1	PREDICTED: ubiquitin-conjugating enzyme E2 A isoform X2 [Ciona intestinalis]	-1.08378	0.00278116	down
ENSCING00000024100	333	-	ENSCINT00000035448.1	ENSCING00000024100	XP_009858834.1	PREDICTED: small nuclear ribonucleoprotein Sm D1-like [Ciona intestinalis]	-1.43743	2.65e-07	down
ENSCING00000009942	333	epithelial membrane protein 2(LOC100177389)	ENSCINT00000020062.3	ENSCING00000009942	XP_002132146.1	PREDICTED: epithelial membrane protein 2 [Ciona intestinalis]	-1.28636	0.000644032	down
ENSCING00000021623	333	-	ENSCINT00000035755.1	ENSCING00000021623	XP_009862484.1	PREDICTED: cancer-related nucleoside-triphosphatase homolog [Ciona intestinalis]	-1.62764	0.00161763	down
ENSCING00000022677	333	-	ENSCINT00000031462.1	ENSCING00000022677	XP_007949640.1	PREDICTED: U6 snRNA-associated Sm-like protein LSm2 [Orycteropus afer afer]	-1.25099	0.00175397	down
ENSCING00000000704	332	lymphocyte antigen 6D-like(LOC100180253)	ENSCINT00000021856.2	ENSCING00000000704	XP_004226718.1	PREDICTED: lymphocyte antigen 6D-like [Ciona intestinalis]	-1.84737	0.000105495	down
ENSCING00000017433	331	-	ENSCINT00000029765.2	ENSCING00000017433	XP_010838909.1	PREDICTED: dolichyl-diphosphooligosaccharide--protein glycosyltransferase subunit 4 [Bison bison bison]	-1.69333	4.7e-07	down
ENSCING00000003944	331	-	ENSCINT00000008166.3	ENSCING00000003944	XP_002128496.1	PREDICTED: GTP-binding nuclear protein Ran-like isoform X1 [Ciona intestinalis]	-1.29246	1.74e-06	down
ENSCING00000018265	331	-	ENSCINT00000031300.1	ENSCING00000018265	XP_019647395.1	PREDICTED: copper transport protein ATOX1-like [Branchiostoma belcheri]	-1.26486	0.00082553	down
ENSCING00000013437	330	-	ENSCINT00000024918.2	ENSCING00000013437	XP_002125154.1	PREDICTED: uncharacterized protein LOC100182569 [Ciona intestinalis]	-1.72366	7.97e-05	down
ENSCING00000005449	330	AP-1 complex subunit sigma-2(LOC100179571)	ENSCINT00000011259.3	ENSCING00000005449	XP_002122331.1	PREDICTED: AP-1 complex subunit sigma-2 [Ciona intestinalis]	-1.14209	0.000919379	down
ENSCING00000022632	330	uncharacterized LOC100175690(LOC100175690)	ENSCINT00000036954.1	ENSCING00000022632	XP_002127930.1	PREDICTED: uncharacterized protein LOC100175690 [Ciona intestinalis]	-1.24581	0.00394886	down
ENSCING00000014349	329	-	ENSCINT00000026238.2	ENSCING00000014349	XP_003219940.1	PREDICTED: NADH dehydrogenase [ubiquinone] 1 alpha subcomplex subunit 2 [Anolis carolinensis]	-1.22243	7.33e-05	down
ENSCING00000007081	329	-	ENSCINT00000014533.3	ENSCING00000007081	XP_009862426.1	PREDICTED: hemK methyltransferase family member 2-like isoform X1 [Ciona intestinalis]	-1.33275	0.000239624	down
ENSCING00000005008	328	ubiquitin-60S ribosomal protein L40(LOC100185384)	ENSCINT00000010307.3	ENSCING00000005008	XP_010784156.1	PREDICTED: ubiquitin-60S ribosomal protein L40 [Notothenia coriiceps]	-1.39917	0.000143898	down
ENSCING00000013808	326	-	ENSCINT00000025443.2	ENSCING00000013808	XP_002120861.3	PREDICTED: uncharacterized protein LOC100187533 [Ciona intestinalis]	-1.31601	0.000411878	down
ENSCING00000012493	325	dolichyl-diphosphooligosaccharide--protein glycosyltransferase subunit dad1-like(LOC100186610)	ENSCINT00000023538.2	ENSCING00000012493	XP_002131167.1	PREDICTED: dolichyl-diphosphooligosaccharide--protein glycosyltransferase subunit dad1-like [Ciona intestinalis]	-1.47054	7.05e-05	down
ENSCING00000021149	324	-	ENSCINT00000036363.1	ENSCING00000021149	XP_002119936.2	PREDICTED: elongation of very long chain fatty acids protein 3-like isoform X1 [Ciona intestinalis]	-1.47525	5.54e-09	down
ENSCING00000003579	324	COMM domain-containing protein 9(LOC100178405)	ENSCINT00000029643.2	ENSCING00000003579	XP_002122278.2	PREDICTED: COMM domain-containing protein 9, partial [Ciona intestinalis]	-1.58011	0.00307269	down
ENSCING00000012773	324	-	ENSCINT00000023949.1	ENSCING00000012773	XP_018673482.1	PREDICTED: melatonin receptor type 1A-like [Ciona intestinalis]	-1.8221	0.0208648	down
ENSCING00000008070	323	trafficking protein particle complex subunit 5-like(LOC100179545)	ENSCINT00000016502.3	ENSCING00000008070	XP_002131823.1	PREDICTED: trafficking protein particle complex subunit 5-like [Ciona intestinalis]	-1.01243	0.002546	down
ENSCING00000004396	320	oligosaccharyltransferase complex subunit ostc(LOC100186213)	ENSCINT00000009116.3	ENSCING00000004396	XP_018672046.1	PREDICTED: oligosaccharyltransferase complex subunit ostc isoform X1 [Ciona intestinalis]	-1.63224	2.85e-05	down
ENSCING00000019290	318	protein lin-52 homolog(LOC100183434)	ENSCINT00000032399.1	ENSCING00000019290	XP_002124889.1	PREDICTED: protein lin-52 homolog [Ciona intestinalis]	-1.24536	0.000238489	down
ENSCING00000006971	318	testis-expressed protein 49-like(LOC100179848)	ENSCINT00000014305.3	ENSCING00000006971	XP_002127741.1	PREDICTED: uncharacterized protein LOC100179848 [Ciona intestinalis]	-1.2059	0.000360475	down
ENSCING00000014306	318	peptidyl-prolyl cis-trans isomerase(LOC101242267)	ENSCINT00000007136.3	ENSCING00000014306	XP_004226428.1	PREDICTED: peptidyl-prolyl cis-trans isomerase-like [Ciona intestinalis]	-1.38457	0.00112304	down
ENSCING00000024501	317	-	ENSCINT00000031974.1	ENSCING00000024501	XP_002129997.1	PREDICTED: claudin-7-like [Ciona intestinalis]	-1.00995	0.00019779	down
ENSCING00000001401	316	peflin-like(LOC100184311)	ENSCINT00000002732.3	ENSCING00000001401	XP_002130586.1	PREDICTED: peflin-like [Ciona intestinalis]	-1.41368	0.00104327	down
ENSCING00000021288	316	tetraspanin-9-like(LOC100185498)	ENSCINT00000036169.1	ENSCING00000021288	XP_002128520.1	PREDICTED: tetraspanin-9-like [Ciona intestinalis]	-1.2137	0.00132266	down
ENSCING00000015783	315	neurocalcin-delta-like(LOC100176472)	ENSCINT00000027977.2	ENSCING00000015783	XP_002128527.1	PREDICTED: neurocalcin-delta-like isoform X1 [Ciona intestinalis]	-1.16039	0.0127823	down
ENSCING00000023546	315	-	ENSCINT00000034517.1	ENSCING00000023546	XP_002120773.1	PREDICTED: 2'-deoxynucleoside 5'-phosphate N-hydrolase 1-like [Ciona intestinalis]	-1.34293	0.018831	down
ENSCING00000018765	314	-	ENSCINT00000034210.1	ENSCING00000018765	XP_002127656.3	PREDICTED: protein chibby homolog 1-like [Ciona intestinalis]	-1.4187	6.18e-06	down
ENSCING00000015057	314	EF-hand calcium-binding domain-containing protein 10-like(LOC100180408)	ENSCINT00000034950.1	ENSCING00000015057	XP_002131050.1	PREDICTED: EF-hand calcium-binding domain-containing protein 10-like [Ciona intestinalis]	-1.21848	7.2e-05	down
ENSCING00000011952	314	uncharacterized LOC100181662(LOC100181662)	ENSCINT00000022830.2	ENSCING00000011952	XP_002129722.1	PREDICTED: uncharacterized protein LOC100181662 isoform X2 [Ciona intestinalis]	-1.97891	0.000328528	down
ENSCING00000018165	312	60S ribosomal protein L23(LOC100176034)	ENSCINT00000036283.1	ENSCING00000018165	XP_002121204.3	PREDICTED: 60S ribosomal protein L23 [Ciona intestinalis]	-1.46644	2.21e-05	down
ENSCING00000012171	311	ATP synthase subunit delta, mitochondrial-like(LOC101243330)	ENSCINT00000023109.2	ENSCING00000012171	XP_004226068.1	PREDICTED: ATP synthase subunit delta, mitochondrial-like [Ciona intestinalis]	-1.16085	5.76e-07	down
ENSCING00000020051	311	-	ENSCINT00000033163.1	ENSCING00000020051	XP_018667405.1	PREDICTED: transcription elongation factor B polypeptide 2-like [Ciona intestinalis]	-1.16047	2.5e-05	down
ENSCING00000008981	309	ubiquitin-conjugating enzyme E2 C-like(LOC100176437)	ENSCINT00000018235.3	ENSCING00000008981	XP_004225853.2	PREDICTED: LOW QUALITY PROTEIN: ubiquitin-conjugating enzyme E2 C-like [Ciona intestinalis]	-1.18762	0.00327274	down
ENSCING00000022752	308	-	ENSCINT00000035594.1	ENSCING00000022752	AKC01246.1	beta-thymosin [Crassostrea gigas]	-1.42231	0.00116329	down
ENSCING00000016350	307	translocon-associated protein subunit delta-like(LOC100176202)	ENSCINT00000028628.2	ENSCING00000016350	XP_002130973.1	PREDICTED: translocon-associated protein subunit delta-like [Ciona intestinalis]	-1.1813	6.67e-05	down
ENSCING00000022197	307	uncharacterized LOC100178710(LOC100178710)	ENSCINT00000035888.1	ENSCING00000022197	XP_006806615.1	PREDICTED: protein PET117 homolog, mitochondrial-like [Neolamprologus brichardi]	-1.44686	7.14e-05	down
ENSCING00000000338	306	60S ribosomal protein L34(LOC100175738)	ENSCINT00000000618.3	ENSCING00000000338	XP_002130459.1	PREDICTED: 60S ribosomal protein L34-like [Ciona intestinalis]	-1.47858	0.000116562	down
ci-zf(matrin)-4	306	zinc finger protein Ci-ZF(MATRIN)-4(ci-zf(matrin)-4)	ENSCINT00000035913.1	ENSCING00000021229	NP_001041454.1	U1 small nuclear ribonucleoprotein C [Ciona intestinalis]	-1.64409	0.000695573	down
ENSCING00000014386	305	uncharacterized LOC100175877(LOC100175877)	ENSCINT00000026285.2	ENSCING00000014386	XP_002131492.1	PREDICTED: uncharacterized protein LOC100175877 [Ciona intestinalis]	-1.24641	0.00119716	down
ENSCING00000019587	305	MARVEL domain-containing protein 1(LOC100186296)	ENSCINT00000033846.1	ENSCING00000019587	XP_002126971.1	PREDICTED: MARVEL domain-containing protein 1 [Ciona intestinalis]	-1.27519	0.00685514	down
ENSCING00000003979	305	S-adenosylmethionine mitochondrial carrier protein-like(LOC101242837)	ENSCINT00000008195.3	ENSCING00000003979	XP_004225486.1	PREDICTED: S-adenosylmethionine mitochondrial carrier protein-like [Ciona intestinalis]	-1.53604	0.00691376	down
ENSCING00000012420	304	-	ENSCINT00000023439.2	ENSCING00000012420	XP_012350599.1	PREDICTED: ATP synthase subunit epsilon, mitochondrial-like isoform X1 [Apis florea]	-1.97518	9.52e-07	down
ENSCING00000014364	302	-	ENSCINT00000026260.2	ENSCING00000014364	-	-	-1.96132	7.33e-05	down
ENSCING00000005325	302	-	ENSCINT00000010943.2	ENSCING00000005325	-	-	-1.28426	0.000544239	down
ENSCING00000015381	301	ATP synthase subunit f, mitochondrial(LOC100178344)	ENSCINT00000027555.2	ENSCING00000015381	XP_002129265.1	PREDICTED: ATP synthase subunit f, mitochondrial [Ciona intestinalis]	-1.60321	6.08e-07	down
ENSCING00000024728	301	protein FAM136A(LOC100185947)	ENSCINT00000036572.1	ENSCING00000024728	XP_002129880.1	PREDICTED: protein FAM136A [Ciona intestinalis]	-1.2149	0.000184977	down
ENSCING00000016236	301	60S ribosomal protein L30(LOC100183305)	ENSCINT00000028488.2	ENSCING00000016236	XP_002732487.1	PREDICTED: 60S ribosomal protein L30-like [Saccoglossus kowalevskii]	-1.52685	0.000287076	down
ENSCING00000021770	300	NPC intracellular cholesterol transporter 2-like(LOC100175939)	ENSCINT00000032764.1	ENSCING00000021770	XP_002127695.1	PREDICTED: epididymal secretory protein E1-like [Ciona intestinalis]	-1.50215	5.22e-10	down
ENSCING00000023436	300	thymosin beta-12(LOC100175998)	ENSCINT00000034233.1	ENSCING00000023436	XP_002125878.1	PREDICTED: thymosin beta-12 [Ciona intestinalis]	-2.07117	4.47e-05	down
ENSCING00000018097	300	-	ENSCINT00000032777.1	ENSCING00000018097	XP_011675478.1	PREDICTED: protein N-terminal asparagine amidohydrolase [Strongylocentrotus purpuratus]	-1.56678	0.00103377	down
ENSCING00000001024	300	protein transport protein SFT2-like(LOC100183260)	ENSCINT00000001904.3	ENSCING00000001024	XP_002129097.1	PREDICTED: protein transport protein SFT2-like [Ciona intestinalis]	-1.31387	0.00637358	down
ENSCING00000020491	299	-	ENSCINT00000034456.1	ENSCING00000020491	XP_009859460.1	PREDICTED: mitochondrial import inner membrane translocase subunit Tim17-B-like [Ciona intestinalis]	-1.09628	0.00195432	down
ENSCING00000018687	298	-	ENSCINT00000030362.1	ENSCING00000018687	XP_002130459.1	PREDICTED: 60S ribosomal protein L34-like [Ciona intestinalis]	-1.44427	0.000244827	down
ENSCING00000004492	298	ATP-dependent Clp protease proteolytic subunit 1, mitochondrial-like(LOC100177058)	ENSCINT00000009302.3	ENSCING00000004492	XP_002124509.1	PREDICTED: ATP-dependent Clp protease proteolytic subunit 1, mitochondrial-like [Ciona intestinalis]	-1.28296	0.0010758	down
ENSCING00000021125	298	claudin-7(LOC100183075)	ENSCINT00000030414.1	ENSCING00000021125	XP_002129997.1	PREDICTED: claudin-7-like [Ciona intestinalis]	-1.01829	0.00298988	down
ENSCING00000007712	298	-	ENSCINT00000015826.3	ENSCING00000007712	XP_002130039.1	PREDICTED: UPF0573 protein C2orf70 homolog A isoform X1 [Ciona intestinalis]	-1.16524	0.00791732	down
ENSCING00000021764	297	-	ENSCINT00000032791.1	ENSCING00000021764	-	-	-1.82318	0.000200133	down
ENSCING00000024587	297	uncharacterized LOC100186817(LOC100186817)	ENSCINT00000031191.1	ENSCING00000024587	XP_009862496.1	PREDICTED: uncharacterized protein LOC100186817 [Ciona intestinalis]	-2.03164	0.000903884	down
ENSCING00000012007	296	60S ribosomal protein L36(LOC100180699)	ENSCINT00000022894.2	ENSCING00000012007	XP_002127857.1	PREDICTED: 60S ribosomal protein L36-like [Ciona intestinalis]	-1.27018	0.000380125	down
ENSCING00000008156	295	cell number regulator 10(LOC100185366)	ENSCINT00000016661.3	ENSCING00000008156	XP_002129530.1	PREDICTED: cell number regulator 10 isoform X1 [Ciona intestinalis]	-1.80857	4.97e-08	down
ENSCING00000024607	295	-	ENSCINT00000036273.1	ENSCING00000024607	-	-	-1.17646	0.000183582	down
ENSCING00000000626	295	60S acidic ribosomal protein P2(LOC100175959)	ENSCINT00000001148.3	ENSCING00000000626	XP_002129422.1	PREDICTED: 60S acidic ribosomal protein P2 [Ciona intestinalis]	-1.29158	0.000785414	down
ENSCING00000007518	294	protein Asterix(LOC100183715)	ENSCINT00000015414.3	ENSCING00000007518	XP_002128051.1	PREDICTED: protein Asterix [Ciona intestinalis]	-1.34417	7.05e-05	down
ENSCING00000023083	293	60S ribosomal protein L8(LOC100185367)	ENSCINT00000024072.2	ENSCING00000023083	XP_018670721.1	PREDICTED: 60S ribosomal protein L8 isoform X1 [Ciona intestinalis]	-1.43217	5.81e-05	down
ENSCING00000005083	292	40S ribosomal protein S15-like(LOC100183019)	ENSCINT00000005354.3	ENSCING00000005083	XP_013889803.1	PREDICTED: 40S ribosomal protein S15 [Austrofundulus limnaeus]	-1.47925	9.59e-05	down
ENSCING00000007241	292	uncharacterized LOC100183753(LOC100183753)	ENSCINT00000014842.3	ENSCING00000007241	XP_002129560.1	PREDICTED: uncharacterized protein LOC100183753 [Ciona intestinalis]	-2.18196	0.00257359	down
ENSCING00000011623	292	-	ENSCINT00000017639.3	ENSCING00000011623	XP_002130235.1	PREDICTED: calmodulin-lysine N-methyltransferase-like [Ciona intestinalis]	-1.13463	0.0207637	down
ENSCING00000018529	292	-	ENSCINT00000032083.1	ENSCING00000018529	XP_009861742.1	PREDICTED: 28S ribosomal protein S14, mitochondrial-like [Ciona intestinalis]	-1.08037	0.0328744	down
ENSCING00000009398	291	cytochrome b-c1 complex subunit Rieske, mitochondrial-like(LOC100177491)	ENSCINT00000019117.3	ENSCING00000009398	XP_002120316.1	PREDICTED: cytochrome b-c1 complex subunit Rieske, mitochondrial-like [Ciona intestinalis]	-1.10882	0.000361843	down
ENSCING00000013215	291	-	ENSCINT00000004591.3	ENSCING00000013215	-	-	-1.05338	0.000943532	down
dynll6	291	dynein light chain 6(dynll6)	ENSCINT00000030407.1	ENSCING00000023149	NP_001037826.1	dynein light chain 6 [Ciona intestinalis]	-1.00525	0.000965484	down
ENSCING00000005388	291	ropporin-1-like protein(LOC100185860)	ENSCINT00000011099.3	ENSCING00000005388	XP_002120326.1	PREDICTED: ropporin-1-like protein [Ciona intestinalis]	-1.1121	0.0104543	down
ENSCING00000012548	291	transcription initiation factor TFIID subunit 13-like(LOC100179955)	ENSCINT00000023623.2	ENSCING00000012548	XP_002127264.1	PREDICTED: transcription initiation factor TFIID subunit 13-like [Ciona intestinalis]	-1.52501	0.012892	down
ENSCING00000010647	290	-	ENSCINT00000021089.3	ENSCING00000010647	XP_002129761.1	PREDICTED: protein PLANT CADMIUM RESISTANCE 3-like [Ciona intestinalis]	-1.37088	0.00137361	down
ENSCING00000022617	289	DNA-directed RNA polymerases I, II, and III subunit RPABC4(LOC101242260)	ENSCINT00000030867.1	ENSCING00000022617	XP_004226865.1	PREDICTED: DNA-directed RNA polymerases I, II, and III subunit RPABC4-like [Ciona intestinalis]	-1.32912	0.00169245	down
ENSCING00000025226	287	-	ENSCINT00000037389.1	ENSCING00000025226	NP_758778.1	cytochrome c oxidase subunit I (mitochondrion) [Ciona intestinalis]	-2.4545	2.46e-06	down
ENSCING00000014387	287	protein YIPF5-like(LOC100186067)	ENSCINT00000026286.2	ENSCING00000014387	XP_002131612.1	PREDICTED: protein YIPF5-like [Ciona intestinalis]	-1.11968	7.78e-05	down
ENSCING00000011628	287	40S ribosomal protein S26(LOC100180455)	ENSCINT00000022387.2	ENSCING00000011628	XP_002131114.1	PREDICTED: 40S ribosomal protein S26-like isoform X1 [Ciona intestinalis]	-1.29415	0.000177685	down
ENSCING00000015742	287	-	ENSCINT00000027937.2	ENSCING00000015742	XP_009860809.1	PREDICTED: transmembrane emp24 domain-containing protein 1-like [Ciona intestinalis]	-1.53971	0.00122328	down
ENSCING00000013171	287	-	ENSCINT00000024529.2	ENSCING00000013171	XP_002127864.1	PREDICTED: probable 60S ribosomal protein L37-A [Ciona intestinalis]	-1.44116	0.00167634	down
ENSCING00000025200	287	-	ENSCINT00000037363.1	ENSCING00000025200	NP_758769.1	ATP synthase F0 subunit 6 (mitochondrion) [Ciona intestinalis]	-2.94775	0.0041693	down
ENSCING00000017930	286	-	ENSCINT00000033648.1	ENSCING00000017930	XP_004225965.1	PREDICTED: uncharacterized protein LOC100176323 isoform X1 [Ciona intestinalis]	-2.18222	0.000274267	down
ENSCING00000019907	284	-	ENSCINT00000032768.1	ENSCING00000019907	XP_018670721.1	PREDICTED: 60S ribosomal protein L8 isoform X1 [Ciona intestinalis]	-1.42212	8.11e-05	down
sec61g	283	sec61 protein(sec61g)	ENSCINT00000036066.1	ENSCING00000024485	NP_001027676.1	protein transport protein Sec61 subunit gamma [Ciona intestinalis]	-1.45677	2.37e-08	down
ENSCING00000011660	282	mitochondrial import inner membrane translocase subunit Tim17-B-like(LOC100180381)	ENSCINT00000022445.2	ENSCING00000011660	XP_009859460.1	PREDICTED: mitochondrial import inner membrane translocase subunit Tim17-B-like [Ciona intestinalis]	-1.15744	0.00144124	down
ENSCING00000023936	281	uncharacterized LOC100177134(LOC100177134)	ENSCINT00000031510.1	ENSCING00000023936	XP_002123064.1	PREDICTED: uncharacterized protein LOC100177134 [Ciona intestinalis]	-2.04838	0.000354129	down
ENSCING00000004330	281	-	ENSCINT00000022944.2	ENSCING00000004330	XP_009860931.1	PREDICTED: 40S ribosomal protein S15Aa [Ciona intestinalis]	-1.58032	0.00163869	down
ENSCING00000005447	281	39S ribosomal protein L13, mitochondrial-like(LOC100187383)	ENSCINT00000011263.3	ENSCING00000005447	XP_002125869.1	PREDICTED: 39S ribosomal protein L13, mitochondrial-like [Ciona intestinalis]	-1.06122	0.00761169	down
ENSCING00000011616	280	-	ENSCINT00000022365.2	ENSCING00000011616	XP_014291461.1	PREDICTED: transmembrane protein 258 [Halyomorpha halys]	-1.52844	3.09e-07	down
ENSCING00000010675	280	-	ENSCINT00000021137.3	ENSCING00000010675	Q4LAY1.1	RecName: Full=40S ribosomal protein S29	-1.73293	0.000251805	down
ENSCING00000003861	280	ubiquitin-conjugating enzyme E2-17 kDa(LOC100175624)	ENSCINT00000007971.3	ENSCING00000003861	XP_002129381.1	PREDICTED: ubiquitin-conjugating enzyme E2-17 kDa [Ciona intestinalis]	-1.01198	0.00054228	down
ENSCING00000004025	280	guanine nucleotide-binding protein subunit beta-2-like 1(LOC100179473)	ENSCINT00000008324.3	ENSCING00000004025	XP_002123107.1	PREDICTED: guanine nucleotide-binding protein subunit beta-2-like 1 isoform X1 [Ciona intestinalis]	-1.12693	0.00149198	down
ENSCING00000018216	279	-	ENSCINT00000036865.1	ENSCING00000018216	XP_009860231.1	PREDICTED: CD151 antigen-like [Ciona intestinalis]	-1.13924	4.28e-07	down
ENSCING00000011630	279	-	ENSCINT00000022392.2	ENSCING00000011630	XP_002131615.1	PREDICTED: dynactin subunit 5-like [Ciona intestinalis]	-1.11864	0.00132177	down
ENSCING00000005736	277	very-long-chain (3R)-3-hydroxyacyl-CoA dehydratase 2-like(LOC100184399)	ENSCINT00000011843.3	ENSCING00000005736	XP_002131038.1	PREDICTED: very-long-chain (3R)-3-hydroxyacyl-CoA dehydratase 2-like [Ciona intestinalis]	-1.30987	4.53e-05	down
ENSCING00000010029	277	late histone H2A.2.2(LOC100175631)	ENSCINT00000020149.3	ENSCING00000010029	XP_002129869.1	PREDICTED: late histone H2A.2.2 isoform X2 [Ciona intestinalis]	-1.49759	0.000224818	down
ENSCING00000025210	276	-	ENSCINT00000037373.1	ENSCING00000025210	NP_758774.1	cytochrome c oxidase subunit III (mitochondrion) [Ciona intestinalis]	-2.2283	9.35e-06	down
ENSCING00000004261	275	superoxide dismutase [Mn], mitochondrial-like(LOC100182293)	ENSCINT00000008803.3	ENSCING00000004261	XP_002128490.1	PREDICTED: superoxide dismutase [Mn], mitochondrial-like [Ciona intestinalis]	-1.14046	0.00366864	down
ENSCING00000022473	275	-	ENSCINT00000035915.1	ENSCING00000022473	XP_009861810.1	PREDICTED: 26S proteasome non-ATPase regulatory subunit 9-like [Ciona intestinalis]	-1.30863	0.0135162	down
ENSCING00000004713	274	-	ENSCINT00000009741.3	ENSCING00000004713	-	-	-1.49123	0.010666	down
ENSCING00000024046	273	-	ENSCINT00000031891.1	ENSCING00000024046	-	-	-2.12508	0.000680331	down
ENSCING00000020486	273	signal peptidase complex catalytic subunit SEC11A(LOC100183780)	ENSCINT00000029701.2	ENSCING00000020486	XP_004227124.1	PREDICTED: signal peptidase complex catalytic subunit SEC11A isoform X1 [Ciona intestinalis]	-1.29633	0.00103261	down
ENSCING00000022479	273	-	ENSCINT00000037190.1	ENSCING00000022479	XP_018667741.1	PREDICTED: ADP-ribosylation factor 2, partial [Ciona intestinalis]	-1.23072	0.00411378	down
ENSCING00000017038	273	thioredoxin domain-containing protein 15-like(LOC100175288)	ENSCINT00000029370.2	ENSCING00000017038	XP_002123906.4	PREDICTED: thioredoxin domain-containing protein 15-like [Ciona intestinalis]	-1.41466	0.0110849	down
ENSCING00000004193	272	-	ENSCINT00000008664.3	ENSCING00000004193	XP_002131514.1	PREDICTED: 60S acidic ribosomal protein P1 [Ciona intestinalis]	-1.64528	7.33e-05	down
ENSCING00000019101	272	brain protein I3(LOC100180715)	ENSCINT00000032523.1	ENSCING00000019101	XP_002125711.1	PREDICTED: brain protein I3 isoform X1 [Ciona intestinalis]	-1.43934	0.00650907	down
ENSCING00000022711	272	-	ENSCINT00000034824.1	ENSCING00000022711	-	-	-1.28958	0.01509	down
ENSCING00000016900	271	40S ribosomal protein S19(LOC100186249)	ENSCINT00000029225.2	ENSCING00000016900	XP_002128905.1	PREDICTED: 40S ribosomal protein S19-like isoform X1 [Ciona intestinalis]	-1.44471	0.000204877	down
ENSCING00000005643	271	60S ribosomal protein L18a(LOC100182402)	ENSCINT00000011693.3	ENSCING00000005643	XP_002122365.1	PREDICTED: 60S ribosomal protein L18a-like [Ciona intestinalis]	-1.19414	0.00042441	down
ENSCING00000019335	271	-	ENSCINT00000030763.1	ENSCING00000019335	-	-	-1.07782	0.0124101	down
ENSCING00000020859	270	-	ENSCINT00000035091.1	ENSCING00000020859	XP_002129863.1	PREDICTED: 40S ribosomal protein S20-like [Ciona intestinalis]	-1.33426	0.000648939	down
ENSCING00000025124	269	-	ENSCINT00000035139.1	ENSCING00000025124	-	-	-1.19268	0.000274726	down
ENSCING00000019939	269	RIIa domain-containing protein(LOC100184380)	ENSCINT00000032501.1	ENSCING00000019939	NP_001153236.1	RIIa domain-containing protein [Ciona intestinalis]	-1.42218	0.000371615	down
ENSCING00000001844	269	-	ENSCINT00000003743.3	ENSCING00000001844	XP_002121822.1	PREDICTED: tetraspanin-18 [Ciona intestinalis]	-1.46903	0.00250467	down
ENSCING00000024213	269	-	ENSCINT00000033161.1	ENSCING00000024213	XP_002121143.1	PREDICTED: putative ferric-chelate reductase 1 [Ciona intestinalis]	-1.08735	0.0135774	down
ENSCING00000003817	269	-	ENSCINT00000007868.3	ENSCING00000003817	XP_017580290.1	PREDICTED: tumor suppressor candidate 2 [Pygocentrus nattereri]	-1.2203	0.0348544	down
ENSCING00000014899	268	ubiquitin-like protein FUBI(LOC100180815)	ENSCINT00000026986.2	ENSCING00000014899	XP_009859868.1	PREDICTED: ubiquitin-like protein FUBI [Ciona intestinalis]	-1.77855	4.73e-05	down
ENSCING00000018384	268	-	ENSCINT00000035921.1	ENSCING00000018384	XP_008324477.1	PREDICTED: guanine nucleotide-binding protein G(I)/G(S)/G(O) subunit gamma-10 [Cynoglossus semilaevis]	-1.0216	7.89e-05	down
ENSCING00000011873	268	-	ENSCINT00000022727.1	ENSCING00000011873	XP_009859027.1	PREDICTED: cytochrome c oxidase subunit 6C-like isoform X2 [Ciona intestinalis]	-1.29713	0.0339298	down
ENSCING00000024037	267	multifunctional methyltransferase subunit TRM112-like protein(LOC100176801)	ENSCINT00000037301.1	ENSCING00000024037	XP_002129541.1	PREDICTED: multifunctional methyltransferase subunit TRM112-like protein [Ciona intestinalis]	-1.12382	5.71e-05	down
ENSCING00000024888	266	-	ENSCINT00000036532.1	ENSCING00000024888	XP_009861517.1	PREDICTED: stress-associated endoplasmic reticulum protein 2-like [Ciona intestinalis]	-1.1793	4.7e-05	down
ENSCING00000005405	266	-	ENSCINT00000011235.3	ENSCING00000005405	XP_009861894.1	PREDICTED: serine/threonine-protein phosphatase PP1-beta catalytic subunit [Ciona intestinalis]	-1.14533	0.00397758	down
ENSCING00000001380	266	60S ribosomal protein L22-like(LOC108949278)	ENSCINT00000002691.3	ENSCING00000001380	XP_002125710.1	PREDICTED: 60S ribosomal protein L22-like [Ciona intestinalis]	-1.07865	0.0120772	down
ENSCING00000024777	266	cytochrome c oxidase copper chaperone(LOC100185391)	ENSCINT00000033970.1	ENSCING00000024777	XP_002123716.1	PREDICTED: cytochrome c oxidase copper chaperone [Ciona intestinalis]	-1.04935	0.0144813	down
ENSCING00000019523	264	nuclear envelope phosphatase-regulatory subunit 1-like(LOC100178514)	ENSCINT00000031521.1	ENSCING00000019523	XP_002131237.1	PREDICTED: nuclear envelope phosphatase-regulatory subunit 1-like isoform X2 [Ciona intestinalis]	-1.19661	3.09e-05	down
ENSCING00000009310	264	60S ribosomal protein L9(LOC100177652)	ENSCINT00000018927.3	ENSCING00000009310	XP_004226861.1	PREDICTED: 60S ribosomal protein L9 [Ciona intestinalis]	-1.09049	0.000639962	down
ENSCING00000007592	263	-	ENSCINT00000015561.3	ENSCING00000007592	XP_009860378.1	PREDICTED: 40S ribosomal protein S4-like isoform X2 [Ciona intestinalis]	-1.29967	0.00134968	down
ENSCING00000021456	262	-	ENSCINT00000037067.1	ENSCING00000021456	XP_018671921.1	PREDICTED: acyl-CoA-binding domain-containing protein 3-like [Ciona intestinalis]	-1.12001	4.09e-05	down
ENSCING00000005457	262	succinate--CoA ligase [ADP/GDP-forming] subunit alpha, mitochondrial(LOC100180260)	ENSCINT00000011271.3	ENSCING00000005457	XP_002123295.1	PREDICTED: succinate--CoA ligase subunit alpha, mitochondrial-like [Ciona intestinalis]	-1.11005	0.00479187	down
ENSCING00000000321	261	mitochondrial import receptor subunit TOM20 homolog(LOC100183146)	ENSCINT00000000602.3	ENSCING00000000321	XP_002128237.1	PREDICTED: mitochondrial import receptor subunit TOM20 homolog [Ciona intestinalis]	-1.30913	1.39e-05	down
ENSCING00000023262	261	brain protein I3-like(LOC100176190)	ENSCINT00000035836.1	ENSCING00000023262	XP_002127393.1	PREDICTED: brain protein I3-like isoform X2 [Ciona intestinalis]	-2.37581	0.016242	down
ENSCING00000005607	260	nucleoside diphosphate kinase B(LOC100181679)	ENSCINT00000011619.3	ENSCING00000005607	XP_002123476.1	PREDICTED: nucleoside diphosphate kinase B-like [Ciona intestinalis]	-1.16154	0.00258206	down
ENSCING00000023749	259	small nuclear ribonucleoprotein E-like(LOC100177310)	ENSCINT00000034525.1	ENSCING00000023749	XP_002127833.1	PREDICTED: small nuclear ribonucleoprotein E-like [Ciona intestinalis]	-1.04762	0.000422106	down
ENSCING00000021586	259	-	ENSCINT00000033048.1	ENSCING00000021586	XP_018672829.1	PREDICTED: uncharacterized protein LOC104266769 [Ciona intestinalis]	-2.38961	0.00044741	down
ENSCING00000001706	258	-	ENSCINT00000003438.3	ENSCING00000001706	-	-	-1.14107	0.00669429	down
ENSCING00000003014	257	translocon-associated protein subunit gamma-like(LOC100183290)	ENSCINT00000006163.3	ENSCING00000003014	XP_002131637.1	PREDICTED: translocon-associated protein subunit gamma-like [Ciona intestinalis]	-1.08156	0.000686942	down
ENSCING00000012772	257	-	ENSCINT00000023948.1	ENSCING00000012772	XP_018673482.1	PREDICTED: melatonin receptor type 1A-like [Ciona intestinalis]	-2.55775	0.0298403	down
ENSCING00000011538	256	60S ribosomal protein L31(LOC100180716)	ENSCINT00000022241.2	ENSCING00000011538	XP_002128932.1	PREDICTED: 60S ribosomal protein L31 [Ciona intestinalis]	-1.39491	0.000466158	down
ENSCING00000021334	256	-	ENSCINT00000033600.1	ENSCING00000021334	XP_002130259.1	PREDICTED: transmembrane protein 107-like [Ciona intestinalis]	-1.65762	0.00910331	down
ENSCING00000014233	255	uncharacterized LOC100185522(LOC100185522)	ENSCINT00000026080.2	ENSCING00000014233	XP_002129494.1	PREDICTED: uncharacterized protein LOC100185522 [Ciona intestinalis]	-1.36233	0.000649054	down
ENSCING00000025203	254	-	ENSCINT00000037366.1	ENSCING00000025203	NP_758771.1	cytochrome c oxidase subunit II (mitochondrion) [Ciona intestinalis]	-3.02688	1.95e-08	down
ENSCING00000024447	253	-	ENSCINT00000033853.1	ENSCING00000024447	-	-	-2.77687	9.62e-05	down
ENSCING00000023675	253	uncharacterized LOC100186402(LOC100186402)	ENSCINT00000031890.1	ENSCING00000023675	XP_002126726.1	PREDICTED: uncharacterized protein LOC100186402 [Ciona intestinalis]	-1.07691	0.00287649	down
ENSCING00000001970	253	40S ribosomal protein S7(LOC100177158)	ENSCINT00000003974.3	ENSCING00000001970	XP_002122284.2	PREDICTED: 40S ribosomal protein S7 isoform X1 [Ciona intestinalis]	-1.00597	0.00811447	down
ENSCING00000024826	253	28S ribosomal protein S16, mitochondrial-like(LOC100178125)	ENSCINT00000024042.2	ENSCING00000024826	XP_016012424.1	PREDICTED: 28S ribosomal protein S16, mitochondrial [Rousettus aegyptiacus]	-1.04624	0.0163014	down
ENSCING00000005415	253	pyrroline-5-carboxylate reductase 1, mitochondrial(LOC100187490)	ENSCINT00000011143.3	ENSCING00000005415	XP_002119886.1	PREDICTED: pyrroline-5-carboxylate reductase 1, mitochondrial [Ciona intestinalis]	-1.10193	0.0175433	down
ENSCING00000011872	253	-	ENSCINT00000022726.2	ENSCING00000011872	XP_009859027.1	PREDICTED: cytochrome c oxidase subunit 6C-like isoform X2 [Ciona intestinalis]	-1.77797	0.00239376	down
ENSCING00000009986	252	protein cereblon homolog(LOC113473984)	ENSCINT00000020106.3	ENSCING00000009986	XP_019632855.1	PREDICTED: protein cereblon homolog [Branchiostoma belcheri]	-1.40954	0.00426865	down
ENSCING00000021410	250	uncharacterized LOC100180367(LOC100180367)	ENSCINT00000032703.1	ENSCING00000021410	XP_002125490.1	PREDICTED: uncharacterized protein LOC100180367 [Ciona intestinalis]	-1.06515	0.00104378	down
ENSCING00000023096	249	SH3 domain-binding glutamic acid-rich-like protein 3(LOC100181576)	ENSCINT00000035780.1	ENSCING00000023096	XP_002123222.1	PREDICTED: SH3 domain-binding glutamic acid-rich-like protein 3 [Ciona intestinalis]	-1.26488	0.00616294	down
ENSCING00000021521	248	programmed cell death protein 2-like(LOC100186258)	ENSCINT00000030542.1	ENSCING00000021521	XP_002130893.1	PREDICTED: programmed cell death protein 2-like [Ciona intestinalis]	-1.25943	8.06e-05	down
ENSCING00000006002	248	-	ENSCINT00000012395.3	ENSCING00000006002	XP_009862146.1	PREDICTED: mannose-P-dolichol utilization defect 1 protein isoform X1 [Ciona intestinalis]	-1.34358	0.00287649	down
ENSCING00000013665	247	-	ENSCINT00000025252.2	ENSCING00000013665	XP_018668430.1	PREDICTED: dehydrodolichyl diphosphate synthase complex subunit nus1-like [Ciona intestinalis]	-1.21012	0.0184488	down
ENSCING00000018302	245	-	ENSCINT00000031776.1	ENSCING00000018302	XP_003745219.1	PREDICTED: HIG1 domain family member 1C [Galendromus occidentalis]	-1.35624	0.000668772	down
ENSCING00000011581	245	60S ribosomal protein L21-like(LOC108951018)	ENSCINT00000022310.2	ENSCING00000011581	XP_009857561.1	PREDICTED: 60S ribosomal protein L21-like isoform X2 [Ciona intestinalis]	-1.10197	0.00232719	down
ENSCING00000020850	245	roadblock-related dynein light chain(rbdlc)	ENSCINT00000032948.1	ENSCING00000020850	NP_001027623.1	roadblock-related dynein light chain [Ciona intestinalis]	-1.04974	0.00749989	down
ENSCING00000010123	245	mitochondrial folate transporter/carrier(LOC100184440)	ENSCINT00000020243.3	ENSCING00000010123	XP_002121509.1	PREDICTED: mitochondrial folate transporter/carrier [Ciona intestinalis]	-1.02784	0.0332864	down
ENSCING00000000035	244	josephin-2-like(LOC101242901)	ENSCINT00000000050.3	ENSCING00000000035	XP_004227339.2	PREDICTED: josephin-2-like [Ciona intestinalis]	-1.27238	0.00792559	down
ENSCING00000011546	244	COMM domain-containing protein 2(LOC100175995)	ENSCINT00000022255.2	ENSCING00000011546	XP_002126073.1	PREDICTED: COMM domain-containing protein 2-like [Ciona intestinalis]	-1.01139	0.032306	down
ENSCING00000016495	243	phosphatidylinositol glycan anchor biosynthesis class U protein(LOC100179414)	ENSCINT00000028791.2	ENSCING00000016495	XP_002124479.1	PREDICTED: phosphatidylinositol glycan anchor biosynthesis class U protein [Ciona intestinalis]	-1.38888	0.0010758	down
ENSCING00000022233	243	-	ENSCINT00000033760.1	ENSCING00000022233	XP_002127591.1	PREDICTED: LIM domain-binding protein 3-like [Ciona intestinalis]	-1.19418	0.0106716	down
ENSCING00000003848	242	adenylate kinase 2, mitochondrial(LOC100181027)	ENSCINT00000007995.3	ENSCING00000003848	XP_002129443.1	PREDICTED: adenylate kinase 2, mitochondrial isoform X3 [Ciona intestinalis]	-1.00839	8.32e-05	down
ENSCING00000023561	242	39S ribosomal protein L22, mitochondrial-like(LOC100175042)	ENSCINT00000032525.1	ENSCING00000023561	XP_004225664.1	PREDICTED: 39S ribosomal protein L22, mitochondrial-like [Ciona intestinalis]	-1.05784	0.00038638	down
ENSCING00000021536	242	uncharacterized LOC100175852(LOC100175852)	ENSCINT00000031734.1	ENSCING00000021536	XP_009857711.1	PREDICTED: uncharacterized protein LOC100175852 [Ciona intestinalis]	-1.26541	0.00318782	down
ENSCING00000009153	241	anaphase-promoting complex subunit 10-like(LOC100176838)	ENSCINT00000018593.3	ENSCING00000009153	XP_002131938.1	PREDICTED: anaphase-promoting complex subunit 10-like [Ciona intestinalis]	-1.3861	3.39e-05	down
ENSCING00000003650	241	thyrostimulin alpha-2 subunit-like(LOC100178300)	ENSCINT00000007505.3	ENSCING00000003650	XP_002125424.1	PREDICTED: uncharacterized protein LOC100178300 [Ciona intestinalis]	-1.52737	0.000639203	down
ENSCING00000000677	240	glutathione S-transferase 1-like(LOC100182061)	ENSCINT00000001243.3	ENSCING00000000677	XP_002128278.1	PREDICTED: glutathione S-transferase 1-like [Ciona intestinalis]	-1.57139	0.0022773	down
ENSCING00000019041	240	uncharacterized LOC100186633(LOC100186633)	ENSCINT00000033030.1	ENSCING00000019041	XP_002126162.1	PREDICTED: uncharacterized protein LOC100186633 [Ciona intestinalis]	-1.07305	0.00641535	down
ENSCING00000000852	239	40S ribosomal protein S20(LOC100184559)	ENSCINT00000001547.3	ENSCING00000000852	XP_002129863.1	PREDICTED: 40S ribosomal protein S20-like [Ciona intestinalis]	-1.28732	0.00106186	down
ENSCING00000017337	239	deoxyuridine 5'-triphosphate nucleotidohydrolase-like(LOC100183847)	ENSCINT00000029659.2	ENSCING00000017337	XP_002130085.1	PREDICTED: deoxyuridine 5'-triphosphate nucleotidohydrolase-like isoform X1 [Ciona intestinalis]	-1.535	0.00298988	down
ENSCING00000014933	238	60S ribosomal protein L27a(LOC100176881)	ENSCINT00000027031.2	ENSCING00000014933	XP_002125351.1	PREDICTED: 60S ribosomal protein L27a-like [Ciona intestinalis]	-1.57289	0.000221015	down
ENSCING00000000389	238	synaptotagmin-1-like(LOC100184108)	ENSCINT00000000723.3	ENSCING00000000389	XP_002122947.1	PREDICTED: synaptotagmin-1-like [Ciona intestinalis]	-1.06014	0.0223944	down
ENSCING00000025228	237	-	ENSCINT00000037391.1	ENSCING00000025228	NP_758779.1	NADH dehydrogenase subunit 5 (mitochondrion) [Ciona intestinalis]	-2.87734	1.84e-05	down
ENSCING00000018955	237	costars family protein ABRACL-like(LOC100185846)	ENSCINT00000034745.1	ENSCING00000018955	XP_002131888.1	PREDICTED: costars family protein ABRACL-like [Ciona intestinalis]	-1.8226	3.94e-05	down
ENSCING00000004655	237	-	ENSCINT00000009638.3	ENSCING00000004655	-	-	-1.14007	0.00221868	down
ENSCING00000000657	237	homeobox transcription factor, LAG1-like 4(LOC100169897)	ENSCINT00000001201.3	ENSCING00000000657	NP_001122350.1	homeobox transcription factor, LAG1-like 4 [Ciona intestinalis]	-1.31221	0.0143093	down
ENSCING00000021435	237	lipopolysaccharide-induced tumor necrosis factor-alpha factor homolog(LOC100176690)	ENSCINT00000033801.1	ENSCING00000021435	XP_002131750.1	PREDICTED: lipopolysaccharide-induced tumor necrosis factor-alpha factor homolog [Ciona intestinalis]	-1.24341	0.0325344	down
ENSCING00000021794	236	-	ENSCINT00000034729.1	ENSCING00000021794	XP_002128326.1	PREDICTED: protein C19orf12 homolog [Ciona intestinalis]	-1.17266	0.0112381	down
ENSCING00000018035	235	-	ENSCINT00000033979.1	ENSCING00000018035	NP_001027676.1	protein transport protein Sec61 subunit gamma [Ciona intestinalis]	-1.302	0.000105057	down
il-17-1	235	interleukin 17-1(il-17-1)	ENSCINT00000014304.3	ENSCING00000006967	NP_001123347.1	interleukin 17-1 precursor [Ciona intestinalis]	-2.00379	0.0460547	down
ENSCING00000012075	234	-	ENSCINT00000022981.2	ENSCING00000012075	XP_002111676.1	expressed protein [Trichoplax adhaerens]	-1.79478	0.000461047	down
ENSCING00000013109	234	UDP-N-acetylglucosamine transferase subunit ALG14 homolog(LOC101242566)	ENSCINT00000024415.2	ENSCING00000013109	XP_004226359.1	PREDICTED: UDP-N-acetylglucosamine transferase subunit ALG14 homolog [Ciona intestinalis]	-1.53025	0.000639962	down
ENSCING00000020180	234	ADP-ribosylation factor-like protein 2-binding protein(LOC100179042)	ENSCINT00000034819.1	ENSCING00000020180	XP_004225685.1	PREDICTED: ADP-ribosylation factor-like protein 2-binding protein [Ciona intestinalis]	-1.00809	0.00279269	down
ENSCING00000024196	234	putative pterin-4-alpha-carbinolamine dehydratase(LOC100175992)	ENSCINT00000036011.1	ENSCING00000024196	XP_002120249.2	PREDICTED: uncharacterized protein LOC100175992 [Ciona intestinalis]	-1.08949	0.0234267	down
ENSCING00000001683	233	-	ENSCINT00000003399.3	ENSCING00000001683	XP_018670092.1	PREDICTED: cuticular glutathione peroxidase-like [Ciona intestinalis]	-2.07015	2.5e-06	down
ENSCING00000003618	233	protein dj-1beta(LOC100178410)	ENSCINT00000007465.3	ENSCING00000003618	XP_002131557.1	PREDICTED: protein deglycase DJ-1-like [Ciona intestinalis]	-1.62401	0.00239376	down
ENSCING00000024743	232	r35a protein(r35a)	ENSCINT00000034064.1	ENSCING00000024743	NP_001027677.1	r35a protein [Ciona intestinalis]	-1.49478	0.00307269	down
ENSCING00000010522	231	60S ribosomal protein L23a-like(LOC100176316)	ENSCINT00000020870.3	ENSCING00000010522	XP_002126257.1	PREDICTED: 60S ribosomal protein L23a-like [Ciona intestinalis]	-1.35449	0.000707439	down
ENSCING00000005451	231	transmembrane protein 222(LOC100180588)	ENSCINT00000024652.2	ENSCING00000005451	XP_002126082.1	PREDICTED: transmembrane protein 222 [Ciona intestinalis]	-1.66835	0.00227832	down
ENSCING00000019981	230	migration and invasion enhancer 1(LOC101243377)	ENSCINT00000033234.1	ENSCING00000019981	XP_004225523.1	PREDICTED: migration and invasion enhancer 1-like [Ciona intestinalis]	-1.14135	0.00034855	down
ENSCING00000020573	230	NADH dehydrogenase [ubiquinone] 1 alpha subcomplex subunit 9, mitochondrial(LOC100176100)	ENSCINT00000034253.1	ENSCING00000020573	XP_002125647.1	PREDICTED: NADH dehydrogenase [ubiquinone] 1 alpha subcomplex subunit 9, mitochondrial [Ciona intestinalis]	-1.10707	0.0152038	down
ENSCING00000011298	229	-	ENSCINT00000015550.3	ENSCING00000011298	XP_009860378.1	PREDICTED: 40S ribosomal protein S4-like isoform X2 [Ciona intestinalis]	-1.20389	0.00508032	down
ENSCING00000012917	229	-	ENSCINT00000024160.2	ENSCING00000012917	XP_009858174.2	PREDICTED: fibrinogen-like protein A [Ciona intestinalis]	-2.54185	0.0127823	down
ENSCING00000011609	229	uncharacterized LOC100186745(LOC100186745)	ENSCINT00000022352.2	ENSCING00000011609	XP_002125935.1	PREDICTED: uncharacterized protein LOC100186745 [Ciona intestinalis]	-1.09434	0.0166949	down
ENSCING00000016042	229	small nuclear ribonucleoprotein-associated protein B-like(LOC100178781)	ENSCINT00000028269.2	ENSCING00000016042	XP_002123184.1	PREDICTED: small nuclear ribonucleoprotein-associated protein B-like isoform X1 [Ciona intestinalis]	-1.7011	0.00140898	down
ENSCING00000011570	229	hedgehog-interacting protein-like(LOC100178138)	ENSCINT00000022288.2	ENSCING00000011570	XP_002127824.1	PREDICTED: hedgehog-interacting protein-like isoform X1 [Ciona intestinalis]	-1.0227	0.0136684	down
ENSCING00000018829	228	prefoldin subunit 5(LOC100182453)	ENSCINT00000031674.1	ENSCING00000018829	XP_002127633.1	PREDICTED: prefoldin subunit 5-like [Ciona intestinalis]	-1.19864	0.000114362	down
ENSCING00000008370	227	60S ribosomal protein L5(LOC100186763)	ENSCINT00000017093.3	ENSCING00000008370	XP_002130156.1	PREDICTED: 60S ribosomal protein L5 [Ciona intestinalis]	-1.25698	0.000706198	down
ENSCING00000008882	227	peptidyl-prolyl cis-trans isomerase-like(LOC100177752)	ENSCINT00000018077.3	ENSCING00000008882	XP_002129564.1	PREDICTED: peptidyl-prolyl cis-trans isomerase-like [Ciona intestinalis]	-1.42021	0.00204873	down
ENSCING00000011794	227	uncharacterized LOC100186433(LOC100186433)	ENSCINT00000022621.2	ENSCING00000011794	XP_002130816.1	PREDICTED: uncharacterized protein LOC100186433 [Ciona intestinalis]	-1.70286	0.0267576	down
ENSCING00000017152	226	ubiquitin-fold modifier 1(LOC100175055)	ENSCINT00000029481.2	ENSCING00000017152	XP_002128704.1	PREDICTED: ubiquitin-fold modifier 1 [Ciona intestinalis]	-1.5329	0.00085987	down
ENSCING00000020253	226	zinc finger (Tim10/DDP)-2(zf(tim10/ddp)-2)	ENSCINT00000035631.1	ENSCING00000020253	FAA00171.1	TPA: zinc finger protein [Ciona intestinalis]	-1.10391	0.00166791	down
ENSCING00000001229	226	vitamin K epoxide reductase complex subunit 1-like protein 1(LOC100178185)	ENSCINT00000000291.3	ENSCING00000001229	XP_002128257.1	PREDICTED: vitamin K epoxide reductase complex subunit 1-like protein 1 [Ciona intestinalis]	-1.24184	0.00243237	down
blcap	226	blcap protein(blcap)	ENSCINT00000008903.1	ENSCING00000004313	NP_001027654.1	blcap protein [Ciona intestinalis]	-1.07263	0.00360276	down
ENSCING00000005595	223	-	ENSCINT00000011586.3	ENSCING00000005595	XP_002130542.1	PREDICTED: exosome complex component RRP46 isoform X1 [Ciona intestinalis]	-1.07319	0.0143569	down
ENSCING00000012700	223	-	ENSCINT00000023826.2	ENSCING00000012700	XP_002129585.1	PREDICTED: uncharacterized protein LOC100175592 [Ciona intestinalis]	-1.38907	0.0113659	down
ENSCING00000012634	220	mitochondrial inner membrane protease subunit 2-like(LOC108950015)	ENSCINT00000023738.2	ENSCING00000012634	XP_018670052.1	PREDICTED: mitochondrial inner membrane protease subunit 2-like [Ciona intestinalis]	-1.59822	0.000178411	down
selk	220	selenoprotein K(selk)	ENSCINT00000036889.1	ENSCING00000019637	NP_001177247.1	selenoprotein K [Ciona intestinalis]	-1.57494	0.00227185	down
ENSCING00000009997	217	mitochondrial pyruvate carrier 4-like(LOC100187068)	ENSCINT00000020117.3	ENSCING00000009997	XP_002127681.1	PREDICTED: mitochondrial pyruvate carrier 4-like isoform X1 [Ciona intestinalis]	-1.54934	0.000227588	down
ENSCING00000020870	217	testis-expressed protein 264-like(LOC100184582)	ENSCINT00000033125.1	ENSCING00000020870	XP_002124235.2	PREDICTED: testis-expressed sequence 264 protein-like [Ciona intestinalis]	-1.84119	0.000322185	down
ENSCING00000019487	217	-	ENSCINT00000032982.1	ENSCING00000019487	XP_018668172.1	PREDICTED: uncharacterized protein LOC100187452 [Ciona intestinalis]	-1.09577	0.0438305	down
ENSCING00000004464	216	peptidase inhibitor 16(LOC100181706)	ENSCINT00000009221.3	ENSCING00000004464	XP_009333040.1	PREDICTED: peptidase inhibitor 16 [Pygoscelis adeliae]	-1.55415	0.00021275	down
ENSCING00000019818	216	-	ENSCINT00000035902.1	ENSCING00000019818	XP_006837547.1	PREDICTED: UPF0729 protein C18orf32 homolog [Chrysochloris asiatica]	-1.17006	0.00479187	down
ENSCING00000020334	216	thioredoxin-like(LOC100181030)	ENSCINT00000033993.1	ENSCING00000020334	XP_009861478.1	PREDICTED: thioredoxin-like [Ciona intestinalis]	-1.86122	0.00656633	down
ENSCING00000024613	215	HR-29-like protein(LOC100177903)	ENSCINT00000031004.1	ENSCING00000024613	XP_009860291.1	PREDICTED: body wall muscle protein HR-29-like [Ciona intestinalis]	-1.97232	0.000311573	down
per-like	215	peroxiredoxin-like(per-like)	ENSCINT00000006141.3	ENSCING00000003002	NP_001027810.1	peroxiredoxin-like [Ciona intestinalis]	-1.65521	0.000512068	down
ENSCING00000005727	215	reticulon(rtn)	ENSCINT00000011829.3	ENSCING00000005727	DAA01902.1	TPA_inf: RTN-C1 [Ciona intestinalis]	-1.12731	0.00358509	down
r27a	215	r27a protein(r27a)	ENSCINT00000012037.3	ENSCING00000005834	XP_002733357.1	PREDICTED: ubiquitin-40S ribosomal protein S27a-like [Saccoglossus kowalevskii]	-1.41258	0.00166201	down
ENSCING00000004797	214	-	ENSCINT00000009926.3	ENSCING00000004797	XP_002131443.1	PREDICTED: 28S ribosomal protein S25, mitochondrial-like [Ciona intestinalis]	-1.06548	0.00129711	down
ENSCING00000022307	213	-	ENSCINT00000031078.1	ENSCING00000022307	XP_018667567.1	PREDICTED: uncharacterized protein LOC108949520 isoform X2 [Ciona intestinalis]	-1.27671	0.00412886	down
ENSCING00000019743	213	-	ENSCINT00000033872.1	ENSCING00000019743	XP_018670430.1	PREDICTED: uncharacterized protein LOC108950088 isoform X1 [Ciona intestinalis]	-1.05437	0.00909048	down
ENSCING00000022203	212	NADH-ubiquinone oxidoreductase subunit 8(LOC100184026)	ENSCINT00000035298.1	ENSCING00000022203	XP_002131912.1	PREDICTED: NADH-ubiquinone oxidoreductase subunit 8 [Ciona intestinalis]	-1.08491	0.00187383	down
ENSCING00000025204	212	-	ENSCINT00000037367.1	ENSCING00000025204	NP_758772.1	cytochrome b (mitochondrion) [Ciona intestinalis]	-2.6089	0.0022773	down
ENSCING00000001568	212	vesicular, overexpressed in cancer, prosurvival protein 1(LOC100187440)	ENSCINT00000003123.3	ENSCING00000001568	XP_002123393.2	PREDICTED: vesicular, overexpressed in cancer, prosurvival protein 1-like isoform X1 [Ciona intestinalis]	-1.33844	0.0109967	down
ENSCING00000021457	211	-	ENSCINT00000032021.1	ENSCING00000021457	-	-	-1.24052	0.0438599	down
ENSCING00000021248	211	40S ribosomal protein S9(LOC100184857)	ENSCINT00000036941.1	ENSCING00000021248	XP_002119507.1	PREDICTED: 40S ribosomal protein S9 [Ciona intestinalis]	-1.35937	0.0104733	down
ENSCING00000001245	210	trafficking protein particle complex subunit 3-like(LOC100177880)	ENSCINT00000002424.3	ENSCING00000001245	XP_002121979.1	PREDICTED: trafficking protein particle complex subunit 3-like [Ciona intestinalis]	-1.09289	0.0178452	down
ENSCING00000014477	209	-	ENSCINT00000026422.2	ENSCING00000014477	XP_002126621.1	PREDICTED: chromatin accessibility complex protein 1-like [Ciona intestinalis]	-1.12375	0.000352842	down
ENSCING00000023433	209	tropomyosin(LOC100177893)	ENSCINT00000034879.1	ENSCING00000023433	XP_002121815.1	PREDICTED: tropomyosin [Ciona intestinalis]	-1.00601	0.000427294	down
ENSCING00000020474	209	-	ENSCINT00000033690.1	ENSCING00000020474	-	-	-1.28996	0.030575	down
ENSCING00000007065	209	-	ENSCINT00000014508.3	ENSCING00000007065	XP_018670982.1	PREDICTED: uncharacterized protein LOC100182049 isoform X1 [Ciona intestinalis]	-2.34033	0.0308069	down
ENSCING00000022456	209	-	ENSCINT00000031393.1	ENSCING00000022456	-	-	-1.20602	0.0492028	down
ENSCING00000018345	207	multiple epidermal growth factor-like domains protein 10(LOC100181187)	ENSCINT00000030405.1	ENSCING00000018345	XP_002128961.1	PREDICTED: multiple epidermal growth factor-like domains protein 10 [Ciona intestinalis]	-1.41543	5.15e-06	down
ENSCING00000021562	207	-	ENSCINT00000031867.1	ENSCING00000021562	XP_009861016.1	PREDICTED: BRCA1-A complex subunit BRE-like [Ciona intestinalis]	-1.0923	0.0078824	down
ENSCING00000019647	206	putative peptidyl-tRNA hydrolase PTRHD1(LOC100183646)	ENSCINT00000034087.1	ENSCING00000019647	XP_002127563.1	PREDICTED: putative peptidyl-tRNA hydrolase PTRHD1 [Ciona intestinalis]	-1.40405	2.03e-06	down
ENSCING00000008063	206	-	ENSCINT00000016487.3	ENSCING00000008063	XP_009858260.2	PREDICTED: protein dopey-1 [Ciona intestinalis]	-1.71931	0.00372854	down
ENSCING00000004825	205	transmembrane protein 231-like(LOC100179862)	ENSCINT00000009981.2	ENSCING00000004825	XP_004226312.3	PREDICTED: transmembrane protein 231-like [Ciona intestinalis]	-1.18117	0.000398823	down
ENSCING00000002546	205	-	ENSCINT00000005182.3	ENSCING00000002546	XP_002131665.1	PREDICTED: S-methyl-5'-thioadenosine phosphorylase [Ciona intestinalis]	-1.43693	0.0031235	down
ENSCING00000024454	205	-	ENSCINT00000035510.1	ENSCING00000024454	XP_009861741.1	PREDICTED: protein FAM219A-like isoform X4 [Ciona intestinalis]	-1.01224	0.0360604	down
ENSCING00000013176	204	uncharacterized LOC100186076(LOC100186076)	ENSCINT00000001358.3	ENSCING00000013176	XP_002127195.1	PREDICTED: uncharacterized protein LOC100186076 [Ciona intestinalis]	-1.95738	0.00671033	down
ENSCING00000018403	203	-	ENSCINT00000036785.1	ENSCING00000018403	XP_009861735.1	PREDICTED: citrate synthase, mitochondrial-like [Ciona intestinalis]	-1.01847	0.0157811	down
ENSCING00000014282	203	-	ENSCINT00000026146.2	ENSCING00000014282	XP_002127919.1	PREDICTED: collectin-46-like [Ciona intestinalis]	-1.86246	0.00302826	down
ci-tlr2	203	Toll-like receptor 2(ci-tlr2)	ENSCINT00000024647.2	ENSCING00000013244	NP_001159600.1	toll-like receptor 2 [Ciona intestinalis]	-1.20794	0.0478741	down
ENSCING00000014178	201	uncharacterized LOC101242311(LOC101242311)	ENSCINT00000026001.2	ENSCING00000014178	XP_004226736.1	PREDICTED: uncharacterized protein LOC101242311 [Ciona intestinalis]	-2.05004	0.00161671	down
ENSCING00000025201	199	-	ENSCINT00000037364.1	ENSCING00000025201	NP_758770.2	NADH dehydrogenase subunit 2 (mitochondrion) [Ciona intestinalis]	-3.05087	0.000112988	down
ENSCING00000018842	199	uncharacterized LOC100178871(LOC100178871)	ENSCINT00000033419.1	ENSCING00000018842	XP_002127257.1	PREDICTED: uncharacterized protein LOC100178871 [Ciona intestinalis]	-1.4218	0.0161405	down
ENSCING00000006335	198	claudin-1(LOC100176657)	ENSCINT00000013053.3	ENSCING00000006335	XP_002120514.1	PREDICTED: claudin-1 [Ciona intestinalis]	-1.4305	0.00582139	down
ENSCING00000000902	197	-	ENSCINT00000001642.3	ENSCING00000000902	XP_002129619.1	PREDICTED: ZP domain-containing protein-like [Ciona intestinalis]	-1.37074	0.00278116	down
ENSCING00000005978	195	-	ENSCINT00000012350.3	ENSCING00000005978	XP_009860447.1	PREDICTED: cyclin-dependent kinase 1-like [Ciona intestinalis]	-1.44565	0.00177682	down
ENSCING00000012767	195	DNA-directed RNA polymerase III subunit RPC8-like(LOC104266855)	ENSCINT00000023941.1	ENSCING00000012767	XP_009862385.1	PREDICTED: DNA-directed RNA polymerase III subunit RPC8-like [Ciona intestinalis]	-1.07231	0.0156904	down
ENSCING00000001953	195	-	ENSCINT00000003940.3	ENSCING00000001953	XP_009858174.2	PREDICTED: fibrinogen-like protein A [Ciona intestinalis]	-1.85116	0.00941337	down
ENSCING00000013082	193	universal stress protein YxiE(LOC100178454)	ENSCINT00000024398.2	ENSCING00000013082	XP_009858692.1	PREDICTED: uncharacterized protein LOC100178454 isoform X1 [Ciona intestinalis]	-1.60419	0.00649991	down
ENSCING00000003982	193	-	ENSCINT00000008228.3	ENSCING00000003982	XP_009860540.1	PREDICTED: LOW QUALITY PROTEIN: 60S ribosomal protein L10-like [Ciona intestinalis]	-1.06147	0.00980036	down
ENSCING00000021352	192	-	ENSCINT00000031902.1	ENSCING00000021352	-	-	-1.69154	7.35e-06	down
ENSCING00000008610	191	eukaryotic translation elongation factor 1 epsilon-1-like(LOC100184121)	ENSCINT00000017564.3	ENSCING00000008610	XP_002131132.1	PREDICTED: eukaryotic translation elongation factor 1 epsilon-1-like [Ciona intestinalis]	-1.08414	0.0300087	down
ENSCING00000024896	191	-	ENSCINT00000034454.1	ENSCING00000024896	XP_004226907.1	PREDICTED: uncharacterized protein LOC101243368 [Ciona intestinalis]	-2.38798	0.0146113	down
ENSCING00000002294	191	-	ENSCINT00000004690.3	ENSCING00000002294	XP_002130945.2	PREDICTED: uncharacterized protein LOC100176959 isoform X1 [Ciona intestinalis]	-1.70367	0.0174209	down
ENSCING00000017394	190	ataxin-1(LOC100184890)	ENSCINT00000029722.2	ENSCING00000017394	XP_009860842.1	PREDICTED: ataxin-1 isoform X2 [Ciona intestinalis]	-1.48583	0.020886	down
ENSCING00000000937	188	mitochondrial import inner membrane translocase subunit Tim22-like(LOC100180734)	ENSCINT00000001694.3	ENSCING00000000937	XP_002121476.2	PREDICTED: mitochondrial import inner membrane translocase subunit Tim22-like [Ciona intestinalis]	-1.0621	0.0331746	down
ENSCING00000005645	187	-	ENSCINT00000011696.3	ENSCING00000005645	XP_018668807.1	PREDICTED: alpha-(1,6)-fucosyltransferase [Ciona intestinalis]	-2.74499	0.000502699	down
ENSCING00000008326	187	uncharacterized LOC100179987(LOC100179987)	ENSCINT00000024332.2	ENSCING00000008326	XP_002130344.1	PREDICTED: uncharacterized protein LOC100179987 [Ciona intestinalis]	-1.40707	0.00897873	down
ENSCING00000024533	186	-	ENSCINT00000036976.1	ENSCING00000024533	XP_021085668.1	translation machinery-associated protein 7 [Mesocricetus auratus]	-1.02835	0.00886774	down
ENSCING00000021195	186	-	ENSCINT00000033596.1	ENSCING00000021195	XP_002130616.1	PREDICTED: claudin-1 [Ciona intestinalis]	-1.04357	0.0324723	down
ENSCING00000002791	185	39S ribosomal protein L23, mitochondrial-like(LOC100185062)	ENSCINT00000005704.3	ENSCING00000002791	XP_002121194.1	PREDICTED: 39S ribosomal protein L23, mitochondrial-like isoform X1 [Ciona intestinalis]	-1.0369	0.000184977	down
ENSCING00000021130	184	EKC/KEOPS complex subunit TPRKB(LOC100176337)	ENSCINT00000033375.1	ENSCING00000021130	XP_004226611.1	PREDICTED: EKC/KEOPS complex subunit Tprkb-like [Ciona intestinalis]	-1.39903	0.0227694	down
ENSCING00000005545	182	uncharacterized LOC100180798(LOC100180798)	ENSCINT00000011487.3	ENSCING00000005545	XP_018669080.1	PREDICTED: uncharacterized protein LOC100180798 [Ciona intestinalis]	-1.38567	0.0363932	down
ENSCING00000008406	182	elongation of very long chain fatty acids protein 4(LOC100186020)	ENSCINT00000017135.3	ENSCING00000008406	XP_002131086.1	PREDICTED: elongation of very long chain fatty acids protein 4-like isoform X1 [Ciona intestinalis]	-1.33151	0.0083219	down
ENSCING00000006180	181	40S ribosomal protein S10(LOC100175151)	ENSCINT00000012762.3	ENSCING00000006180	XP_002126653.1	PREDICTED: 40S ribosomal protein S10-like [Ciona intestinalis]	-1.32524	0.00143789	down
ENSCING00000023651	181	-	ENSCINT00000032972.1	ENSCING00000023651	XP_002119744.1	PREDICTED: uncharacterized protein LOC100186026 [Ciona intestinalis]	-1.05092	0.00811447	down
ENSCING00000018167	181	-	ENSCINT00000031463.1	ENSCING00000018167	XP_002123696.3	PREDICTED: transmembrane protein 128-like [Ciona intestinalis]	-1.36808	0.0362761	down
ENSCING00000009507	180	-	ENSCINT00000019356.3	ENSCING00000009507	XP_002132078.1	PREDICTED: uncharacterized protein LOC100181620 [Ciona intestinalis]	-1.01192	0.0464619	down
ENSCING00000024519	178	-	ENSCINT00000036897.1	ENSCING00000024519	XP_002127591.1	PREDICTED: LIM domain-binding protein 3-like [Ciona intestinalis]	-1.01755	0.0438305	down
ENSCING00000019348	177	proline-rich nuclear receptor coactivator 2 B(LOC100177436)	ENSCINT00000037290.1	ENSCING00000019348	XP_002127241.1	PREDICTED: proline-rich nuclear receptor coactivator 2 B [Ciona intestinalis]	-1.53226	0.00462416	down
ENSCING00000012299	177	-	ENSCINT00000006552.3	ENSCING00000012299	XP_004226050.1	PREDICTED: intelectin-1-like [Ciona intestinalis]	-1.25231	0.0382623	down
ENSCING00000008001	177	prostate-associated microseminoprotein-like(LOC113474197)	ENSCINT00000016377.3	ENSCING00000008001	XP_018962324.1	PREDICTED: prostate-associated microseminoprotein-like [Cyprinus carpio]	-1.88897	0.0106632	down
ENSCING00000018102	176	uncharacterized LOC100180805(LOC100180805)	ENSCINT00000037085.1	ENSCING00000018102	XP_002130740.1	PREDICTED: uncharacterized protein LOC100180805 [Ciona intestinalis]	-2.38599	0.00294204	down
ENSCING00000021101	176	protein tyrosine phosphatase type IVA 3(LOC100185744)	ENSCINT00000031909.1	ENSCING00000021101	XP_002129243.1	PREDICTED: protein tyrosine phosphatase type IVA 3 [Ciona intestinalis]	-1.31317	0.0131829	down
ENSCING00000018908	176	-	ENSCINT00000031880.1	ENSCING00000018908	XP_009858678.1	PREDICTED: LOW QUALITY PROTEIN: CD109 antigen-like [Ciona intestinalis]	-1.31135	0.0241636	down
ENSCING00000024205	173	-	ENSCINT00000030259.1	ENSCING00000024205	XP_009858582.1	PREDICTED: COX assembly mitochondrial protein homolog [Ciona intestinalis]	-1.01623	0.0124736	down
ENSCING00000015200	173	-	ENSCINT00000027336.2	ENSCING00000015200	XP_018671010.1	PREDICTED: pecanex-like protein 1 isoform X2 [Ciona intestinalis]	-1.25355	0.0161626	down
ENSCING00000006737	172	uncharacterized protein C20orf85-like(LOC100182101)	ENSCINT00000013823.1	ENSCING00000006737	XP_002123910.1	PREDICTED: uncharacterized protein C20orf85-like [Ciona intestinalis]	-1.31365	0.00750276	down
ENSCING00000018539	172	FAD-linked sulfhydryl oxidase ALR-like(LOC100178035)	ENSCINT00000034596.1	ENSCING00000018539	XP_002120410.1	PREDICTED: FAD-linked sulfhydryl oxidase ALR-like [Ciona intestinalis]	-2.22999	0.00144124	down
ENSCING00000010284	172	uncharacterized LOC100178414(LOC100178414)	ENSCINT00000025474.2	ENSCING00000010284	XP_002123747.2	PREDICTED: uncharacterized protein LOC100178414 isoform X1 [Ciona intestinalis]	-1.27545	0.0262934	down
ENSCING00000001012	172	-	ENSCINT00000001878.3	ENSCING00000001012	XP_018671553.1	PREDICTED: uncharacterized protein LOC100182165 [Ciona intestinalis]	-1.36371	0.026397	down
ENSCING00000002442	169	-	ENSCINT00000004956.3	ENSCING00000002442	-	-	-1.93113	0.00629614	down
ENSCING00000007101	167	-	ENSCINT00000014590.3	ENSCING00000007101	XP_018668176.1	PREDICTED: uncharacterized protein LOC100184291 [Ciona intestinalis]	-1.08	0.0479308	down
ENSCING00000000615	164	uncharacterized LOC100182215(LOC100182215)	ENSCINT00000001134.3	ENSCING00000000615	XP_002127902.1	PREDICTED: uncharacterized protein LOC100182215 isoform X2 [Ciona intestinalis]	-1.34685	0.00268078	down
ENSCING00000020898	163	-	ENSCINT00000032146.1	ENSCING00000020898	XP_018669609.1	PREDICTED: WD repeat-containing protein on Y chromosome-like isoform X1 [Ciona intestinalis]	-2.01049	0.0075269	down
ENSCING00000019283	161	mitochondrial pyruvate carrier 2-like(LOC100176146)	ENSCINT00000033671.1	ENSCING00000019283	XP_002130972.1	PREDICTED: mitochondrial pyruvate carrier 2-like [Ciona intestinalis]	-1.07152	0.0131663	down
ENSCING00000000060	160	collectin-46-like(LOC100179802)	ENSCINT00000000082.2	ENSCING00000000060	XP_002119516.1	PREDICTED: pulmonary surfactant-associated protein D-like isoform X1 [Ciona intestinalis]	-1.70785	0.0119873	down
ENSCING00000005817	159	40S ribosomal protein S24(LOC100187034)	ENSCINT00000012007.3	ENSCING00000005817	XP_002129810.1	PREDICTED: 40S ribosomal protein S24-like [Ciona intestinalis]	-1.06607	0.0231449	down
ENSCING00000021630	158	stomatin-like protein 1(LOC100180817)	ENSCINT00000035654.1	ENSCING00000021630	XP_002119614.1	PREDICTED: stomatin-like protein 1 [Ciona intestinalis]	-1.03453	0.0479706	down
ENSCING00000002824	156	-	ENSCINT00000005771.3	ENSCING00000002824	XP_004225596.1	PREDICTED: protein canopy homolog 2-like [Ciona intestinalis]	-1.09379	0.00104327	down
ENSCING00000020331	156	-	ENSCINT00000036345.1	ENSCING00000020331	XP_004226053.1	PREDICTED: 40S ribosomal protein S2 [Ciona intestinalis]	-1.2786	0.0232795	down
ENSCING00000024176	155	-	ENSCINT00000036140.1	ENSCING00000024176	XP_002131699.1	PREDICTED: uncharacterized protein LOC100181557 [Ciona intestinalis]	-1.87049	0.0148255	down
ENSCING00000016336	154	collectin-46-like(LOC100184416)	ENSCINT00000028611.2	ENSCING00000016336	XP_002126159.1	PREDICTED: collectin-46-like [Ciona intestinalis]	-1.34857	0.0487986	down
ENSCING00000024331	151	-	ENSCINT00000032606.1	ENSCING00000024331	XP_018669556.1	PREDICTED: uncharacterized protein LOC100180176 [Ciona intestinalis]	-1.12245	0.0382043	down
ENSCING00000023515	149	-	ENSCINT00000030235.1	ENSCING00000023515	-	-	-1.27996	0.038279	down
ENSCING00000013000	147	-	ENSCINT00000024280.2	ENSCING00000013000	XP_002126455.2	PREDICTED: plasminogen-like [Ciona intestinalis]	-1.50473	0.0384187	down
ENSCING00000000742	145	pulmonary surfactant-associated protein D-like(LOC100178560)	ENSCINT00000001362.3	ENSCING00000000742	XP_002128393.1	PREDICTED: collectin-46-like [Ciona intestinalis]	-2.29965	0.00464636	down
ENSCING00000021066	142	60S ribosomal protein L8-like(LOC101243097)	ENSCINT00000030929.1	ENSCING00000021066	XP_018670721.1	PREDICTED: 60S ribosomal protein L8 isoform X1 [Ciona intestinalis]	-2.22842	6.03e-05	down
ENSCING00000019301	142	mediator of RNA polymerase II transcription subunit 29-like(LOC100183333)	ENSCINT00000035765.1	ENSCING00000019301	XP_004226659.1	PREDICTED: mediator of RNA polymerase II transcription subunit 29-like [Ciona intestinalis]	-1.02165	0.000328783	down
ENSCING00000013118	137	histone H3.3-like(LOC100177125)	ENSCINT00000024427.2	ENSCING00000013118	XP_002128910.1	PREDICTED: histone H3.3-like isoform X1 [Ciona intestinalis]	-1.70154	0.00580853	down
ENSCING00000023352	137	-	ENSCINT00000030690.1	ENSCING00000023352	XP_004226558.1	PREDICTED: uncharacterized protein LOC101242981 [Ciona intestinalis]	-1.65274	0.00827654	down
ENSCING00000019528	137	progestin and adipoQ receptor family member 3-like(LOC108951060)	ENSCINT00000027759.2	ENSCING00000019528	XP_018673280.1	PREDICTED: progestin and adipoQ receptor family member 3-like [Ciona intestinalis]	-1.00208	0.022017	down
ENSCING00000019985	136	40S ribosomal protein S2(LOC100178561)	ENSCINT00000030921.1	ENSCING00000019985	XP_004226053.1	PREDICTED: 40S ribosomal protein S2 [Ciona intestinalis]	-1.16362	0.0432251	down
ENSCING00000014705	135	-	ENSCINT00000026705.2	ENSCING00000014705	XP_002126136.2	PREDICTED: cannabinoid receptor 1-like [Ciona intestinalis]	-1.64237	0.0120266	down
ENSCING00000012495	133	-	ENSCINT00000023541.2	ENSCING00000012495	XP_002130640.1	PREDICTED: cytochrome c-like [Ciona intestinalis]	-1.41058	0.0414459	down
ENSCING00000009940	132	-	ENSCINT00000020060.3	ENSCING00000009940	-	-	-1.91333	0.0174253	down
ENSCING00000003070	131	uncharacterized LOC100186751(LOC100186751)	ENSCINT00000006240.3	ENSCING00000003070	XP_002127061.1	PREDICTED: uncharacterized protein LOC100186751 [Ciona intestinalis]	-1.02472	0.0353926	down
ENSCING00000008730	130	-	ENSCINT00000017795.3	ENSCING00000008730	XP_002124682.1	PREDICTED: uncharacterized protein LOC100184938 [Ciona intestinalis]	-1.96971	0.0339298	down
ENSCING00000008309	129	-	ENSCINT00000016954.3	ENSCING00000008309	XP_009861041.1	PREDICTED: uncharacterized protein LOC100186154 [Ciona intestinalis]	-1.61657	0.0295469	down
ENSCING00000016397	128	beta-1,3-glucuronosyltransferase(uglcat1)	ENSCINT00000028675.1	ENSCING00000016397	XP_004227178.1	PREDICTED: uncharacterized protein LOC101242997 [Ciona intestinalis]	-3.53802	0.0358032	down
ENSCING00000022576	127	uncharacterized LOC100181000(LOC100181000)	ENSCINT00000033084.1	ENSCING00000022576	XP_002129225.1	PREDICTED: uncharacterized protein LOC100181000 [Ciona intestinalis]	-1.54183	0.00375715	down
ENSCING00000001178	125	60S ribosomal protein L15-like(LOC100175325)	ENSCINT00000002235.3	ENSCING00000001178	CBN08624.1	ribosomal protein L15 [Microcosmus squamiger]	-1.25051	0.0179633	down
ENSCING00000024029	122	-	ENSCINT00000035424.1	ENSCING00000024029	-	-	-1.24765	0.048904	down
ENSCING00000006812	121	plasminogen(LOC100176264)	ENSCINT00000013976.2	ENSCING00000006812	XP_002131103.1	PREDICTED: plasminogen [Ciona intestinalis]	-1.67994	0.0271946	down
tgfbeta-na4	120	transforming growth factor beta superfamily signaling ligand(tgfbeta-na4)	ENSCINT00000022027.2	ENSCING00000009142	NP_001093599.1	transforming growth factor beta superfamily signaling ligand precursor [Ciona intestinalis]	-1.17437	0.0479308	down
hb3	117	globin(hb3)	ENSCINT00000013341.3	ENSCING00000006495	NP_001027700.1	globin [Ciona intestinalis]	-3.31808	0.000185449	down
ENSCING00000005455	111	-	ENSCINT00000011265.3	ENSCING00000005455	-	-	-2.62131	0.0196119	down
ENSCING00000002158	105	-	ENSCINT00000004417.3	ENSCING00000002158	XP_018668041.1	PREDICTED: soluble guanylate cyclase 88E [Ciona intestinalis]	-2.3945	0.02661	down
ENSCING00000012894	103	pulmonary surfactant-associated protein A1-like(LOC100181946)	ENSCINT00000024120.2	ENSCING00000012894	XP_002128443.1	PREDICTED: pulmonary surfactant-associated protein A1-like isoform X2 [Ciona intestinalis]	-1.86391	0.0356769	down
ENSCING00000009650	99	-	ENSCINT00000019620.3	ENSCING00000009650	XP_002124865.1	PREDICTED: claudin-7-like isoform X1 [Ciona intestinalis]	-1.13231	0.0464619	down
ENSCING00000018696	95	uncharacterized LOC100184996(LOC100184996)	ENSCINT00000031646.1	ENSCING00000018696	XP_002121714.1	PREDICTED: uncharacterized protein LOC100184996 [Ciona intestinalis]	-1.21348	0.0376897	down
ENSCING00000000618	92	alpha-crystallin A chain-like(LOC100177240)	ENSCINT00000001149.3	ENSCING00000000618	XP_002119131.1	PREDICTED: alpha-crystallin A chain-like [Ciona intestinalis]	-2.16539	0.0133182	down
ENSCING00000013166	83	uncharacterized LOC100183761(LOC100183761)	ENSCINT00000024522.2	ENSCING00000013166	XP_002129320.1	PREDICTED: uncharacterized protein LOC100183761 [Ciona intestinalis]	-2.03675	0.000430197	down
ENSCING00000017130	80	-	ENSCINT00000020557.3	ENSCING00000017130	XP_018671756.1	PREDICTED: CUB and sushi domain-containing protein 1 isoform X1 [Ciona intestinalis]	-3.06057	0.0456018	down
ENSCING00000020009	79	-	ENSCINT00000034478.1	ENSCING00000020009	XP_018670059.1	PREDICTED: protein NLRC5-like [Ciona intestinalis]	-1.08967	0.0210574	down
ENSCING00000020284	75	-	ENSCINT00000037264.1	ENSCING00000020284	-	-	-1.71065	0.0243518	down
ENSCING00000007152	64	-	ENSCINT00000014690.3	ENSCING00000007152	XP_009857881.1	PREDICTED: uncharacterized protein LOC100181675 isoform X2 [Ciona intestinalis]	-1.3809	0.0141748	down
ENSCING00000010810	64	-	ENSCINT00000021355.3	ENSCING00000010810	XP_002124489.1	PREDICTED: uncharacterized protein LOC100177171 [Ciona intestinalis]	-4.3655	0.0071667	down
ENSCING00000007261	64	-	ENSCINT00000014899.3	ENSCING00000007261	-	-	-1.90963	0.00622732	down
ENSCING00000000239	63	-	ENSCINT00000000430.3	ENSCING00000000239	XP_009860447.1	PREDICTED: cyclin-dependent kinase 1-like [Ciona intestinalis]	-1.29805	0.0167834	down
ENSCING00000024810	57	-	ENSCINT00000032559.1	ENSCING00000024810	XP_018668310.1	PREDICTED: hydroxyacyl-thioester dehydratase type 2, mitochondrial-like [Ciona intestinalis]	-1.18539	0.0470955	down
ENSCING00000023958	51	-	ENSCINT00000032635.1	ENSCING00000023958	XP_009860447.1	PREDICTED: cyclin-dependent kinase 1-like [Ciona intestinalis]	-1.4959	0.00821135	down
rcl2	49	Rac and Cdc42-like 2 protein(rcl2)	ENSCINT00000011550.3	ENSCING00000005573	NP_001335960.1	Rac and Cdc42-like 2 protein [Ciona intestinalis]	-1.22018	0.0313044	down
ENSCING00000024546	47	-	ENSCINT00000036629.1	ENSCING00000024546	-	-	-1.87184	0.0325344	down
ENSCING00000023490	41	-	ENSCINT00000032832.1	ENSCING00000023490	-	-	-1.18336	0.0094257	down
ENSCING00000001358	41	-	ENSCINT00000002635.3	ENSCING00000001358	XP_009860527.1	PREDICTED: uncharacterized protein LOC100178716 isoform X2 [Ciona intestinalis]	-1.42259	0.0392021	down
ENSCING00000013599	33	uncharacterized LOC100187343(LOC100187343)	ENSCINT00000025155.2	ENSCING00000013599	GAU99192.1	hypothetical protein RvY_10228 [Ramazzottius varieornatus]	-1.95358	0.043169	down
ENSCING00000023965	33	peroxiredoxin-6-like(LOC100175292)	ENSCINT00000032511.1	ENSCING00000023965	XP_002127186.1	PREDICTED: peroxiredoxin-6-like isoform X1 [Ciona intestinalis]	-1.40241	0.00663174	down
ENSCING00000021419	28	mesencephalic astrocyte-derived neurotrophic factor homolog(LOC100178512)	ENSCINT00000031499.1	ENSCING00000021419	XP_002127331.1	PREDICTED: mesencephalic astrocyte-derived neurotrophic factor homolog [Ciona intestinalis]	-1.03753	0.00404713	down
ENSCING00000014932	25	E3 SUMO-protein ligase NSE2(LOC100183116)	ENSCINT00000002446.3	ENSCING00000014932	XP_002126230.1	PREDICTED: E3 SUMO-protein ligase NSE2 [Ciona intestinalis]	-1.00267	0.00636583	down
ENSCING00000019579	19	DNA repair protein RAD51 homolog 4-like(LOC100181925)	ENSCINT00000033341.1	ENSCING00000019579	XP_002128226.1	PREDICTED: DNA repair protein RAD51 homolog 4-like [Ciona intestinalis]	-2.44875	0.0340694	down
ENSCING00000001162	16	histone H1.0(LOC100177222)	ENSCINT00000002187.3	ENSCING00000001162	XP_002121210.1	PREDICTED: histone H1.0-like [Ciona intestinalis]	-1.12867	0.0130212	down
ENSCING00000015708	7	-	ENSCINT00000014107.3	ENSCING00000015708	XP_002126755.1	PREDICTED: uncharacterized protein LOC100179075 [Ciona intestinalis]	-1.34686	0.0109174	down
ENSCING00000008570	7	uncharacterized LOC100175385(LOC100175385)	ENSCINT00000017480.3	ENSCING00000008570	XP_009858100.1	PREDICTED: uncharacterized protein LOC100175385 [Ciona intestinalis]	-2.82381	0.0244179	down
ENSCING00000023022	7	-	ENSCINT00000031815.1	ENSCING00000023022	NP_001027660.1	ZAN protein precursor [Ciona intestinalis]	-2.79356	0.0374062	down
ENSCING00000004077	6	-	ENSCINT00000008397.3	ENSCING00000004077	-	-	-2.05613	0.037318	down
ENSCING00000022136	5	-	ENSCINT00000035600.1	ENSCING00000022136	XP_002126755.1	PREDICTED: uncharacterized protein LOC100179075 [Ciona intestinalis]	-1.38952	0.00767056	down

## Sheet: Table 3.2
gene name	WGCNA degree	gene description (NCBI symbol)	transcript id	Ensembl gene id	NCBI blast protein id	NCBI blast name	log2FoldChange	padj	regulated
ENSCING00000005227	625	-	ENSCINT00000010745.3	ENSCING00000005227	XP_002124816.1	PREDICTED: putative protein FAM10A4 [Ciona intestinalis]	1.00313	1.24e-05	up
atbf	625	transcription factor ATBF(atbf)	ENSCINT00000022611.2	ENSCING00000011787	NP_001041465.1	transcription factor ATBF [Ciona intestinalis]	1.49794	0.000474637	up
ENSCING00000001848	625	-	ENSCINT00000003737.3	ENSCING00000001848	XP_018668861.1	PREDICTED: agglutinin-like protein 5 [Ciona intestinalis]	1.57396	0.0013685	up
ENSCING00000009554	624	protein LSM14 homolog A-B(LOC100180168)	ENSCINT00000019438.3	ENSCING00000009554	XP_002131521.2	PREDICTED: protein LSM14 homolog A-B isoform X1 [Ciona intestinalis]	1.05159	0.000214683	up
ENSCING00000021616	624	-	ENSCINT00000031469.1	ENSCING00000021616	XP_018666826.1	PREDICTED: uncharacterized protein LOC100184924 [Ciona intestinalis]	1.83951	0.00323904	up
ENSCING00000020153	624	-	ENSCINT00000032282.1	ENSCING00000020153	XP_018670102.1	PREDICTED: protein split ends-like [Ciona intestinalis]	2.78866	0.00366195	up
ENSCING00000005031	623	delta-aminolevulinic acid dehydratase-like(LOC100177890)	ENSCINT00000028510.2	ENSCING00000005031	XP_002128180.1	PREDICTED: delta-aminolevulinic acid dehydratase-like [Ciona intestinalis]	-1.31114	7.78e-05	down
ENSCING00000018899	623	-	ENSCINT00000034237.1	ENSCING00000018899	XP_018669428.1	PREDICTED: serine/threonine-protein kinase SMG1 [Ciona intestinalis]	1.91185	4.46e-07	up
ENSCING00000025132	623	-	ENSCINT00000030281.1	ENSCING00000025132	XP_002129094.1	PREDICTED: uncharacterized protein LOC100180184 isoform X3 [Ciona intestinalis]	1.06818	6.79e-06	up
ENSCING00000002207	623	-	ENSCINT00000004520.3	ENSCING00000002207	XP_018666863.1	PREDICTED: protein MLP1 isoform X3 [Ciona intestinalis]	1.28379	2.09e-05	up
ENSCING00000021378	623	-	ENSCINT00000035558.1	ENSCING00000021378	XP_018669281.1	PREDICTED: uncharacterized protein LOC100179434 isoform X1 [Ciona intestinalis]	2.03869	3.72e-05	up
ENSCING00000001393	623	-	ENSCINT00000002707.3	ENSCING00000001393	XP_002122199.2	PREDICTED: SCO-spondin [Ciona intestinalis]	1.62613	8e-05	up
ENSCING00000018092	623	-	ENSCINT00000037024.1	ENSCING00000018092	XP_018669281.1	PREDICTED: uncharacterized protein LOC100179434 isoform X1 [Ciona intestinalis]	1.82847	0.000886903	up
ENSCING00000023166	623	-	ENSCINT00000033584.1	ENSCING00000023166	XP_018669256.1	PREDICTED: serine/threonine-protein kinase MRCK alpha isoform X2 [Ciona intestinalis]	1.13942	0.00176635	up
ENSCING00000011429	623	-	ENSCINT00000022087.2	ENSCING00000011429	XP_018673012.1	PREDICTED: PHD finger protein rhinoceros [Ciona intestinalis]	1.23824	0.00294204	up
ENSCING00000010791	623	-	ENSCINT00000021321.3	ENSCING00000010791	XP_018666762.1	PREDICTED: (E3-independent) E2 ubiquitin-conjugating enzyme UBE2O-like isoform X2 [Ciona intestinalis]	1.26593	0.0105201	up
ENSCING00000022796	622	-	ENSCINT00000012856.3	ENSCING00000022796	XP_002129017.1	PREDICTED: dnaJ homolog subfamily B member 4-like [Ciona intestinalis]	2.96934	6.59e-13	up
ENSCING00000008571	622	-	ENSCINT00000017499.3	ENSCING00000008571	XP_009858101.2	PREDICTED: fibrillin-1 isoform X1 [Ciona intestinalis]	1.37329	0.000624312	up
ENSCING00000019653	621	-	ENSCINT00000030790.1	ENSCING00000019653	XP_018673398.1	PREDICTED: cytoplasmic dynein 1 heavy chain 1 [Ciona intestinalis]	1.60655	8.76e-05	up
ENSCING00000023532	621	vinculin(LOC100185663)	ENSCINT00000034018.1	ENSCING00000023532	XP_002123754.1	PREDICTED: vinculin-like [Ciona intestinalis]	1.2337	0.000226167	up
ENSCING00000012844	621	-	ENSCINT00000024045.2	ENSCING00000012844	XP_002123333.2	PREDICTED: uncharacterized protein LOC100177391 isoform X1 [Ciona intestinalis]	1.64802	0.00024312	up
ENSCING00000024847	621	-	ENSCINT00000032794.1	ENSCING00000024847	FAA00196.1	TPA: zinc finger protein [Ciona intestinalis]	1.25435	0.000360931	up
ENSCING00000011444	621	-	ENSCINT00000022110.2	ENSCING00000011444	XP_018673030.1	PREDICTED: serine/threonine-protein kinase Nek1-like [Ciona intestinalis]	1.23408	0.000430197	up
ENSCING00000016693	621	-	ENSCINT00000000788.3	ENSCING00000016693	XP_018673398.1	PREDICTED: cytoplasmic dynein 1 heavy chain 1 [Ciona intestinalis]	1.41548	0.00134056	up
ENSCING00000003312	621	-	ENSCINT00000006800.3	ENSCING00000003312	XP_018671483.1	PREDICTED: U4/U6 small nuclear ribonucleoprotein Prp3-like [Ciona intestinalis]	1.46439	0.00166044	up
ENSCING00000007848	621	-	ENSCINT00000016058.3	ENSCING00000007848	XP_009860078.1	PREDICTED: mediator of RNA polymerase II transcription subunit 13-like [Ciona intestinalis]	1.25089	0.00172902	up
ENSCING00000014760	621	-	ENSCINT00000026783.2	ENSCING00000014760	XP_017758479.1	PREDICTED: cell surface glycoprotein 1-like [Eufriesea mexicana]	1.0675	0.0082487	up
ENSCING00000023537	621	-	ENSCINT00000034931.1	ENSCING00000023537	XP_018668682.1	PREDICTED: collagen XVIII homologue isoform X4 [Ciona intestinalis]	1.42983	0.00914801	up
ENSCING00000002096	620	glutathione S-transferase 1-1-like(LOC100184961)	ENSCINT00000004297.3	ENSCING00000002096	XP_002130669.1	PREDICTED: glutathione S-transferase 1-1-like isoform X1 [Ciona intestinalis]	-1.78242	1.04e-06	down
ENSCING00000007178	620	-	ENSCINT00000014727.3	ENSCING00000007178	XP_009859002.1	PREDICTED: LOW QUALITY PROTEIN: intraflagellar transport protein 172 homolog [Ciona intestinalis]	1.238	8.54e-05	up
ENSCING00000006800	620	-	ENSCINT00000013951.3	ENSCING00000006800	XP_002127193.3	PREDICTED: uncharacterized protein LOC100178629 isoform X2 [Ciona intestinalis]	1.46442	8.67e-05	up
ENSCING00000007382	620	-	ENSCINT00000015170.3	ENSCING00000007382	XP_002128084.1	PREDICTED: coiled-coil domain-containing protein 22 homolog isoform X2 [Ciona intestinalis]	1.67682	0.000302153	up
ENSCING00000013890	620	-	ENSCINT00000025551.2	ENSCING00000013890	XP_018669281.1	PREDICTED: uncharacterized protein LOC100179434 isoform X1 [Ciona intestinalis]	1.63006	0.000317638	up
ENSCING00000008164	620	RING-type E3 ubiquitin-protein ligase PPIL2(LOC100175542)	ENSCINT00000016685.3	ENSCING00000008164	XP_002121000.1	PREDICTED: peptidyl-prolyl cis-trans isomerase-like 2 [Ciona intestinalis]	1.01171	0.000521081	up
ENSCING00000013724	620	Zn-finger (U1-like)-5(zf(u1like)-5)	ENSCINT00000025327.2	ENSCING00000013724	FAA00119.1	TPA: zinc finger protein [Ciona intestinalis]	1.07596	0.00212723	up
ENSCING00000005180	620	laminin subunit alpha-5(LOC100176802)	ENSCINT00000010645.3	ENSCING00000005180	XP_018672969.1	PREDICTED: laminin subunit alpha-5 isoform X3 [Ciona intestinalis]	1.3828	0.00229385	up
ENSCING00000008480	619	-	ENSCINT00000017293.3	ENSCING00000008480	XP_018673104.1	PREDICTED: src substrate cortactin-like isoform X7 [Ciona intestinalis]	1.5126	2.46e-06	up
ENSCING00000011912	619	-	ENSCINT00000006012.3	ENSCING00000011912	XP_009858996.2	PREDICTED: plectin [Ciona intestinalis]	1.49785	0.000238193	up
ENSCING00000013892	619	-	ENSCINT00000025554.2	ENSCING00000013892	XP_018669281.1	PREDICTED: uncharacterized protein LOC100179434 isoform X1 [Ciona intestinalis]	1.73713	0.000340869	up
ENSCING00000011592	619	-	ENSCINT00000022327.2	ENSCING00000011592	XP_018672889.1	PREDICTED: uncharacterized protein LOC100175527 isoform X7 [Ciona intestinalis]	1.22352	0.000369951	up
ENSCING00000001181	619	-	ENSCINT00000002233.3	ENSCING00000001181	-	-	1.07235	0.0119889	up
ENSCING00000023610	619	-	ENSCINT00000035892.1	ENSCING00000023610	XP_018672493.1	PREDICTED: coiled-coil domain-containing protein 18 [Ciona intestinalis]	1.43179	0.0147495	up
ENSCING00000014813	619	-	ENSCINT00000000494.3	ENSCING00000014813	XP_018670914.1	PREDICTED: partitioning defective 3 homolog isoform X5 [Ciona intestinalis]	1.01126	0.015571	up
ENSCING00000014732	618	sphingosine-1-phosphate phosphatase 2-like(LOC100182465)	ENSCINT00000026746.2	ENSCING00000014732	XP_002129202.1	PREDICTED: sphingosine-1-phosphate phosphatase 2-like [Ciona intestinalis]	-1.04201	0.00330738	down
ENSCING00000022924	618	-	ENSCINT00000034531.1	ENSCING00000022924	XP_018671035.1	PREDICTED: protein starmaker-like [Ciona intestinalis]	1.46831	1.05e-05	up
ENSCING00000024018	618	-	ENSCINT00000037012.1	ENSCING00000024018	XP_015210363.1	PREDICTED: dynein heavy chain 5, axonemal-like [Lepisosteus oculatus]	1.39053	5.33e-05	up
net1a	618	netrin(net1a)	ENSCINT00000009631.3	ENSCING00000004654	NP_001027598.1	netrin precursor [Ciona intestinalis]	1.79083	0.000184977	up
ENSCING00000006444	618	-	ENSCINT00000013270.3	ENSCING00000006444	XP_018666782.1	PREDICTED: uncharacterized protein LOC100185033 [Ciona intestinalis]	1.31414	0.000474637	up
ENSCING00000018456	618	-	ENSCINT00000031398.1	ENSCING00000018456	XP_018673023.1	PREDICTED: msx2-interacting protein [Ciona intestinalis]	1.42798	0.00110435	up
ENSCING00000023892	618	-	ENSCINT00000031827.1	ENSCING00000023892	XP_018671107.1	PREDICTED: SAFB-like transcription modulator [Ciona intestinalis]	1.58404	0.00111628	up
ENSCING00000007774	618	SWI/SNF-related matrix-associated actin-dependent regulator of chromatin subfamily E member 1(LOC100178664)	ENSCINT00000015936.3	ENSCING00000007774	XP_002120971.1	PREDICTED: SWI/SNF-related matrix-associated actin-dependent regulator of chromatin subfamily E member 1 [Ciona intestinalis]	1.39231	0.00139231	up
ENSCING00000009328	618	-	ENSCINT00000018964.3	ENSCING00000009328	XP_018667568.1	PREDICTED: proteoglycan 4 isoform X1 [Ciona intestinalis]	1.28011	0.00516579	up
ENSCING00000002625	618	ephrin receptor epsilon(ephe)	ENSCINT00000025460.2	ENSCING00000002625	XP_018669018.1	PREDICTED: ephrin receptor epsilon isoform X1 [Ciona intestinalis]	1.14603	0.0065489	up
ENSCING00000013404	617	-	ENSCINT00000024879.2	ENSCING00000013404	XP_018671939.1	PREDICTED: E3 ubiquitin-protein ligase UBR4-like isoform X3 [Ciona intestinalis]	1.29924	5.1e-06	up
ENSCING00000003234	617	-	ENSCINT00000006618.3	ENSCING00000003234	XP_018668944.1	PREDICTED: protein PRRC2C isoform X5 [Ciona intestinalis]	1.49463	1.05e-05	up
ENSCING00000006015	617	U1 small nuclear ribonucleoprotein 70 kDa-like(LOC100178141)	ENSCINT00000012532.3	ENSCING00000006015	XP_002131795.1	PREDICTED: U1 small nuclear ribonucleoprotein 70 kDa-like isoform X2 [Ciona intestinalis]	1.27239	0.000185449	up
ENSCING00000003836	617	-	ENSCINT00000007905.3	ENSCING00000003836	XP_009861643.1	PREDICTED: luc7-like protein 3 isoform X1 [Ciona intestinalis]	1.46221	0.000760695	up
ENSCING00000007682	617	-	ENSCINT00000015757.3	ENSCING00000007682	XP_018669985.1	PREDICTED: transcription elongation factor SPT6 [Ciona intestinalis]	1.56878	0.000780176	up
ENSCING00000005412	617	-	ENSCINT00000011142.3	ENSCING00000005412	XP_002125219.1	PREDICTED: uncharacterized protein LOC100185482 isoform X1 [Ciona intestinalis]	1.50475	0.00109558	up
ENSCING00000000425	617	-	ENSCINT00000021554.3	ENSCING00000000425	XP_018670953.1	PREDICTED: S phase cyclin A-associated protein in the endoplasmic reticulum isoform X1 [Ciona intestinalis]	1.03993	0.00215455	up
ENSCING00000019442	617	-	ENSCINT00000035707.1	ENSCING00000019442	XP_018669793.1	PREDICTED: uncharacterized protein LOC100176591 [Ciona intestinalis]	1.77574	0.00288201	up
ENSCING00000025047	617	-	ENSCINT00000026030.2	ENSCING00000025047	XP_018668944.1	PREDICTED: protein PRRC2C isoform X5 [Ciona intestinalis]	1.33435	0.00310951	up
ENSCING00000021325	617	-	ENSCINT00000031490.1	ENSCING00000021325	XP_009859352.1	PREDICTED: chromodomain-helicase-DNA-binding protein 4 isoform X2 [Ciona intestinalis]	1.15164	0.0137131	up
ENSCING00000002130	616	-	ENSCINT00000004338.3	ENSCING00000002130	XP_009861105.1	PREDICTED: unconventional myosin-Va [Ciona intestinalis]	1.31962	1.59e-05	up
ENSCING00000005289	616	-	ENSCINT00000024863.2	ENSCING00000005289	FAA00180.1	TPA: zinc finger protein [Ciona intestinalis]	1.44881	0.000155596	up
ENSCING00000003141	616	G-protein coupled receptor 98-like(LOC100179396)	ENSCINT00000006408.3	ENSCING00000003141	XP_018671880.1	PREDICTED: G-protein coupled receptor 98-like isoform X1 [Ciona intestinalis]	1.26063	0.000238832	up
ENSCING00000007331	616	-	ENSCINT00000015046.3	ENSCING00000007331	XP_018670290.1	PREDICTED: pre-mRNA cleavage complex 2 protein Pcf11 isoform X4 [Ciona intestinalis]	1.3081	0.000474637	up
ENSCING00000018833	616	-	ENSCINT00000031240.1	ENSCING00000018833	XP_018669294.1	PREDICTED: microtubule-associated protein futsch isoform X3 [Ciona intestinalis]	1.28173	0.000521081	up
ENSCING00000003152	616	-	ENSCINT00000006417.3	ENSCING00000003152	XP_009861295.1	PREDICTED: arginine/serine-rich coiled-coil protein 2 isoform X2 [Ciona intestinalis]	1.0961	0.0022683	up
ENSCING00000021240	616	-	ENSCINT00000032217.1	ENSCING00000021240	XP_018672312.1	PREDICTED: rho guanine nucleotide exchange factor 11-like isoform X3 [Ciona intestinalis]	1.45953	0.0110058	up
ENSCING00000012551	616	-	ENSCINT00000023628.2	ENSCING00000012551	XP_018668489.1	PREDICTED: bromodomain adjacent to zinc finger domain protein 2B isoform X1 [Ciona intestinalis]	1.35014	0.0153054	up
ENSCING00000009522	616	talin-2(LOC100176155)	ENSCINT00000019390.3	ENSCING00000009522	XP_018673454.1	PREDICTED: talin-2 isoform X5 [Ciona intestinalis]	1.0789	0.0197858	up
ENSCING00000021039	615	-	ENSCINT00000037118.1	ENSCING00000021039	XP_009860044.1	PREDICTED: dynein heavy chain 8, axonemal-like [Ciona intestinalis]	1.78956	3.43e-05	up
ENSCING00000019314	615	spectrin alpha chain, non-erythrocytic 1(LOC100183424)	ENSCINT00000035837.1	ENSCING00000019314	XP_018671608.1	PREDICTED: spectrin alpha chain, non-erythrocytic 1 [Ciona intestinalis]	1.60248	0.000147607	up
ENSCING00000009221	615	-	ENSCINT00000018744.3	ENSCING00000009221	XP_018671671.1	PREDICTED: transcription activator BRG1 [Ciona intestinalis]	1.27761	0.000287363	up
ENSCING00000000717	615	-	ENSCINT00000001308.3	ENSCING00000000717	XP_015190012.1	PREDICTED: nuclear receptor coactivator 6-like isoform X3 [Polistes dominula]	1.49987	0.000772303	up
ENSCING00000022892	615	-	ENSCINT00000024463.2	ENSCING00000022892	XP_002129672.1	PREDICTED: splicing regulatory glutamine/lysine-rich protein 1-like [Ciona intestinalis]	1.3626	0.00115598	up
ENSCING00000022896	615	-	ENSCINT00000034043.1	ENSCING00000022896	XP_018673396.1	PREDICTED: nesprin-1 [Ciona intestinalis]	1.46648	0.00375286	up
ENSCING00000004227	615	insulin-like growth factor 2 mRNA-binding protein 1(LOC100184663)	ENSCINT00000008726.2	ENSCING00000004227	XP_002127946.1	PREDICTED: insulin-like growth factor 2 mRNA-binding protein 1 [Ciona intestinalis]	1.18793	0.0061517	up
ENSCING00000006910	615	-	ENSCINT00000014191.3	ENSCING00000006910	XP_002119548.1	PREDICTED: U3 small nucleolar RNA-associated protein 14 homolog A-like [Ciona intestinalis]	1.27882	0.00848826	up
ENSCING00000019306	615	-	ENSCINT00000034402.1	ENSCING00000019306	XP_018669887.1	PREDICTED: chromodomain-helicase-DNA-binding protein 7 isoform X1 [Ciona intestinalis]	1.35576	0.0126627	up
ENSCING00000024602	614	-	ENSCINT00000033360.1	ENSCING00000024602	XP_018666806.1	PREDICTED: spectrin beta chain, non-erythrocytic 1-like isoform X6 [Ciona intestinalis]	2.74517	3.22e-13	up
ENSCING00000008947	614	-	ENSCINT00000018184.3	ENSCING00000008947	XP_009638948.1	PREDICTED: spectrin beta chain, non-erythrocytic 1 isoform X1 [Egretta garzetta]	2.23361	5.29e-09	up
ENSCING00000013286	614	-	ENSCINT00000008545.3	ENSCING00000013286	XP_002127725.1	PREDICTED: transcription elongation regulator 1 [Ciona intestinalis]	1.27618	0.00250045	up
ENSCING00000008632	614	-	ENSCINT00000017646.3	ENSCING00000008632	XP_019625904.1	PREDICTED: dynein beta chain, ciliary-like [Branchiostoma belcheri]	1.66021	0.0099114	up
ENSCING00000011983	614	-	ENSCINT00000005407.3	ENSCING00000011983	XP_018411828.1	PREDICTED: probable ubiquitin carboxyl-terminal hydrolase FAF-X isoform X1 [Nanorana parkeri]	1.02668	0.0127823	up
ENSCING00000016640	613	-	ENSCINT00000028954.2	ENSCING00000016640	XP_018671495.1	PREDICTED: nucleoprotein TPR [Ciona intestinalis]	1.66823	2.41e-06	up
ENSCING00000011426	613	zinc finger protein(zf(nfx1))	ENSCINT00000022084.2	ENSCING00000011426	XP_009857509.1	PREDICTED: zinc finger protein isoform X1 [Ciona intestinalis]	1.12484	0.000461047	up
ENSCING00000014201	613	-	ENSCINT00000026031.1	ENSCING00000014201	XP_018668942.1	PREDICTED: protein PRRC2C isoform X4 [Ciona intestinalis]	1.34296	0.00224132	up
ENSCING00000007004	613	-	ENSCINT00000014388.2	ENSCING00000007004	XP_018668021.1	PREDICTED: cyclin-T2 isoform X3 [Ciona intestinalis]	1.10639	0.00650277	up
ENSCING00000014671	613	BICD family-like cargo adapter 1(LOC100176252)	ENSCINT00000026651.2	ENSCING00000014671	XP_002126777.2	PREDICTED: BICD family-like cargo adapter 1 [Ciona intestinalis]	1.26974	0.00869836	up
ENSCING00000012165	613	-	ENSCINT00000016559.3	ENSCING00000012165	XP_002129483.1	PREDICTED: tight junction protein ZO-2 [Ciona intestinalis]	1.0594	0.0397039	up
ENSCING00000008796	612	malate dehydrogenase, mitochondrial-like(LOC100178529)	ENSCINT00000017905.3	ENSCING00000008796	XP_002127975.1	PREDICTED: malate dehydrogenase, mitochondrial-like [Ciona intestinalis]	-1.22497	0.00017687	down
ENSCING00000005045	612	-	ENSCINT00000010430.3	ENSCING00000005045	XP_009860726.2	PREDICTED: cGMP-dependent protein kinase 1-like [Ciona intestinalis]	1.57721	0.00115889	up
ENSCING00000006275	612	-	ENSCINT00000012938.2	ENSCING00000006275	XP_018670799.1	PREDICTED: ensconsin-like [Ciona intestinalis]	1.67401	0.00297151	up
ENSCING00000000427	612	-	ENSCINT00000000781.3	ENSCING00000000427	XP_021500729.1	cytoplasmic dynein 1 heavy chain 1 [Meriones unguiculatus]	1.37114	0.010078	up
ENSCING00000018616	612	-	ENSCINT00000036791.1	ENSCING00000018616	XP_009859246.1	PREDICTED: adhesion G protein-coupled receptor A3 [Ciona intestinalis]	1.08471	0.015488	up
ENSCING00000017273	612	fibropellin-3-like(LOC100175930)	ENSCINT00000029601.2	ENSCING00000017273	XP_018671858.1	PREDICTED: fibropellin-3-like, partial [Ciona intestinalis]	1.01149	0.0250973	up
ENSCING00000004864	612	-	ENSCINT00000010047.3	ENSCING00000004864	XP_018668275.1	PREDICTED: pleckstrin homology domain-containing family G member 5-like [Ciona intestinalis]	1.3126	0.0321537	up
ENSCING00000000778	612	-	ENSCINT00000001413.3	ENSCING00000000778	XP_002124973.1	PREDICTED: protein SCAF11 [Ciona intestinalis]	1.23105	0.0322496	up
ENSCING00000005537	611	pinin(LOC100175896)	ENSCINT00000025705.2	ENSCING00000005537	XP_002124629.1	PREDICTED: pinin-like [Ciona intestinalis]	1.50329	0.000190853	up
ENSCING00000017046	611	-	ENSCINT00000029377.2	ENSCING00000017046	XP_003976515.1	PREDICTED: arginine and glutamate-rich protein 1 [Takifugu rubripes]	1.15981	0.000961412	up
ENSCING00000018397	611	-	ENSCINT00000031602.1	ENSCING00000018397	XP_018668064.1	PREDICTED: lipoxygenase homology domain-containing protein 1-like [Ciona intestinalis]	1.31213	0.00361514	up
ENSCING00000014426	611	-	ENSCINT00000026347.2	ENSCING00000014426	XP_018670310.1	PREDICTED: arginine/serine-rich protein PNISR isoform X1 [Ciona intestinalis]	1.43661	0.0037751	up
ENSCING00000002444	611	ezrin/radixin/moesin (ERM)-like protein(erm)	ENSCINT00000025826.2	ENSCING00000002444	NP_001027599.1	ezrin/radixin/moesin (ERM)-like protein [Ciona intestinalis]	1.08096	0.0119889	up
ENSCING00000018309	611	-	ENSCINT00000031864.1	ENSCING00000018309	XP_018669293.1	PREDICTED: microtubule-associated protein futsch isoform X2 [Ciona intestinalis]	1.79199	0.0135314	up
ENSCING00000022401	611	fas-binding factor 1 homolog(LOC100183652)	ENSCINT00000030936.1	ENSCING00000022401	XP_018671199.1	PREDICTED: fas-binding factor 1 homolog [Ciona intestinalis]	1.39699	0.0215322	up
ENSCING00000014297	611	-	ENSCINT00000026167.1	ENSCING00000014297	XP_018669866.1	PREDICTED: histone acetyltransferase KAT6A [Ciona intestinalis]	1.21267	0.0327946	up
ENSCING00000016520	611	-	ENSCINT00000028819.2	ENSCING00000016520	XP_002125097.3	PREDICTED: uncharacterized protein LOC100185427 [Ciona intestinalis]	1.2015	0.0423	up
ENSCING00000012950	610	60S ribosomal protein L12(LOC100184231)	ENSCINT00000024205.2	ENSCING00000012950	XP_002131561.1	PREDICTED: 60S ribosomal protein L12 [Ciona intestinalis]	-1.01926	0.000639641	down
ENSCING00000005584	610	-	ENSCINT00000011569.3	ENSCING00000005584	XP_018671542.1	PREDICTED: cilia- and flagella-associated protein 43 [Ciona intestinalis]	1.70993	2.91e-05	up
ENSCING00000019619	610	-	ENSCINT00000032577.1	ENSCING00000019619	XP_002126315.3	PREDICTED: histone-lysine N-methyltransferase 2C [Ciona intestinalis]	1.7299	0.000465585	up
ENSCING00000002304	610	-	ENSCINT00000004713.3	ENSCING00000002304	XP_018669631.1	PREDICTED: unconventional myosin-XVIIIa [Ciona intestinalis]	1.31551	0.00135036	up
ENSCING00000013138	610	-	ENSCINT00000024464.2	ENSCING00000013138	XP_018668586.1	PREDICTED: agrin isoform X2 [Ciona intestinalis]	1.2041	0.0161405	up
ENSCING00000003371	610	TBC1 domain family member 31(LOC100185296)	ENSCINT00000006910.3	ENSCING00000003371	XP_002130963.1	PREDICTED: TBC1 domain family member 31 [Ciona intestinalis]	1.00222	0.0182614	up
ENSCING00000019613	609	body wall muscle protein HR-29-like(LOC100179180)	ENSCINT00000036340.1	ENSCING00000019613	XP_002128465.1	PREDICTED: body wall muscle protein HR-29-like [Ciona intestinalis]	5.20413	3.22e-13	up
ENSCING00000021038	609	-	ENSCINT00000032332.1	ENSCING00000021038	XP_009860321.1	PREDICTED: uncharacterized protein KIAA1211 homolog [Ciona intestinalis]	1.37646	0.000694309	up
ENSCING00000018166	609	-	ENSCINT00000036796.1	ENSCING00000018166	XP_018669590.1	PREDICTED: rab GTPase-binding effector protein 1 isoform X1 [Ciona intestinalis]	1.05898	0.00231254	up
ENSCING00000014205	609	-	ENSCINT00000026036.2	ENSCING00000014205	XP_018668939.1	PREDICTED: protein PRRC2C isoform X1 [Ciona intestinalis]	1.11851	0.006312	up
ENSCING00000021513	609	-	ENSCINT00000033119.1	ENSCING00000021513	XP_018668064.1	PREDICTED: lipoxygenase homology domain-containing protein 1-like [Ciona intestinalis]	1.37845	0.0177134	up
ENSCING00000022179	609	-	ENSCINT00000030531.1	ENSCING00000022179	XP_018671074.1	PREDICTED: FH1/FH2 domain-containing protein 3 [Ciona intestinalis]	1.15648	0.0200094	up
ENSCING00000004730	608	cactin(LOC100186806)	ENSCINT00000009819.3	ENSCING00000004730	XP_002126844.1	PREDICTED: cactin [Ciona intestinalis]	1.18796	0.000638365	up
ENSCING00000013453	608	-	ENSCINT00000015126.3	ENSCING00000013453	XP_018667275.1	PREDICTED: caldesmon isoform X1 [Ciona intestinalis]	1.31889	0.0010135	up
ENSCING00000024057	608	-	ENSCINT00000032096.1	ENSCING00000024057	XP_009861876.2	PREDICTED: uncharacterized protein zf(c2h2)-137 isoform X2 [Ciona intestinalis]	1.4654	0.00773304	up
ENSCING00000015173	607	NADH dehydrogenase [ubiquinone] 1 alpha subcomplex subunit 8(LOC100185261)	ENSCINT00000027304.2	ENSCING00000015173	XP_002130550.1	PREDICTED: NADH dehydrogenase [ubiquinone] 1 alpha subcomplex subunit 8 [Ciona intestinalis]	-1.07846	0.000731578	down
ENSCING00000009048	607	U4/U6.U5 tri-snRNP-associated protein 1(LOC100178443)	ENSCINT00000018370.3	ENSCING00000009048	XP_002120093.1	PREDICTED: U4/U6.U5 tri-snRNP-associated protein 1-like [Ciona intestinalis]	1.42348	1.96e-05	up
ENSCING00000013645	607	-	ENSCINT00000025210.1	ENSCING00000013645	XP_018667016.1	PREDICTED: synphilin-1 isoform X2 [Ciona intestinalis]	1.13773	0.0143188	up
zf(bbox/ring)-1	607	zinc finger protein ZF(Bbox/RING)-1(zf(bbox/ring)-1)	ENSCINT00000024764.2	ENSCING00000013322	NP_001122371.1	zinc finger protein ZF(Bbox/RING)-1 [Ciona intestinalis]	1.04873	0.0428629	up
ENSCING00000020596	606	-	ENSCINT00000032598.1	ENSCING00000020596	XP_002130313.1	PREDICTED: cytochrome b-c1 complex subunit 7-like [Ciona intestinalis]	-1.1	0.0013685	down
ENSCING00000003687	606	structural maintenance of chromosomes protein 3-like(LOC100185546)	ENSCINT00000007668.4	ENSCING00000003687	XP_002125440.2	PREDICTED: structural maintenance of chromosomes protein 3-like isoform X1 [Ciona intestinalis]	1.56711	6.45e-05	up
ENSCING00000013828	606	-	ENSCINT00000025473.2	ENSCING00000013828	XP_018671673.1	PREDICTED: uncharacterized protein LOC100176103 [Ciona intestinalis]	1.77078	0.0011757	up
ENSCING00000002207	606	-	ENSCINT00000036919.1	ENSCING00000002207	XP_018666863.1	PREDICTED: protein MLP1 isoform X3 [Ciona intestinalis]	2.21478	0.00348453	up
ENSCING00000019172	606	-	ENSCINT00000033645.1	ENSCING00000019172	XP_018671895.1	PREDICTED: dynein heavy chain 1, axonemal-like, partial [Ciona intestinalis]	1.4795	0.00399039	up
ENSCING00000017892	606	-	ENSCINT00000035677.1	ENSCING00000017892	-	-	1.56835	0.00824628	up
ENSCING00000002012	606	-	ENSCINT00000004064.3	ENSCING00000002012	XP_009861786.1	PREDICTED: protein TsetseEP-like [Ciona intestinalis]	1.28505	0.0161405	up
ENSCING00000025101	605	-	ENSCINT00000018738.3	ENSCING00000025101	XP_018671671.1	PREDICTED: transcription activator BRG1 [Ciona intestinalis]	1.57768	0.000149183	up
ENSCING00000019814	605	-	ENSCINT00000030325.1	ENSCING00000019814	XP_018672425.1	PREDICTED: uncharacterized protein LOC100179046 [Ciona intestinalis]	2.35687	0.00164856	up
ENSCING00000001389	605	-	ENSCINT00000002700.3	ENSCING00000001389	XP_002128958.3	PREDICTED: coiled-coil domain-containing protein 66 [Ciona intestinalis]	1.17925	0.00416394	up
ENSCING00000007197	605	-	ENSCINT00000014761.2	ENSCING00000007197	XP_018673192.1	PREDICTED: USP6 N-terminal-like protein [Ciona intestinalis]	1.16679	0.0076171	up
ENSCING00000021934	605	-	ENSCINT00000034067.1	ENSCING00000021934	XP_018669603.1	PREDICTED: cilia- and flagella-associated protein 74-like [Ciona intestinalis]	1.10802	0.0316329	up
ENSCING00000010802	604	uncharacterized LOC100178159(LOC100178159)	ENSCINT00000028451.2	ENSCING00000010802	XP_002128665.1	PREDICTED: uncharacterized protein LOC100178159 isoform X1 [Ciona intestinalis]	-1.6305	2.37e-08	down
ENSCING00000000719	604	receptor expression-enhancing protein 5-like(LOC100180959)	ENSCINT00000001330.3	ENSCING00000000719	XP_004226720.1	PREDICTED: receptor expression-enhancing protein 5-like isoform X2 [Ciona intestinalis]	-1.41804	8.15e-08	down
ENSCING00000023453	604	-	ENSCINT00000036214.1	ENSCING00000023453	XP_002122066.1	PREDICTED: apoptotic chromatin condensation inducer in the nucleus [Ciona intestinalis]	1.32176	8.3e-05	up
ENSCING00000004240	604	-	ENSCINT00000008765.3	ENSCING00000004240	XP_002119518.4	PREDICTED: PERQ amino acid-rich with GYF domain-containing protein 2 [Ciona intestinalis]	1.30193	0.000165561	up
ENSCING00000005598	604	protein Red(LOC100178495)	ENSCINT00000011591.3	ENSCING00000005598	XP_002129642.1	PREDICTED: protein Red-like [Ciona intestinalis]	1.10362	0.000792868	up
n	604	Notch(n)	ENSCINT00000007252.3	ENSCING00000003521	NP_001037825.1	Notch precursor [Ciona intestinalis]	1.26791	0.00223212	up
ENSCING00000004299	604	-	ENSCINT00000008922.3	ENSCING00000004299	XP_009860924.1	PREDICTED: structural maintenance of chromosomes protein 1A [Ciona intestinalis]	1.17623	0.00254469	up
ENSCING00000022962	604	-	ENSCINT00000037343.1	ENSCING00000022962	XP_018669793.1	PREDICTED: uncharacterized protein LOC100176591 [Ciona intestinalis]	1.55127	0.0108623	up
ENSCING00000018654	604	-	ENSCINT00000033417.1	ENSCING00000018654	XP_018673398.1	PREDICTED: cytoplasmic dynein 1 heavy chain 1 [Ciona intestinalis]	1.41323	0.0143283	up
ENSCING00000013096	604	coiled-coil and C2 domain-containing protein 1-like(LOC100178072)	ENSCINT00000024406.2	ENSCING00000013096	XP_002126637.2	PREDICTED: coiled-coil and C2 domain-containing protein 1-like [Ciona intestinalis]	1.13936	0.0165421	up
zf(u1like)-4	604	zinc finger protein(zf(u1like)-4)	ENSCINT00000011863.3	ENSCING00000005747	NP_001071902.1	zinc finger protein [Ciona intestinalis]	1.09065	0.0214779	up
ENSCING00000021640	602	-	ENSCINT00000031386.1	ENSCING00000021640	XP_002128465.1	PREDICTED: body wall muscle protein HR-29-like [Ciona intestinalis]	5.242	6.59e-13	up
ENSCING00000014649	601	coiled-coil domain-containing protein 58-like(LOC100177160)	ENSCINT00000026624.2	ENSCING00000014649	XP_002129054.1	PREDICTED: coiled-coil domain-containing protein 58-like isoform X1 [Ciona intestinalis]	-1.1672	1.01e-05	down
ENSCING00000011897	601	-	ENSCINT00000022762.2	ENSCING00000011897	XP_018667929.1	PREDICTED: serine/threonine-protein kinase WNK1-like [Ciona intestinalis]	1.43091	0.000373657	up
ENSCING00000001859	601	villin-1(LOC100185031)	ENSCINT00000003800.3	ENSCING00000001859	XP_018668862.1	PREDICTED: villin-1 isoform X2 [Ciona intestinalis]	1.10628	0.00584213	up
ENSCING00000024611	601	-	ENSCINT00000035395.1	ENSCING00000024611	XP_018667521.1	PREDICTED: multiple PDZ domain protein isoform X1 [Ciona intestinalis]	1.06467	0.00665137	up
ENSCING00000015155	601	-	ENSCINT00000002582.2	ENSCING00000015155	XP_004226164.1	PREDICTED: uncharacterized protein LOC101243021 [Ciona intestinalis]	1.18005	0.0161249	up
ENSCING00000004913	601	-	ENSCINT00000010138.3	ENSCING00000004913	XP_018667791.1	PREDICTED: filamin A-interacting protein 1-like isoform X3 [Ciona intestinalis]	1.28914	0.0204826	up
ENSCING00000005593	601	-	ENSCINT00000011580.3	ENSCING00000005593	XP_009861673.1	PREDICTED: ankycorbin-like isoform X1 [Ciona intestinalis]	1.12924	0.0216866	up
ENSCING00000007177	601	laminin subunit gamma-1-like(LOC100185266)	ENSCINT00000014720.3	ENSCING00000007177	XP_004226220.2	PREDICTED: LOW QUALITY PROTEIN: laminin subunit gamma-1-like [Ciona intestinalis]	1.04056	0.0451545	up
ENSCING00000023271	600	-	ENSCINT00000032739.1	ENSCING00000023271	XP_018670553.1	PREDICTED: myosin heavy chain, skeletal muscle, partial [Ciona intestinalis]	2.48903	5.48e-05	up
ENSCING00000014404	600	-	ENSCINT00000026317.2	ENSCING00000014404	XP_018670293.1	PREDICTED: uncharacterized protein LOC104266434 [Ciona intestinalis]	1.40412	8.68e-05	up
ENSCING00000011799	600	-	ENSCINT00000022627.2	ENSCING00000011799	XP_018666714.1	PREDICTED: uncharacterized protein LOC100187257 isoform X1 [Ciona intestinalis]	1.49801	0.000105057	up
ENSCING00000004794	600	-	ENSCINT00000009918.3	ENSCING00000004794	XP_002131495.1	PREDICTED: cilia- and flagella-associated protein 100 [Ciona intestinalis]	1.37966	0.000699586	up
ENSCING00000008865	600	pre-mRNA-splicing factor CWC22 homolog(LOC100187293)	ENSCINT00000018043.3	ENSCING00000008865	XP_002125724.1	PREDICTED: pre-mRNA-splicing factor CWC22 homolog [Ciona intestinalis]	1.06193	0.00638223	up
ENSCING00000003154	600	-	ENSCINT00000006424.3	ENSCING00000003154	XP_018671881.1	PREDICTED: G-protein coupled receptor 98-like isoform X2 [Ciona intestinalis]	1.22657	0.00882785	up
ENSCING00000007909	599	-	ENSCINT00000016207.3	ENSCING00000007909	XP_002128231.1	PREDICTED: microfibrillar-associated protein 1-like [Ciona intestinalis]	1.37439	7.2e-05	up
ENSCING00000023190	599	-	ENSCINT00000008746.3	ENSCING00000023190	XP_002119518.4	PREDICTED: PERQ amino acid-rich with GYF domain-containing protein 2 [Ciona intestinalis]	1.61369	8e-05	up
ENSCING00000018507	599	-	ENSCINT00000035358.1	ENSCING00000018507	XP_018672425.1	PREDICTED: uncharacterized protein LOC100179046 [Ciona intestinalis]	2.11338	0.00139303	up
ENSCING00000000182	599	peptidyl-prolyl cis-trans isomerase G-like(LOC100180164)	ENSCINT00000000317.3	ENSCING00000000182	XP_009857484.1	PREDICTED: peptidyl-prolyl cis-trans isomerase G-like [Ciona intestinalis]	1.23509	0.00500769	up
ENSCING00000020168	599	-	ENSCINT00000031968.1	ENSCING00000020168	XP_018668845.1	PREDICTED: RNA-binding protein FUS-like isoform X2 [Ciona intestinalis]	1.14122	0.0119889	up
ENSCING00000022494	599	-	ENSCINT00000034555.1	ENSCING00000022494	XP_018667234.1	PREDICTED: F-box/WD repeat-containing protein 11-like [Ciona intestinalis]	1.3839	0.0423	up
ENSCING00000011947	598	40S ribosomal protein S12(LOC100184468)	ENSCINT00000014372.3	ENSCING00000011947	XP_002128066.1	PREDICTED: 40S ribosomal protein S12-like [Ciona intestinalis]	-1.23253	0.000136935	down
ENSCING00000024466	598	-	ENSCINT00000032515.1	ENSCING00000024466	-	-	1.72855	0.00082553	up
ENSCING00000012975	598	-	ENSCINT00000024232.2	ENSCING00000012975	XP_018668725.1	PREDICTED: LOW QUALITY PROTEIN: mitogen-activated protein kinase kinase kinase 1-like [Ciona intestinalis]	1.36823	0.0153874	up
ENSCING00000024145	598	-	ENSCINT00000031524.1	ENSCING00000024145	XP_013400615.1	PREDICTED: E3 ubiquitin-protein ligase synoviolin A-like [Lingula anatina]	1.12725	0.0175895	up
ENSCING00000018711	597	ubiquitin-conjugating enzyme E2-17 kDa(LOC100185831)	ENSCINT00000007962.3	ENSCING00000018711	XP_002129339.1	PREDICTED: ubiquitin-conjugating enzyme E2-17 kDa [Ciona intestinalis]	-1.24997	5e-07	down
ENSCING00000019469	596	-	ENSCINT00000033913.1	ENSCING00000019469	XP_018669428.1	PREDICTED: serine/threonine-protein kinase SMG1 [Ciona intestinalis]	1.70014	0.000126612	up
ENSCING00000021449	596	E3 ubiquitin-protein ligase BRE1B-like(LOC104265921)	ENSCINT00000035880.1	ENSCING00000021449	XP_018669547.1	PREDICTED: E3 ubiquitin-protein ligase BRE1B isoform X2 [Ciona intestinalis]	2.06755	0.000165561	up
ENSCING00000008554	596	-	ENSCINT00000017449.3	ENSCING00000008554	XP_018673328.1	PREDICTED: kinesin-like protein KIF3A isoform X2 [Ciona intestinalis]	1.32087	0.000651259	up
ENSCING00000018644	596	-	ENSCINT00000036280.1	ENSCING00000018644	XP_018668829.1	PREDICTED: neurabin-1 isoform X2 [Ciona intestinalis]	1.21028	0.00361514	up
ENSCING00000020290	596	-	ENSCINT00000018359.3	ENSCING00000020290	XP_018666754.1	PREDICTED: kinesin-like protein KIF28P isoform X3 [Ciona intestinalis]	1.01527	0.0153874	up
ENSCING00000006225	595	dnaJ homolog subfamily B member 4-like(LOC100184632)	ENSCINT00000012873.3	ENSCING00000006225	XP_002129017.1	PREDICTED: dnaJ homolog subfamily B member 4-like [Ciona intestinalis]	3.13381	5.7e-12	up
ENSCING00000024955	595	-	ENSCINT00000037273.1	ENSCING00000024955	XP_018669428.1	PREDICTED: serine/threonine-protein kinase SMG1 [Ciona intestinalis]	1.37143	0.000116562	up
ENSCING00000023647	595	-	ENSCINT00000033482.1	ENSCING00000023647	XP_018666843.1	PREDICTED: basement membrane-specific heparan sulfate proteoglycan core protein [Ciona intestinalis]	1.08935	0.0325344	up
ENSCING00000022258	594	-	ENSCINT00000033730.1	ENSCING00000022258	XP_002130029.2	PREDICTED: xaa-Pro dipeptidase [Ciona intestinalis]	3.35255	7.36e-22	up
ENSCING00000017393	594	-	ENSCINT00000025704.2	ENSCING00000017393	XP_018669325.1	PREDICTED: trichohyalin-like isoform X1 [Ciona intestinalis]	2.13132	1.38e-05	up
ENSCING00000024050	594	-	ENSCINT00000034292.1	ENSCING00000024050	XP_022086334.1	dynein heavy chain 10, axonemal-like [Acanthaster planci]	1.3766	0.000293041	up
ENSCING00000022324	594	-	ENSCINT00000034768.1	ENSCING00000022324	NP_001027973.1	complement factor B-1 precursor [Ciona intestinalis]	1.34841	0.0021727	up
ciic3	594	dynein intermediate chain 3(ciic3)	ENSCINT00000013583.3	ENSCING00000006612	NP_001027618.1	thioredoxin domain-containing protein 3 homolog [Ciona intestinalis]	1.3064	0.00245443	up
ENSCING00000021259	594	-	ENSCINT00000031242.1	ENSCING00000021259	-	-	1.25716	0.00743806	up
ENSCING00000021434	594	-	ENSCINT00000037262.1	ENSCING00000021434	XP_018666849.1	PREDICTED: DNA-dependent protein kinase catalytic subunit [Ciona intestinalis]	1.17311	0.0147495	up
ENSCING00000021718	594	-	ENSCINT00000034030.1	ENSCING00000021718	XP_018668486.1	PREDICTED: cilia- and flagella-associated protein 46 [Ciona intestinalis]	1.15421	0.0279988	up
ENSCING00000020446	594	ESF1 homolog(LOC100180561)	ENSCINT00000031726.1	ENSCING00000020446	XP_002128849.2	PREDICTED: ESF1 homolog isoform X1 [Ciona intestinalis]	1.04473	0.0384462	up
ENSCING00000021217	594	-	ENSCINT00000031505.1	ENSCING00000021217	XP_009860298.2	PREDICTED: protein jagged-1b [Ciona intestinalis]	1.09034	0.0388766	up
ENSCING00000000843	593	-	ENSCINT00000001535.3	ENSCING00000000843	XP_003455994.1	PREDICTED: actin, cytoplasmic 1 [Oreochromis niloticus]	-1.04786	4.12e-05	down
ENSCING00000007891	593	-	ENSCINT00000016161.3	ENSCING00000007891	XP_018668479.1	PREDICTED: laminin subunit alpha-2 isoform X2 [Ciona intestinalis]	1.81877	0.000629475	up
ENSCING00000009956	593	-	ENSCINT00000020076.3	ENSCING00000009956	XP_002124648.1	PREDICTED: apoptosis-inducing factor 2-like isoform X1 [Ciona intestinalis]	1.2697	0.000775054	up
ENSCING00000007995	593	-	ENSCINT00000016360.3	ENSCING00000007995	XP_004225543.1	PREDICTED: cell division cycle 5-like protein [Ciona intestinalis]	1.15141	0.0112659	up
ENSCING00000020897	593	-	ENSCINT00000035619.1	ENSCING00000020897	XP_018672771.1	PREDICTED: uncharacterized protein LOC100175956 [Ciona intestinalis]	1.08984	0.0124101	up
ENSCING00000002224	593	-	ENSCINT00000004545.3	ENSCING00000002224	XP_009859278.2	PREDICTED: protein kinase C-binding protein 1-like [Ciona intestinalis]	1.09033	0.0193152	up
ENSCING00000012224	592	-	ENSCINT00000023175.2	ENSCING00000012224	XP_002124555.1	PREDICTED: unconventional myosin-XV-like [Ciona intestinalis]	1.5324	0.00928253	up
ENSCING00000005864	592	-	ENSCINT00000002487.3	ENSCING00000005864	NP_001121576.1	ephrin receptor delta [Ciona intestinalis]	1.16992	0.00957602	up
ENSCING00000014697	592	-	ENSCINT00000026691.2	ENSCING00000014697	XP_009861113.2	PREDICTED: ninein-like [Ciona intestinalis]	1.42851	0.011366	up
ENSCING00000022985	592	uncharacterized LOC100175332(LOC100175332)	ENSCINT00000033486.1	ENSCING00000022985	XP_009862079.2	PREDICTED: uncharacterized protein LOC100175332 [Ciona intestinalis]	1.33082	0.0142259	up
ENSCING00000002930	592	-	ENSCINT00000006009.3	ENSCING00000002930	XP_018670260.1	PREDICTED: protocadherin Fat 1, partial [Ciona intestinalis]	1.14077	0.0316918	up
ENSCING00000015023	592	-	ENSCINT00000027146.2	ENSCING00000015023	XP_018672575.1	PREDICTED: uncharacterized protein LOC100177781 isoform X3 [Ciona intestinalis]	1.00188	0.0470132	up
ENSCING00000023795	591	-	ENSCINT00000034502.1	ENSCING00000023795	XP_018672066.1	PREDICTED: mediator of DNA damage checkpoint protein 1-like isoform X2 [Ciona intestinalis]	1.06388	0.000167618	up
ENSCING00000018966	591	-	ENSCINT00000036120.1	ENSCING00000018966	XP_004225891.2	PREDICTED: coiled-coil domain-containing protein 27-like [Ciona intestinalis]	1.39645	0.00298988	up
ENSCING00000021624	591	transcription elongation factor SPT5(LOC100178802)	ENSCINT00000037202.1	ENSCING00000021624	XP_018669308.1	PREDICTED: transcription elongation factor SPT5 isoform X2 [Ciona intestinalis]	1.11521	0.0111878	up
ENSCING00000024214	590	-	ENSCINT00000032089.1	ENSCING00000024214	XP_018668930.1	PREDICTED: band 4.1-like protein 4 isoform X2 [Ciona intestinalis]	1.29698	0.0147017	up
ENSCING00000000371	589	-	ENSCINT00000000671.3	ENSCING00000000371	XP_018671768.1	PREDICTED: cilia- and flagella-associated protein 44-like, partial [Ciona intestinalis]	2.39136	1.38e-07	up
ENSCING00000005723	589	-	ENSCINT00000011816.2	ENSCING00000005723	XP_009861113.2	PREDICTED: ninein-like [Ciona intestinalis]	1.58457	0.000238832	up
ENSCING00000004040	589	-	ENSCINT00000008329.3	ENSCING00000004040	XP_018673023.1	PREDICTED: msx2-interacting protein [Ciona intestinalis]	1.83774	0.00139231	up
ENSCING00000020299	589	-	ENSCINT00000035129.1	ENSCING00000020299	XP_002123966.2	PREDICTED: dynein heavy chain 1, axonemal-like [Ciona intestinalis]	1.94267	0.00219038	up
ENSCING00000021018	589	-	ENSCINT00000037122.1	ENSCING00000021018	XP_018671207.1	PREDICTED: thrombospondin type-1 domain-containing protein 7A [Ciona intestinalis]	1.31769	0.0104354	up
ENSCING00000008836	588	-	ENSCINT00000017991.3	ENSCING00000008836	XP_009858379.1	PREDICTED: transcription factor mef2A [Ciona intestinalis]	1.45226	7.14e-05	up
ENSCING00000003367	588	-	ENSCINT00000006953.3	ENSCING00000003367	XP_009860352.1	PREDICTED: methylmalonyl-CoA mutase, mitochondrial-like [Ciona intestinalis]	1.0942	0.0196256	up
ENSCING00000014797	588	-	ENSCINT00000026832.2	ENSCING00000014797	XP_018670376.1	PREDICTED: von Willebrand factor A domain-containing protein 3B isoform X3 [Ciona intestinalis]	1.05433	0.0234679	up
ENSCING00000024040	588	-	ENSCINT00000032858.1	ENSCING00000024040	XP_018667369.1	PREDICTED: zinc finger protein ZF2 isoform X2 [Ciona intestinalis]	1.01091	0.0300087	up
ENSCING00000017906	588	-	ENSCINT00000032447.1	ENSCING00000017906	XP_018669631.1	PREDICTED: unconventional myosin-XVIIIa [Ciona intestinalis]	1.01126	0.0428476	up
ENSCING00000022543	587	-	ENSCINT00000031587.1	ENSCING00000022543	XP_018671635.1	PREDICTED: tubulin polyglutamylase TTLL5-like isoform X1 [Ciona intestinalis]	1.12172	0.0167645	up
ENSCING00000018793	587	-	ENSCINT00000032111.1	ENSCING00000018793	XP_018672611.1	PREDICTED: cilia- and flagella-associated protein 47 [Ciona intestinalis]	1.45451	0.0216646	up
ENSCING00000007675	587	cathepsin L1-like(LOC100187119)	ENSCINT00000015724.3	ENSCING00000007675	XP_018669988.1	PREDICTED: cathepsin L1-like isoform X1 [Ciona intestinalis]	1.81006	0.040809	up
ENSCING00000023466	586	NADH dehydrogenase [ubiquinone] 1 alpha subcomplex subunit 6-like(LOC100179441)	ENSCINT00000033502.1	ENSCING00000023466	XP_002125596.1	PREDICTED: NADH dehydrogenase [ubiquinone] 1 alpha subcomplex subunit 6-like [Ciona intestinalis]	-1.50943	0.000104587	down
ENSCING00000021365	586	-	ENSCINT00000010133.3	ENSCING00000021365	XP_018667791.1	PREDICTED: filamin A-interacting protein 1-like isoform X3 [Ciona intestinalis]	1.7472	0.00464192	up
ENSCING00000003233	586	ephrin type-A receptor 4(LOC445709)	ENSCINT00000025459.2	ENSCING00000003233	XP_002124572.1	PREDICTED: ephrin type-A receptor 4 isoform X1 [Ciona intestinalis]	1.19202	0.00641898	up
ENSCING00000021450	585	-	ENSCINT00000033416.1	ENSCING00000021450	XP_018668831.1	PREDICTED: neurabin-2 isoform X4 [Ciona intestinalis]	1.12225	0.00139231	up
ENSCING00000001595	585	-	ENSCINT00000003194.3	ENSCING00000001595	XP_018669835.1	PREDICTED: adenylate kinase 9 [Ciona intestinalis]	1.28008	0.00167873	up
ENSCING00000003812	585	protein IWS1 homolog(LOC100187539)	ENSCINT00000007867.3	ENSCING00000003812	XP_010714914.1	PREDICTED: protein IWS1 homolog isoform X1 [Meleagris gallopavo]	1.23098	0.00204501	up
ENSCING00000011641	585	-	ENSCINT00000022413.2	ENSCING00000011641	XP_002124344.1	PREDICTED: ras and EF-hand domain-containing protein homolog [Ciona intestinalis]	1.33132	0.00274005	up
ENSCING00000022079	585	-	ENSCINT00000028731.2	ENSCING00000022079	XP_018670799.1	PREDICTED: ensconsin-like [Ciona intestinalis]	1.32747	0.00452059	up
ENSCING00000022048	585	-	ENSCINT00000034776.1	ENSCING00000022048	XP_018668315.1	PREDICTED: vicilin-like seed storage protein At2g18540 [Ciona intestinalis]	1.51077	0.00869368	up
ENSCING00000000844	585	-	ENSCINT00000022277.2	ENSCING00000000844	XP_018673089.1	PREDICTED: C-Jun-amino-terminal kinase-interacting protein 4 [Ciona intestinalis]	1.06479	0.0320869	up
ENSCING00000021356	585	-	ENSCINT00000031117.1	ENSCING00000021356	XP_002124663.2	PREDICTED: uncharacterized protein LOC100183529 isoform X2 [Ciona intestinalis]	1.09928	0.0414554	up
ENSCING00000020126	584	-	ENSCINT00000031687.1	ENSCING00000020126	XP_009860029.1	PREDICTED: nuclear receptor corepressor 2 [Ciona intestinalis]	1.27312	0.0285774	up
ENSCING00000013070	584	-	ENSCINT00000024380.2	ENSCING00000013070	XP_018671109.1	PREDICTED: protein unc-45 homolog B-like [Ciona intestinalis]	1.28228	0.0329766	up
ENSCING00000005125	584	-	ENSCINT00000010549.3	ENSCING00000005125	XP_018670348.1	PREDICTED: probable serine/threonine-protein kinase kinX isoform X3 [Ciona intestinalis]	1.02205	0.0428476	up
ENSCING00000005414	583	-	ENSCINT00000011146.3	ENSCING00000005414	XP_019616593.1	PREDICTED: 40S ribosomal protein S17 [Branchiostoma belcheri]	-1.21312	0.000731578	down
ENSCING00000002183	582	39S ribosomal protein L55, mitochondrial-like(LOC100178671)	ENSCINT00000004454.3	ENSCING00000002183	XP_002120386.1	PREDICTED: 39S ribosomal protein L55, mitochondrial-like isoform X1 [Ciona intestinalis]	-1.00141	0.00776199	down
ENSCING00000011914	582	-	ENSCINT00000022784.2	ENSCING00000011914	XP_017897593.1	PREDICTED: microtubule-actin cross-linking factor 1 isoform X1 [Capra hircus]	1.66076	0.00126452	up
ENSCING00000008006	582	spliceosome-associated protein CWC27 homolog(LOC100179805)	ENSCINT00000016388.3	ENSCING00000008006	XP_009862405.2	PREDICTED: peptidyl-prolyl cis-trans isomerase CWC27 homolog [Ciona intestinalis]	1.19389	0.00636583	up
ENSCING00000019012	582	-	ENSCINT00000030590.1	ENSCING00000019012	XP_018667869.1	PREDICTED: dynein heavy chain 2, axonemal-like [Ciona intestinalis]	1.25284	0.00879	up
ENSCING00000023997	582	-	ENSCINT00000037088.1	ENSCING00000023997	XP_002120154.4	PREDICTED: E3 ubiquitin-protein ligase RNF213-like [Ciona intestinalis]	1.1895	0.0163261	up
ENSCING00000021354	582	-	ENSCINT00000030506.1	ENSCING00000021354	XP_002121512.1	PREDICTED: death-inducer obliterator 1 [Ciona intestinalis]	1.84148	0.0166078	up
ENSCING00000014335	581	-	ENSCINT00000014364.3	ENSCING00000014335	XP_018668913.1	PREDICTED: myosin light chain kinase, smooth muscle isoform X1 [Ciona intestinalis]	1.12803	0.000686397	up
ENSCING00000005862	581	echinoderm microtubule-associated protein-like 6(LOC100176758)	ENSCINT00000012099.3	ENSCING00000005862	XP_002129822.2	PREDICTED: echinoderm microtubule-associated protein-like 6 [Ciona intestinalis]	1.15868	0.00173417	up
ENSCING00000019271	581	-	ENSCINT00000033996.1	ENSCING00000019271	XP_018673023.1	PREDICTED: msx2-interacting protein [Ciona intestinalis]	1.66902	0.00527872	up
ENSCING00000019694	581	-	ENSCINT00000031755.1	ENSCING00000019694	NP_001071951.1	transcription factor protein [Ciona intestinalis]	1.20145	0.0313044	up
ENSCING00000023050	581	-	ENSCINT00000036451.1	ENSCING00000023050	XP_018669647.1	PREDICTED: trichoplein keratin filament-binding protein-like [Ciona intestinalis]	1.12657	0.0321537	up
ENSCING00000019627	580	uncharacterized LOC100183788(LOC100183788)	ENSCINT00000035480.1	ENSCING00000019627	XP_002130682.2	PREDICTED: uncharacterized protein LOC100183788 isoform X1 [Ciona intestinalis]	-1.68296	6.34e-10	down
ENSCING00000003898	580	-	ENSCINT00000025950.2	ENSCING00000003898	XP_002128096.1	PREDICTED: metastasis suppressor protein 1 [Ciona intestinalis]	1.05443	0.00664782	up
ENSCING00000008366	580	uncharacterized LOC494392(LOC494392)	ENSCINT00000017068.3	ENSCING00000008366	XP_009859183.1	PREDICTED: uncharacterized protein LOC494392 isoform X2 [Ciona intestinalis]	1.17834	0.0178021	up
ENSCING00000020341	580	-	ENSCINT00000036178.1	ENSCING00000020341	XP_018667601.1	PREDICTED: uncharacterized protein LOC100178027 isoform X2 [Ciona intestinalis]	1.24625	0.0398925	up
ENSCING00000012671	579	zinc finger CCCH domain-containing protein 18(LOC100179844)	ENSCINT00000023784.2	ENSCING00000012671	XP_002119884.1	PREDICTED: zinc finger CCCH domain-containing protein 18 isoform X1 [Ciona intestinalis]	1.51446	0.000224818	up
ENSCING00000014381	579	-	ENSCINT00000026279.2	ENSCING00000014381	XP_009860913.1	PREDICTED: golgin subfamily A member 4-like isoform X3 [Ciona intestinalis]	1.3973	0.0188342	up
ENSCING00000019395	579	-	ENSCINT00000036123.1	ENSCING00000019395	XP_018667869.1	PREDICTED: dynein heavy chain 2, axonemal-like [Ciona intestinalis]	1.35485	0.0300087	up
ENSCING00000024407	578	SCO-spondin-like(LOC101242601)	ENSCINT00000034331.1	ENSCING00000024407	XP_004226625.1	PREDICTED: SCO-spondin-like [Ciona intestinalis]	-1.04278	0.00252556	down
ENSCING00000009569	578	-	ENSCINT00000019460.3	ENSCING00000009569	XP_004225831.2	PREDICTED: delphilin-like [Ciona intestinalis]	1.39266	0.00299566	up
ENSCING00000022236	578	-	ENSCINT00000032303.1	ENSCING00000022236	XP_009862206.1	PREDICTED: protein DEK-like [Ciona intestinalis]	1.09083	0.0479039	up
ENSCING00000021663	576	acyl carrier protein, mitochondrial-like(LOC100181042)	ENSCINT00000036556.1	ENSCING00000021663	XP_002127632.1	PREDICTED: acyl carrier protein, mitochondrial-like [Ciona intestinalis]	-1.14031	4.12e-05	down
ENSCING00000009030	576	-	ENSCINT00000018330.3	ENSCING00000009030	XP_018670452.1	PREDICTED: LOW QUALITY PROTEIN: histone acetyltransferase p300 [Ciona intestinalis]	2.19736	0.00166044	up
ENSCING00000009117	576	paired amphipathic helix protein Sin3a(LOC100174991)	ENSCINT00000018502.3	ENSCING00000009117	XP_002123710.1	PREDICTED: paired amphipathic helix protein Sin3a isoform X1 [Ciona intestinalis]	1.0326	0.0118742	up
ENSCING00000024058	576	-	ENSCINT00000034609.1	ENSCING00000024058	XP_002122199.2	PREDICTED: SCO-spondin [Ciona intestinalis]	1.44189	0.0232333	up
ENSCING00000023677	576	-	ENSCINT00000033654.1	ENSCING00000023677	XP_018669256.1	PREDICTED: serine/threonine-protein kinase MRCK alpha isoform X2 [Ciona intestinalis]	1.27794	0.0256968	up
ENSCING00000012764	575	-	ENSCINT00000020671.3	ENSCING00000012764	XP_009858007.1	PREDICTED: leukocyte receptor cluster member 8 homolog isoform X1 [Ciona intestinalis]	1.00937	0.0198197	up
ENSCING00000012019	574	serine/threonine-protein kinase DCLK1(LOC100181877)	ENSCINT00000004186.3	ENSCING00000012019	XP_018668131.1	PREDICTED: serine/threonine-protein kinase DCLK1 isoform X1 [Ciona intestinalis]	1.46546	1.18e-05	up
ENSCING00000014382	574	-	ENSCINT00000014958.3	ENSCING00000014382	XP_018670353.1	PREDICTED: golgin subfamily A member 4-like isoform X2 [Ciona intestinalis]	2.11223	1.38e-05	up
ENSCING00000023568	574	-	ENSCINT00000032749.1	ENSCING00000023568	XP_018670553.1	PREDICTED: myosin heavy chain, skeletal muscle, partial [Ciona intestinalis]	2.17015	0.00299566	up
ENSCING00000005722	573	adenylate kinase 7(LOC100183643)	ENSCINT00000011810.3	ENSCING00000005722	XP_018670747.1	PREDICTED: adenylate kinase 7 isoform X2 [Ciona intestinalis]	1.25081	0.00360276	up
ENSCING00000003893	573	-	ENSCINT00000008026.3	ENSCING00000003893	XP_018669887.1	PREDICTED: chromodomain-helicase-DNA-binding protein 7 isoform X1 [Ciona intestinalis]	1.19615	0.00514732	up
ENSCING00000005569	572	-	ENSCINT00000023668.2	ENSCING00000005569	XP_018668906.1	PREDICTED: centrosome and spindle pole-associated protein 1-like [Ciona intestinalis]	1.84555	4.67e-05	up
ENSCING00000003086	572	-	ENSCINT00000006314.3	ENSCING00000003086	XP_018670780.1	PREDICTED: LOW QUALITY PROTEIN: DNA topoisomerase I, mitochondrial-like [Ciona intestinalis]	1.00934	0.00256407	up
ENSCING00000023791	572	myosin-6(LOC100176037)	ENSCINT00000031161.1	ENSCING00000023791	BAA08111.1	embryonic muscle myosin heavy chain [Halocynthia roretzi]	1.41979	0.0121791	up
ENSCING00000004318	572	TRAF3-interacting protein 1(LOC100184905)	ENSCINT00000008934.4	ENSCING00000004318	XP_002128169.1	PREDICTED: TRAF3-interacting protein 1-like [Ciona intestinalis]	1.05699	0.0345719	up
ENSCING00000005861	571	basal body-orientation factor 1-like(LOC100183833)	ENSCINT00000012084.3	ENSCING00000005861	XP_002122599.1	PREDICTED: basal body-orientation factor 1-like [Ciona intestinalis]	1.22955	0.000398823	up
kif3b	571	kinesin family member 3B(kif3b)	ENSCINT00000015247.3	ENSCING00000007410	NP_001007567.1	kinesin family member 3B [Ciona intestinalis]	1.11285	0.00773247	up
ENSCING00000024062	571	-	ENSCINT00000035908.1	ENSCING00000024062	XP_018670980.1	PREDICTED: centrosomal protein of 290 kDa isoform X2 [Ciona intestinalis]	1.30223	0.0121791	up
ENSCING00000015486	571	-	ENSCINT00000027669.2	ENSCING00000015486	XP_018671882.1	PREDICTED: G-protein coupled receptor 98-like isoform X3 [Ciona intestinalis]	1.19003	0.015993	up
ENSCING00000015443	570	glutathione S-transferase 1-1-like(LOC100182589)	ENSCINT00000004318.3	ENSCING00000015443	XP_002130701.1	PREDICTED: glutathione S-transferase 1-1-like isoform X1 [Ciona intestinalis]	-1.84872	0.00037703	down
ENSCING00000002110	570	-	ENSCINT00000004283.3	ENSCING00000002110	XP_002122642.2	PREDICTED: centromere protein L-like [Ciona intestinalis]	-1.33937	0.00391872	down
ENSCING00000006220	570	-	ENSCINT00000012824.3	ENSCING00000006220	XP_018669154.1	PREDICTED: uncharacterized protein LOC100182052 [Ciona intestinalis]	2.66717	0.000136935	up
ENSCING00000000409	570	-	ENSCINT00000000757.3	ENSCING00000000409	XP_018670964.1	PREDICTED: ELKS/Rab6-interacting/CAST family member 1-like [Ciona intestinalis]	1.49653	0.000200133	up
ENSCING00000021962	569	zinc finger protein(zf(c2h2)-126)	ENSCINT00000033355.1	ENSCING00000021962	NP_001071922.1	zinc finger protein [Ciona intestinalis]	1.1146	0.0224744	up
ENSCING00000014111	568	-	ENSCINT00000025910.2	ENSCING00000014111	XP_002125834.3	PREDICTED: probable ribonuclease ZC3H12B [Ciona intestinalis]	1.01071	0.00486961	up
ENSCING00000017721	567	cilia- and flagella-associated protein 57-like(LOC100186562)	ENSCINT00000030027.2	ENSCING00000017721	XP_002119192.1	PREDICTED: cilia- and flagella-associated protein 57-like [Ciona intestinalis]	1.4123	1.96e-05	up
ENSCING00000008392	567	tetratricopeptide repeat protein 25(LOC100179722)	ENSCINT00000017116.3	ENSCING00000008392	XP_002129888.1	PREDICTED: tetratricopeptide repeat protein 25 [Ciona intestinalis]	1.36682	0.000438543	up
ENSCING00000012955	567	DC2-related axonemal dynein intermediate chain 4(ic4)	ENSCINT00000024211.2	ENSCING00000012955	NP_001072015.1	DC2-related axonemal dynein intermediate chain 4 [Ciona intestinalis]	1.16462	0.00502511	up
ENSCING00000014655	567	-	ENSCINT00000026631.1	ENSCING00000014655	XP_018667847.1	PREDICTED: disks large homolog 5-like isoform X1 [Ciona intestinalis]	1.20742	0.0223944	up
ENSCING00000000828	566	myosin-9-like(LOC100183689)	ENSCINT00000021292.3	ENSCING00000000828	XP_018671077.1	PREDICTED: myosin-9-like isoform X2 [Ciona intestinalis]	2.39374	1.88e-07	up
ENSCING00000017374	566	-	ENSCINT00000012771.3	ENSCING00000017374	XP_016366837.1	PREDICTED: heterogeneous nuclear ribonucleoprotein A1-like [Sinocyclocheilus rhinocerous]	1.13075	0.0171992	up
ENSCING00000004279	565	-	ENSCINT00000008827.3	ENSCING00000004279	XP_002122196.2	PREDICTED: coiled-coil domain-containing protein 191 [Ciona intestinalis]	1.29218	0.00239376	up
ENSCING00000008991	565	-	ENSCINT00000018292.3	ENSCING00000008991	XP_019624088.1	PREDICTED: dynein heavy chain 8, axonemal-like [Branchiostoma belcheri]	1.38004	0.00641898	up
ENSCING00000005086	565	-	ENSCINT00000010486.3	ENSCING00000005086	XP_002131776.1	PREDICTED: protein MAATS1-like [Ciona intestinalis]	1.20792	0.00948232	up
ENSCING00000021100	565	-	ENSCINT00000031293.1	ENSCING00000021100	XP_002128212.1	PREDICTED: double-stranded RNA-specific editase 1-like [Ciona intestinalis]	1.39585	0.0365404	up
ENSCING00000024277	564	-	ENSCINT00000036024.1	ENSCING00000024277	XP_018673318.1	PREDICTED: collagen alpha-1(I) chain isoform X1 [Ciona intestinalis]	2.3231	0.000231572	up
ENSCING00000021636	564	-	ENSCINT00000030996.1	ENSCING00000021636	XP_004225966.2	PREDICTED: protein Daple-like [Ciona intestinalis]	1.04642	0.0334098	up
ENSCING00000021311	563	-	ENSCINT00000030468.1	ENSCING00000021311	XP_009857461.2	PREDICTED: uncharacterized protein LOC100180934 [Ciona intestinalis]	1.74024	0.044741	up
ENSCING00000014686	562	-	ENSCINT00000026673.1	ENSCING00000014686	XP_018670445.1	PREDICTED: early endosome antigen 1-like [Ciona intestinalis]	1.54028	0.0192686	up
ENSCING00000006646	561	-	ENSCINT00000026131.2	ENSCING00000006646	XP_018668749.1	PREDICTED: coiled-coil domain-containing protein 180-like isoform X1 [Ciona intestinalis]	1.25331	0.00231254	up
ENSCING00000022359	560	histone H3.3(LOC100186757)	ENSCINT00000036068.1	ENSCING00000022359	XP_019924179.1	PREDICTED: histone H3.3 [Crassostrea gigas]	-1.38943	1.38e-07	down
gp130-like	560	class I cytokine receptor glycoprotein 130-like(gp130-like)	ENSCINT00000016593.3	ENSCING00000008123	NP_001107599.1	class I cytokine receptor glycoprotein 130-like precursor [Ciona intestinalis]	1.24429	0.00106186	up
ENSCING00000009422	560	-	ENSCINT00000019158.3	ENSCING00000009422	XP_007552366.1	PREDICTED: arginine and glutamate-rich protein 1 [Poecilia formosa]	1.01472	0.00279269	up
ENSCING00000012339	560	-	ENSCINT00000023329.2	ENSCING00000012339	XP_009860998.1	PREDICTED: coiled-coil domain-containing protein 39-like [Ciona intestinalis]	1.20991	0.00977901	up
ENSCING00000009943	560	-	ENSCINT00000020063.3	ENSCING00000009943	XP_018668489.1	PREDICTED: bromodomain adjacent to zinc finger domain protein 2B isoform X1 [Ciona intestinalis]	1.18151	0.0111251	up
ENSCING00000024504	559	-	ENSCINT00000031540.1	ENSCING00000024504	XP_009857591.2	PREDICTED: EF-hand calcium-binding domain-containing protein 5-like [Ciona intestinalis]	1.26139	0.00690736	up
ENSCING00000007330	559	-	ENSCINT00000015043.3	ENSCING00000007330	XP_018670291.1	PREDICTED: pre-mRNA cleavage complex 2 protein Pcf11 isoform X5 [Ciona intestinalis]	1.25362	0.0218879	up
ENSCING00000020959	559	-	ENSCINT00000033115.1	ENSCING00000020959	XP_018671017.1	PREDICTED: uncharacterized protein LOC104266555 [Ciona intestinalis]	1.30845	0.0442271	up
ENSCING00000004078	558	stabilin-2-like(LOC100186726)	ENSCINT00000008398.2	ENSCING00000004078	XP_009858924.1	PREDICTED: stabilin-2-like [Ciona intestinalis]	-1.16619	0.00650907	down
ENSCING00000004267	558	-	ENSCINT00000002243.3	ENSCING00000004267	XP_002129665.3	PREDICTED: IQ and AAA domain-containing protein 1-like [Ciona intestinalis]	1.15474	0.00288201	up
ENSCING00000015091	558	nuclear speckle splicing regulatory protein 1(LOC100179470)	ENSCINT00000017538.3	ENSCING00000015091	XP_002127985.1	PREDICTED: nuclear speckle splicing regulatory protein 1 [Ciona intestinalis]	1.02244	0.0455796	up
ENSCING00000023491	556	-	ENSCINT00000030601.1	ENSCING00000023491	AET43930.1	histone H2A, partial [Reishia clavigera]	-1.26759	0.00256407	down
ENSCING00000022441	556	-	ENSCINT00000036232.1	ENSCING00000022441	XP_018671017.1	PREDICTED: uncharacterized protein LOC104266555 [Ciona intestinalis]	1.27174	0.00743806	up
ENSCING00000017035	555	translationally-controlled tumor protein homolog(LOC100185755)	ENSCINT00000029364.2	ENSCING00000017035	XP_002124019.1	PREDICTED: translationally-controlled tumor protein homolog isoform X2 [Ciona intestinalis]	-1.4005	3.45e-07	down
ENSCING00000000846	555	act protein(act)	ENSCINT00000001538.3	ENSCING00000000846	XP_015815812.1	PREDICTED: actin, cytoplasmic 1-like [Nothobranchius furzeri]	-1.00043	0.00451678	down
ENSCING00000024797	555	-	ENSCINT00000033361.1	ENSCING00000024797	XP_002123735.4	PREDICTED: trichohyalin-like [Ciona intestinalis]	2.39661	0.00106186	up
ENSCING00000023531	555	-	ENSCINT00000014504.3	ENSCING00000023531	XP_018670980.1	PREDICTED: centrosomal protein of 290 kDa isoform X2 [Ciona intestinalis]	1.95195	0.0117093	up
ENSCING00000014069	555	-	ENSCINT00000025829.2	ENSCING00000014069	XP_018669800.1	PREDICTED: glutamate receptor ionotropic, kainate 1-like [Ciona intestinalis]	1.84208	0.0117979	up
ENSCING00000020696	555	-	ENSCINT00000030869.1	ENSCING00000020696	XP_018672493.1	PREDICTED: coiled-coil domain-containing protein 18 [Ciona intestinalis]	1.28928	0.0380454	up
ENSCING00000008890	554	xaa-Pro dipeptidase(LOC100176014)	ENSCINT00000018090.3	ENSCING00000008890	XP_002130532.1	PREDICTED: xaa-Pro dipeptidase-like [Ciona intestinalis]	1.978	3.61e-11	up
ENSCING00000006649	554	-	ENSCINT00000013638.3	ENSCING00000006649	XP_018673271.1	PREDICTED: NK-tumor recognition protein-like [Ciona intestinalis]	1.12663	0.00265362	up
ENSCING00000012929	554	cilia- and flagella-associated protein 45-like(LOC100177322)	ENSCINT00000024177.2	ENSCING00000012929	XP_019635646.1	PREDICTED: cilia- and flagella-associated protein 45-like [Branchiostoma belcheri]	1.29291	0.00274933	up
ENSCING00000005734	554	uncharacterized protein DDB_G0287625(LOC100177958)	ENSCINT00000011839.3	ENSCING00000005734	XP_002129648.1	PREDICTED: uncharacterized protein DDB_G0287625 [Ciona intestinalis]	1.23893	0.003404	up
ENSCING00000019805	554	T-complex protein 1 subunit gamma-like(LOC100181285)	ENSCINT00000002814.3	ENSCING00000019805	XP_002129236.1	PREDICTED: T-complex protein 1 subunit gamma-like [Ciona intestinalis]	1.20626	0.00595511	up
ENSCING00000009440	554	-	ENSCINT00000024227.2	ENSCING00000009440	XP_018668726.1	PREDICTED: uncharacterized protein LOC100185798 [Ciona intestinalis]	1.28781	0.0358032	up
ENSCING00000015581	553	-	ENSCINT00000027765.2	ENSCING00000015581	XP_002128665.1	PREDICTED: uncharacterized protein LOC100178159 isoform X1 [Ciona intestinalis]	-1.74858	2.46e-05	down
ENSCING00000007273	552	-	ENSCINT00000014922.3	ENSCING00000007273	XP_002127527.1	PREDICTED: atrial natriuretic peptide receptor 1 [Ciona intestinalis]	1.18688	0.0162887	up
ENSCING00000000953	551	39S ribosomal protein L49, mitochondrial-like(LOC100179051)	ENSCINT00000027346.2	ENSCING00000000953	XP_002126528.1	PREDICTED: 39S ribosomal protein L49, mitochondrial-like [Ciona intestinalis]	-1.20734	0.000461047	down
ENSCING00000015006	551	-	ENSCINT00000008098.3	ENSCING00000015006	XP_009859854.2	PREDICTED: LOW QUALITY PROTEIN: Na(+)/H(+) exchange regulatory cofactor NHE-RF3-like [Ciona intestinalis]	1.87018	0.0354308	up
ENSCING00000020287	550	-	ENSCINT00000036693.1	ENSCING00000020287	KQK76569.1	hypothetical protein AAES_134256 [Amazona aestiva]	-1.68034	0.000661312	down
zf(cchc)-12	550	zinc finger protein (CCHC)-12(zf(cchc)-12)	ENSCINT00000017527.3	ENSCING00000008595	NP_001123337.1	zinc finger protein (CCHC)-12 [Ciona intestinalis]	1.70468	0.00291941	up
ENSCING00000007725	550	-	ENSCINT00000015858.3	ENSCING00000007725	XP_018668081.1	PREDICTED: hemicentin-1 isoform X1 [Ciona intestinalis]	1.44827	0.0232585	up
ENSCING00000015442	549	-	ENSCINT00000003146.3	ENSCING00000015442	XP_002126315.3	PREDICTED: histone-lysine N-methyltransferase 2C [Ciona intestinalis]	1.92798	0.000648939	up
ENSCING00000006813	549	probable ATP-dependent RNA helicase DDX46(LOC100178584)	ENSCINT00000013977.3	ENSCING00000006813	XP_002130991.1	PREDICTED: probable ATP-dependent RNA helicase DDX46 [Ciona intestinalis]	1.39706	0.00371492	up
ENSCING00000013677	549	-	ENSCINT00000017082.3	ENSCING00000013677	XP_018667866.1	PREDICTED: dynein heavy chain 10, axonemal [Ciona intestinalis]	1.16933	0.0133182	up
ENSCING00000020351	548	-	ENSCINT00000031107.1	ENSCING00000020351	XP_018667869.1	PREDICTED: dynein heavy chain 2, axonemal-like [Ciona intestinalis]	1.19801	0.00586638	up
ENSCING00000014689	548	-	ENSCINT00000026681.2	ENSCING00000014689	XP_009861454.2	PREDICTED: coiled-coil domain-containing protein 178-like [Ciona intestinalis]	1.96967	0.00838039	up
ENSCING00000017272	548	-	ENSCINT00000029600.2	ENSCING00000017272	XP_002119179.2	PREDICTED: uncharacterized protein LOC100185544, partial [Ciona intestinalis]	1.04219	0.0410464	up
ENSCING00000001169	548	-	ENSCINT00000002206.3	ENSCING00000001169	XP_018671495.1	PREDICTED: nucleoprotein TPR [Ciona intestinalis]	1.12969	0.0458935	up
ENSCING00000013526	547	-	ENSCINT00000025039.2	ENSCING00000013526	XP_018667303.1	PREDICTED: dynein heavy chain domain-containing protein 1-like [Ciona intestinalis]	1.52925	0.0352363	up
ENSCING00000019186	547	-	ENSCINT00000034192.1	ENSCING00000019186	XP_009860275.1	PREDICTED: dynein regulatory complex subunit 7 [Ciona intestinalis]	1.31155	0.0382325	up
ENSCING00000019566	546	-	ENSCINT00000035221.1	ENSCING00000019566	-	-	-2.26633	0.000582391	down
ENSCING00000009235	546	cilia- and flagella-associated protein 53(LOC100181281)	ENSCINT00000018768.3	ENSCING00000009235	XP_004226085.1	PREDICTED: cilia- and flagella-associated protein 53-like [Ciona intestinalis]	1.44003	4.07e-05	up
ENSCING00000012707	546	-	ENSCINT00000032900.1	ENSCING00000012707	XP_018668486.1	PREDICTED: cilia- and flagella-associated protein 46 [Ciona intestinalis]	1.64725	0.000785414	up
ENSCING00000021250	546	-	ENSCINT00000018931.3	ENSCING00000021250	XP_018670264.1	PREDICTED: inverted formin-2 [Ciona intestinalis]	1.29512	0.00489858	up
ENSCING00000015813	545	-	ENSCINT00000028010.2	ENSCING00000015813	XP_002131089.1	PREDICTED: 40S ribosomal protein S18 [Ciona intestinalis]	-1.13335	0.003404	down
ENSCING00000021952	545	-	ENSCINT00000035309.1	ENSCING00000021952	XP_018669526.1	PREDICTED: lysosomal-trafficking regulator [Ciona intestinalis]	1.46325	0.0204757	up
ENSCING00000018390	545	-	ENSCINT00000031348.1	ENSCING00000018390	-	-	1.01473	0.0470563	up
ENSCING00000014658	544	-	ENSCINT00000026634.2	ENSCING00000014658	XP_018670102.1	PREDICTED: protein split ends-like [Ciona intestinalis]	2.31449	5.76e-07	up
ENSCING00000018964	544	-	ENSCINT00000036482.1	ENSCING00000018964	XP_009862277.1	PREDICTED: uncharacterized protein LOC100177998 [Ciona intestinalis]	1.39501	0.0244622	up
ENSCING00000013908	543	-	ENSCINT00000036127.1	ENSCING00000013908	XP_002124312.3	PREDICTED: forkhead-associated domain-containing protein 1-like isoform X2 [Ciona intestinalis]	1.13796	0.0082487	up
ENSCING00000005694	543	-	ENSCINT00000022527.2	ENSCING00000005694	XP_009861725.1	PREDICTED: coiled-coil domain-containing protein 170 [Ciona intestinalis]	1.15977	0.00928253	up
ENSCING00000007142	541	programmed cell death protein 6-like(LOC100185622)	ENSCINT00000014672.3	ENSCING00000007142	XP_002129620.1	PREDICTED: programmed cell death protein 6-like [Ciona intestinalis]	-1.27405	0.000461047	down
ENSCING00000017899	541	-	ENSCINT00000032208.1	ENSCING00000017899	XP_002123476.1	PREDICTED: nucleoside diphosphate kinase B-like [Ciona intestinalis]	-1.38035	0.00504333	down
ENSCING00000024921	541	-	ENSCINT00000036324.1	ENSCING00000024921	XP_018667869.1	PREDICTED: dynein heavy chain 2, axonemal-like [Ciona intestinalis]	1.41871	0.0071039	up
ENSCING00000016086	540	-	ENSCINT00000028319.2	ENSCING00000016086	XP_002125589.3	PREDICTED: general transcription factor 3C polypeptide 1, partial [Ciona intestinalis]	1.21017	0.0299097	up
ENSCING00000008788	539	-	ENSCINT00000024929.2	ENSCING00000008788	XP_002129051.1	PREDICTED: ubiquitin-associated protein 2-like isoform X3 [Ciona intestinalis]	1.01291	0.0074152	up
paraxis-like	538	transcription factor protein(paraxis-like)	ENSCINT00000000062.3	ENSCING00000000045	NP_001071797.1	transcription factor protein [Ciona intestinalis]	-1.2168	0.00656633	down
ENSCING00000007922	538	-	ENSCINT00000016215.3	ENSCING00000007922	XP_002121834.1	PREDICTED: uncharacterized protein LOC778906 [Ciona intestinalis]	1.49812	0.000190211	up
ENSCING00000016550	538	-	ENSCINT00000005493.3	ENSCING00000016550	XP_018671230.1	PREDICTED: LOW QUALITY PROTEIN: regulator of G-protein signaling 22-like [Ciona intestinalis]	1.30709	0.0109967	up
ENSCING00000024977	537	-	ENSCINT00000037175.1	ENSCING00000024977	XP_018668925.1	PREDICTED: poly [ADP-ribose] polymerase 14-like [Ciona intestinalis]	1.21687	0.0119889	up
ENSCING00000009071	537	serine/threonine-protein kinase N2-like(LOC100175164)	ENSCINT00000018412.3	ENSCING00000009071	XP_009859815.1	PREDICTED: LOW QUALITY PROTEIN: serine/threonine-protein kinase N2-like [Ciona intestinalis]	1.53177	0.0174099	up
ENSCING00000001638	537	-	ENSCINT00000003285.3	ENSCING00000001638	XP_018669818.1	PREDICTED: kelch-like protein 12 [Ciona intestinalis]	1.41753	0.0198874	up
ENSCING00000003990	536	uncharacterized LOC100180434(LOC100180434)	ENSCINT00000008204.3	ENSCING00000003990	XP_002120033.1	PREDICTED: uncharacterized protein LOC100180434 isoform X1 [Ciona intestinalis]	-1.3473	8.01e-06	down
cdc42	536	cell division cycle 42(cdc42)	ENSCINT00000001503.3	ENSCING00000000822	CAD48473.1	Cdc42 protein [Ciona intestinalis]	-1.13551	0.000214683	down
ENSCING00000015555	535	-	ENSCINT00000027738.2	ENSCING00000015555	XP_018668501.1	PREDICTED: apoptosis-inducing factor 2-like isoform X2 [Ciona intestinalis]	1.24463	0.004819	up
ENSCING00000017975	535	-	ENSCINT00000032612.1	ENSCING00000017975	XP_002129426.2	PREDICTED: myosin-2 heavy chain, non muscle [Ciona intestinalis]	1.42823	0.0094511	up
ENSCING00000022807	535	-	ENSCINT00000035746.1	ENSCING00000022807	XP_018670069.1	PREDICTED: uncharacterized protein LOC100175371 [Ciona intestinalis]	1.02511	0.0313555	up
ENSCING00000017677	535	-	ENSCINT00000029986.2	ENSCING00000017677	XP_002121512.1	PREDICTED: death-inducer obliterator 1 [Ciona intestinalis]	1.48009	0.0344757	up
ncam	533	neural cell adhesion molecule homologue(ncam)	ENSCINT00000010324.3	ENSCING00000005015	NP_001027957.1	neural cell adhesion molecule homologue precursor [Ciona intestinalis]	1.29275	0.035034	up
ENSCING00000001586	532	-	ENSCINT00000003167.3	ENSCING00000001586	XP_009859136.2	PREDICTED: histone acetyltransferase KAT2A [Ciona intestinalis]	1.08975	0.000963478	up
ENSCING00000013159	531	uncharacterized LOC100178232(LOC100178232)	ENSCINT00000024513.2	ENSCING00000013159	XP_002130006.1	PREDICTED: uncharacterized protein LOC100178232 [Ciona intestinalis]	-1.15058	0.0162702	down
ENSCING00000006667	530	coiled-coil domain-containing protein 173(LOC100187244)	ENSCINT00000013665.3	ENSCING00000006667	XP_002128435.1	PREDICTED: coiled-coil domain-containing protein 173 [Ciona intestinalis]	1.36666	0.000238832	up
ENSCING00000001762	530	-	ENSCINT00000003567.3	ENSCING00000001762	XP_018670451.1	PREDICTED: cytoplasmic dynein 2 heavy chain 1-like isoform X2 [Ciona intestinalis]	1.75809	0.00811447	up
ci-btf3	528	basic transcription factor 3(ci-btf3)	ENSCINT00000006102.3	ENSCING00000002977	NP_001028175.1	basic transcription factor 3 [Ciona intestinalis]	-1.01798	0.000178411	down
ENSCING00000003853	528	-	ENSCINT00000007960.3	ENSCING00000003853	XP_017546516.1	PREDICTED: potassium channel subfamily T member 1-like isoform X13 [Pygocentrus nattereri]	1.04714	0.014824	up
ENSCING00000019458	527	-	ENSCINT00000035119.1	ENSCING00000019458	XP_009860219.1	PREDICTED: protein dpy-30 homolog [Ciona intestinalis]	-1.18379	8.19e-07	down
ENSCING00000023976	527	-	ENSCINT00000032643.1	ENSCING00000023976	XP_009860970.2	PREDICTED: mucin-2-like [Ciona intestinalis]	2.55901	0.000461047	up
ENSCING00000012337	527	-	ENSCINT00000023326.2	ENSCING00000012337	XP_009860998.1	PREDICTED: coiled-coil domain-containing protein 39-like [Ciona intestinalis]	1.69523	0.00226642	up
efhc2	527	EFHC2 protein(efhc2)	ENSCINT00000012720.3	ENSCING00000006158	NP_001071886.1	EFHC2 protein [Ciona intestinalis]	1.02746	0.0235557	up
ENSCING00000002923	526	-	ENSCINT00000005989.3	ENSCING00000002923	XP_018668052.1	PREDICTED: microtubule-actin cross-linking factor 1 [Ciona intestinalis]	1.4053	9.35e-06	up
ENSCING00000022374	525	cytochrome c oxidase subunit 4 isoform 1, mitochondrial-like(LOC113474267)	ENSCINT00000032001.1	ENSCING00000022374	XP_007531597.1	PREDICTED: cytochrome c oxidase subunit 4 isoform 1, mitochondrial [Erinaceus europaeus]	-1.608	0.000430197	down
ck2b	525	protein kinase Ck2-beta(ck2b)	ENSCINT00000008085.3	ENSCING00000003902	NP_001027591.1	protein kinase Ck2-beta [Ciona intestinalis]	-1.00872	0.00139231	down
pf-rib	525	protofilament ribbon protein(pf-rib)	ENSCINT00000004415.3	ENSCING00000002163	NP_001027762.1	protofilament ribbon protein [Ciona intestinalis]	1.16768	0.00359567	up
ENSCING00000022917	525	-	ENSCINT00000030986.1	ENSCING00000022917	XP_004225627.2	PREDICTED: DNA repair protein RAD50 [Ciona intestinalis]	1.17538	0.0241636	up
ENSCING00000017907	524	uncharacterized LOC100179119(LOC100179119)	ENSCINT00000033855.1	ENSCING00000017907	XP_002129431.1	PREDICTED: uncharacterized protein LOC100179119 [Ciona intestinalis]	-1.13335	0.000237916	down
ENSCING00000014637	524	uncharacterized LOC100180631(LOC100180631)	ENSCINT00000026608.2	ENSCING00000014637	XP_002121443.1	PREDICTED: uncharacterized protein LOC100180631 [Ciona intestinalis]	-1.19769	0.00218835	down
ENSCING00000017921	524	-	ENSCINT00000031122.1	ENSCING00000017921	XP_018670445.1	PREDICTED: early endosome antigen 1-like [Ciona intestinalis]	1.49883	0.0171992	up
ENSCING00000002561	523	NADH dehydrogenase [ubiquinone] 1 alpha subcomplex assembly factor 4(LOC100180370)	ENSCINT00000005213.3	ENSCING00000002561	XP_002128394.1	PREDICTED: NADH dehydrogenase [ubiquinone] 1 alpha subcomplex assembly factor 4 [Ciona intestinalis]	-1.15406	0.0013502	down
ENSCING00000017140	523	dynein regulatory complex protein 11-like(LOC100182784)	ENSCINT00000008807.3	ENSCING00000017140	XP_002129665.3	PREDICTED: IQ and AAA domain-containing protein 1-like [Ciona intestinalis]	1.28252	0.00980036	up
ENSCING00000019990	522	-	ENSCINT00000034688.1	ENSCING00000019990	XP_018669008.1	PREDICTED: dynein heavy chain 7, axonemal [Ciona intestinalis]	1.15858	0.0022773	up
ENSCING00000016724	521	myosin-2 heavy chain, non muscle(LOC100179853)	ENSCINT00000029042.2	ENSCING00000016724	XP_002129426.2	PREDICTED: myosin-2 heavy chain, non muscle [Ciona intestinalis]	1.31271	0.00481572	up
ENSCING00000023978	521	-	ENSCINT00000032018.1	ENSCING00000023978	XP_002122437.1	PREDICTED: RB1-inducible coiled-coil protein 1 [Ciona intestinalis]	1.58425	0.00886966	up
ENSCING00000008840	521	-	ENSCINT00000017997.3	ENSCING00000008840	XP_018666992.1	PREDICTED: sperm-associated antigen 17 [Ciona intestinalis]	1.10638	0.0245818	up
ENSCING00000011390	520	signal peptidase complex subunit 3-like(LOC100184661)	ENSCINT00000022032.2	ENSCING00000011390	XP_002131965.1	PREDICTED: signal peptidase complex subunit 3-like isoform X1 [Ciona intestinalis]	-1.03187	3.31e-05	down
ENSCING00000001004	518	-	ENSCINT00000001858.3	ENSCING00000001004	XP_018671017.1	PREDICTED: uncharacterized protein LOC104266555 [Ciona intestinalis]	1.29975	0.00754392	up
ENSCING00000004270	518	intraflagellar transport protein 81 homolog(LOC100182630)	ENSCINT00000008817.1	ENSCING00000004270	XP_002126367.1	PREDICTED: intraflagellar transport protein 81 homolog [Ciona intestinalis]	1.15468	0.0124736	up
ENSCING00000022512	517	-	ENSCINT00000033965.1	ENSCING00000022512	XP_018667491.1	PREDICTED: ankyrin repeat domain-containing protein 26 [Ciona intestinalis]	1.88613	0.00743806	up
ENSCING00000001864	517	-	ENSCINT00000003758.3	ENSCING00000001864	XP_013437672.1	hypothetical protein, conserved [Eimeria necatrix]	1.12074	0.0133235	up
ENSCING00000003201	517	-	ENSCINT00000006535.3	ENSCING00000003201	XP_002121971.3	PREDICTED: band 4.1-like protein 4 isoform X1 [Ciona intestinalis]	1.00211	0.0452511	up
ENSCING00000024961	516	-	ENSCINT00000036148.1	ENSCING00000024961	XP_009862389.1	PREDICTED: uncharacterized protein LOC100182122 isoform X1 [Ciona intestinalis]	-2.23122	0.000544239	down
vanabin5	516	vanadium-binding protein 5(vanabin5)	ENSCINT00000022585.2	ENSCING00000021525	NP_001122356.1	vanadium-binding protein 5 precursor [Ciona intestinalis]	-1.0318	0.00797904	down
ENSCING00000022125	516	dynein regulatory complex subunit 2(LOC100177874)	ENSCINT00000036013.1	ENSCING00000022125	XP_002131326.1	PREDICTED: coiled-coil domain-containing protein 65 isoform X2 [Ciona intestinalis]	1.08176	0.00279362	up
ENSCING00000009972	516	-	ENSCINT00000020092.3	ENSCING00000009972	XP_018667491.1	PREDICTED: ankyrin repeat domain-containing protein 26 [Ciona intestinalis]	1.48089	0.00810464	up
ENSCING00000008960	516	A disintegrin and metalloproteinase with thrombospondin motifs 7-like(LOC100178881)	ENSCINT00000018188.3	ENSCING00000008960	XP_002121766.2	PREDICTED: A disintegrin and metalloproteinase with thrombospondin motifs 7-like [Ciona intestinalis]	1.32631	0.00838183	up
ENSCING00000009311	516	-	ENSCINT00000006475.3	ENSCING00000009311	XP_018670264.1	PREDICTED: inverted formin-2 [Ciona intestinalis]	1.3793	0.0110885	up
ENSCING00000019830	516	-	ENSCINT00000031479.1	ENSCING00000019830	XP_018669793.1	PREDICTED: uncharacterized protein LOC100176591 [Ciona intestinalis]	1.70113	0.0471574	up
ENSCING00000007826	515	uncharacterized LOC100183851(LOC100183851)	ENSCINT00000016003.3	ENSCING00000007826	XP_002128440.1	PREDICTED: uncharacterized protein LOC100183851 [Ciona intestinalis]	-2.92842	1.41e-08	down
ENSCING00000012156	515	-	ENSCINT00000023094.2	ENSCING00000012156	XP_002120578.1	PREDICTED: sperm flagellar protein 2-like [Ciona intestinalis]	1.10125	0.0239547	up
ENSCING00000018869	514	-	ENSCINT00000030827.1	ENSCING00000018869	XP_018669133.1	PREDICTED: pericentrin-like [Ciona intestinalis]	2.51942	0.00154277	up
ENSCING00000024506	514	-	ENSCINT00000030282.1	ENSCING00000024506	XP_018670467.1	PREDICTED: transcription initiation factor TFIID subunit 1-like isoform X2 [Ciona intestinalis]	1.47292	0.0325729	up
ENSCING00000007281	513	-	ENSCINT00000014954.3	ENSCING00000007281	FAA00152.1	TPA: zinc finger protein [Ciona intestinalis]	1.25573	0.0388637	up
ENSCING00000019747	512	-	ENSCINT00000035173.1	ENSCING00000019747	XP_002735374.1	PREDICTED: spectrin alpha chain, non-erythrocytic 1-like isoform X1 [Saccoglossus kowalevskii]	1.37258	0.00892845	up
ENSCING00000002894	512	-	ENSCINT00000005886.3	ENSCING00000002894	XP_002126941.1	PREDICTED: uncharacterized protein LOC100178820 [Ciona intestinalis]	1.26977	0.0204757	up
ENSCING00000009502	512	-	ENSCINT00000019338.3	ENSCING00000009502	XP_018673460.1	PREDICTED: A disintegrin and metalloproteinase with thrombospondin motifs 18 isoform X1 [Ciona intestinalis]	1.12401	0.0255252	up
ENSCING00000007060	511	-	ENSCINT00000027132.2	ENSCING00000007060	XP_009861328.1	PREDICTED: centrosomal protein of 290 kDa-like [Ciona intestinalis]	1.53614	0.0458936	up
ENSCING00000001621	509	-	ENSCINT00000003249.3	ENSCING00000001621	XP_002130147.1	PREDICTED: solute carrier family 25 member 36 [Ciona intestinalis]	1.59335	0.0135365	up
ENSCING00000003758	507	-	ENSCINT00000007759.3	ENSCING00000003758	XP_011896280.1	PREDICTED: mucin-19-like, partial [Cercocebus atys]	1.97926	0.0102983	up
ENSCING00000022963	507	-	ENSCINT00000032519.1	ENSCING00000022963	XP_018671939.1	PREDICTED: E3 ubiquitin-protein ligase UBR4-like isoform X3 [Ciona intestinalis]	1.2184	0.0286388	up
ENSCING00000022484	504	-	ENSCINT00000035757.1	ENSCING00000022484	XP_009858250.1	PREDICTED: uncharacterized protein LOC100182841 [Ciona intestinalis]	-1.64743	0.000238832	down
ENSCING00000018098	504	-	ENSCINT00000036367.1	ENSCING00000018098	XP_018671490.1	PREDICTED: protein Shroom3 isoform X1 [Ciona intestinalis]	1.27218	0.00637048	up
ENSCING00000008117	503	-	ENSCINT00000016585.3	ENSCING00000008117	XP_002120578.1	PREDICTED: sperm flagellar protein 2-like [Ciona intestinalis]	1.4702	0.00890746	up
ENSCING00000014970	503	-	ENSCINT00000027085.2	ENSCING00000014970	XP_009859859.2	PREDICTED: uncharacterized protein LOC104266090 [Ciona intestinalis]	1.1827	0.0372083	up
ENSCING00000001138	503	radial spoke head 10 homolog B-like(LOC100184718)	ENSCINT00000002139.3	ENSCING00000001138	XP_002120529.1	PREDICTED: radial spoke head 10 homolog B-like [Ciona intestinalis]	1.37496	0.0430147	up
ENSCING00000021331	502	NADH dehydrogenase [ubiquinone] iron-sulfur protein 4, mitochondrial-like(LOC100182853)	ENSCINT00000032167.1	ENSCING00000021331	XP_002129144.1	PREDICTED: NADH dehydrogenase [ubiquinone] iron-sulfur protein 4, mitochondrial-like [Ciona intestinalis]	-1.32031	0.00017687	down
ENSCING00000007606	502	peptidyl-prolyl cis-trans isomerase-like 3(LOC100183897)	ENSCINT00000015593.3	ENSCING00000007606	XP_002124966.1	PREDICTED: peptidyl-prolyl cis-trans isomerase-like 3 [Ciona intestinalis]	-1.21681	0.0162021	down
ENSCING00000021264	502	-	ENSCINT00000031802.1	ENSCING00000021264	XP_002119185.2	PREDICTED: FRAS1-related extracellular matrix protein 2 [Ciona intestinalis]	1.09517	0.0356068	up
ENSCING00000022053	501	-	ENSCINT00000031739.1	ENSCING00000022053	XP_004226129.1	PREDICTED: 28S ribosomal protein S7, mitochondrial-like [Ciona intestinalis]	-1.50097	0.00166157	down
ENSCING00000015003	501	uncharacterized LOC778764(LOC778764)	ENSCINT00000027126.2	ENSCING00000015003	XP_002121666.3	PREDICTED: uncharacterized protein LOC778764 [Ciona intestinalis]	-1.46935	0.0140299	down
ENSCING00000003290	501	-	ENSCINT00000006753.3	ENSCING00000003290	XP_018672098.1	PREDICTED: uncharacterized protein LOC108950579 [Ciona intestinalis]	1.3541	0.0438305	up
ENSCING00000024842	499	-	ENSCINT00000032022.1	ENSCING00000024842	XP_002128391.1	PREDICTED: BAG family molecular chaperone regulator 3 isoform X1 [Ciona intestinalis]	3.18001	2.53e-11	up
ENSCING00000021181	499	-	ENSCINT00000034904.1	ENSCING00000021181	XP_009861997.2	PREDICTED: filaggrin [Ciona intestinalis]	1.80451	0.0128326	up
ENSCING00000020612	499	-	ENSCINT00000032535.1	ENSCING00000020612	XP_002129706.1	PREDICTED: glycine-rich RNA-binding protein RZ1B-like [Ciona intestinalis]	1.34243	0.0229111	up
ENSCING00000006936	499	protein Wnt-7b(LOC778938)	ENSCINT00000024454.2	ENSCING00000006936	XP_002128034.1	PREDICTED: protein Wnt-7b isoform X2 [Ciona intestinalis]	1.35384	0.0471574	up
ENSCING00000004482	497	dynein regulatory complex subunit 4(LOC100182123)	ENSCINT00000009278.3	ENSCING00000004482	XP_002122025.2	PREDICTED: growth arrest-specific protein 8 [Ciona intestinalis]	1.37882	0.00307269	up
ENSCING00000014871	497	-	ENSCINT00000026951.2	ENSCING00000014871	NP_001071893.1	zinc finger protein [Ciona intestinalis]	1.17941	0.0126342	up
ENSCING00000020045	496	-	ENSCINT00000032333.1	ENSCING00000020045	XP_002129339.1	PREDICTED: ubiquitin-conjugating enzyme E2-17 kDa [Ciona intestinalis]	-1.18948	0.000209181	down
ENSCING00000020755	496	10 kDa heat shock protein, mitochondrial-like(LOC100183218)	ENSCINT00000031554.1	ENSCING00000020755	XP_002129316.1	PREDICTED: 10 kDa heat shock protein, mitochondrial-like [Ciona intestinalis]	-1.3884	0.000371615	down
ENSCING00000006326	495	leucine-rich repeat-containing protein 74B-like(LOC100187037)	ENSCINT00000032701.1	ENSCING00000006326	XP_009857667.1	PREDICTED: leucine-rich repeat-containing protein 74B-like isoform X2 [Ciona intestinalis]	1.37373	0.00683999	up
ENSCING00000017919	495	-	ENSCINT00000031877.1	ENSCING00000017919	XP_018668495.1	PREDICTED: E3 ubiquitin-protein ligase TRIP12 [Ciona intestinalis]	1.11297	0.0114703	up
ENSCING00000011490	493	U6 snRNA phosphodiesterase-like(LOC100184605)	ENSCINT00000022181.2	ENSCING00000011490	XP_002131286.1	PREDICTED: U6 snRNA phosphodiesterase-like [Ciona intestinalis]	-1.24932	0.0102983	down
ENSCING00000006822	493	-	ENSCINT00000013998.3	ENSCING00000006822	XP_018668824.1	PREDICTED: uncharacterized protein LOC100175210 [Ciona intestinalis]	1.36578	0.0234267	up
ENSCING00000003660	492	-	ENSCINT00000007558.3	ENSCING00000003660	XP_018668034.1	PREDICTED: structural maintenance of chromosomes protein 4 [Ciona intestinalis]	1.10754	0.0375384	up
hsp70	489	heat shock protein 70(hsp70)	ENSCINT00000011757.3	ENSCING00000005686	XP_018671588.1	PREDICTED: heat shock protein 70 isoform X1 [Ciona intestinalis]	6.29776	1.06e-23	up
ENSCING00000019043	488	-	ENSCINT00000037073.1	ENSCING00000019043	XP_002124152.4	PREDICTED: uncharacterized protein LOC100177719 isoform X1 [Ciona intestinalis]	1.89324	0.00580292	up
ENSCING00000005356	487	transcription factor protein(meis)	ENSCINT00000011017.3	ENSCING00000005356	NP_001071943.1	transcription factor protein [Ciona intestinalis]	1.34642	0.0156687	up
ENSCING00000022835	487	-	ENSCINT00000031600.1	ENSCING00000022835	XP_018671939.1	PREDICTED: E3 ubiquitin-protein ligase UBR4-like isoform X3 [Ciona intestinalis]	1.40316	0.028473	up
ENSCING00000008475	486	MIP18 family protein galla-2-like(LOC100177365)	ENSCINT00000017281.3	ENSCING00000008475	XP_002127481.1	PREDICTED: MIP18 family protein CG7949-like [Ciona intestinalis]	-1.04518	6.21e-05	down
clip-like	486	cartilage intermediate layer protein-like(clip-like)	ENSCINT00000004138.3	ENSCING00000002041	XP_018672832.1	PREDICTED: cartilage intermediate layer protein-like isoform X1 [Ciona intestinalis]	1.6296	0.00085987	up
cirgg1	486	nucleolin like protein CiRGG1(cirgg1)	ENSCINT00000008105.3	ENSCING00000003926	NP_001027962.1	nucleolin like protein CiRGG1 [Ciona intestinalis]	1.13357	0.00933557	up
ENSCING00000005151	486	-	ENSCINT00000031516.1	ENSCING00000005151	XP_018673189.1	PREDICTED: centrosomal protein of 135 kDa isoform X2 [Ciona intestinalis]	1.3055	0.0204826	up
ENSCING00000011918	486	-	ENSCINT00000007615.3	ENSCING00000011918	XP_018668039.1	PREDICTED: IQ domain-containing protein G [Ciona intestinalis]	1.09172	0.0288801	up
ENSCING00000001657	486	-	ENSCINT00000003341.3	ENSCING00000001657	XP_002119799.3	PREDICTED: uncharacterized protein LOC100179876 isoform X1 [Ciona intestinalis]	1.29285	0.0305344	up
ENSCING00000023401	486	poly [ADP-ribose] polymerase 15-like(LOC100186293)	ENSCINT00000032781.1	ENSCING00000023401	XP_002126120.2	PREDICTED: poly [ADP-ribose] polymerase 15-like [Ciona intestinalis]	1.20026	0.0317446	up
ENSCING00000008918	486	-	ENSCINT00000023563.3	ENSCING00000008918	XP_018666666.1	PREDICTED: centrosomal protein of 112 kDa-like [Ciona intestinalis]	1.07065	0.0317555	up
ENSCING00000008932	485	proline-rich receptor-like protein kinase PERK2(LOC101243454)	ENSCINT00000018146.3	ENSCING00000008932	XP_004225856.1	PREDICTED: proline-rich receptor-like protein kinase PERK2 isoform X1 [Ciona intestinalis]	-1.32072	0.000751125	down
ENSCING00000008591	485	-	ENSCINT00000017526.3	ENSCING00000008591	XP_002126068.1	PREDICTED: E3 ubiquitin-protein ligase Midline-1 [Ciona intestinalis]	1.09445	0.0151527	up
ENSCING00000018199	483	-	ENSCINT00000030925.1	ENSCING00000018199	XP_002123281.2	PREDICTED: leucine-rich repeat-containing G-protein coupled receptor 5 [Ciona intestinalis]	1.57378	0.000212159	up
ENSCING00000018080	482	sphingomyelin synthase-related 1-like(LOC100182515)	ENSCINT00000034118.1	ENSCING00000018080	XP_009860373.1	PREDICTED: sphingomyelin synthase-related 1-like [Ciona intestinalis]	-1.51232	0.0117093	down
ENSCING00000003782	482	-	ENSCINT00000027008.2	ENSCING00000003782	XP_018668240.1	PREDICTED: lipid droplet-associated hydrolase-like [Ciona intestinalis]	-1.05634	0.0488641	down
ENSCING00000007044	482	coiled-coil domain-containing protein 146(LOC100177415)	ENSCINT00000014476.3	ENSCING00000007044	XP_002121618.1	PREDICTED: coiled-coil domain-containing protein 146 [Ciona intestinalis]	1.41496	0.00231254	up
ENSCING00000010338	482	anthrax toxin receptor 1-like(LOC100184811)	ENSCINT00000020562.3	ENSCING00000010338	XP_002124654.1	PREDICTED: anthrax toxin receptor 1-like, partial [Ciona intestinalis]	1.77118	0.0118658	up
ENSCING00000013085	482	-	ENSCINT00000004989.3	ENSCING00000013085	XP_009861636.1	PREDICTED: dynamin-binding protein-like [Ciona intestinalis]	1.07706	0.0341123	up
ENSCING00000022121	479	-	ENSCINT00000035763.1	ENSCING00000022121	XP_009862277.1	PREDICTED: uncharacterized protein LOC100177998 [Ciona intestinalis]	1.2508	0.00751155	up
ENSCING00000004967	478	mitochondrial carrier homolog 2(LOC100185510)	ENSCINT00000010254.3	ENSCING00000004967	XP_002129914.1	PREDICTED: mitochondrial carrier homolog 2 [Ciona intestinalis]	-1.49047	9.76e-05	down
ENSCING00000021649	477	-	ENSCINT00000037213.1	ENSCING00000021649	-	-	-2.7862	3.36e-09	down
ENSCING00000022116	477	coiled-coil domain-containing protein 40(LOC100175445)	ENSCINT00000036842.1	ENSCING00000022116	XP_009860134.1	PREDICTED: LOW QUALITY PROTEIN: coiled-coil domain-containing protein 40 [Ciona intestinalis]	1.7755	0.00281603	up
ENSCING00000005198	476	uncharacterized LOC100183298(LOC100183298)	ENSCINT00000010685.3	ENSCING00000005198	XP_002121050.1	PREDICTED: uncharacterized protein LOC100183298 [Ciona intestinalis]	-1.06855	0.000438543	down
ENSCING00000020625	475	U6 snRNA-associated Sm-like protein LSm5(LOC100180713)	ENSCINT00000036997.1	ENSCING00000020625	XP_002126895.1	PREDICTED: U6 snRNA-associated Sm-like protein LSm5 [Ciona intestinalis]	-1.06026	0.0229111	down
ENSCING00000012754	475	-	ENSCINT00000023911.2	ENSCING00000012754	XP_009858127.2	PREDICTED: myosin-2 heavy chain-like [Ciona intestinalis]	1.45557	0.00686762	up
ENSCING00000006138	473	-	ENSCINT00000025445.2	ENSCING00000006138	XP_018673323.1	PREDICTED: collagen alpha-1(I) chain isoform X2 [Ciona intestinalis]	1.51489	0.000172017	up
ENSCING00000024021	472	-	ENSCINT00000032179.1	ENSCING00000024021	XP_018669133.1	PREDICTED: pericentrin-like [Ciona intestinalis]	2.51417	0.000325916	up
ENSCING00000014854	472	-	ENSCINT00000026928.2	ENSCING00000014854	XP_018669133.1	PREDICTED: pericentrin-like [Ciona intestinalis]	1.84468	0.00376552	up
ENSCING00000018064	472	-	ENSCINT00000037225.1	ENSCING00000018064	XP_018671671.1	PREDICTED: transcription activator BRG1 [Ciona intestinalis]	1.18996	0.0299097	up
ENSCING00000013950	467	-	ENSCINT00000025651.2	ENSCING00000013950	XP_009859984.1	PREDICTED: splicing factor, suppressor of white-apricot homolog isoform X1 [Ciona intestinalis]	1.16551	0.0466199	up
ENSCING00000005151	466	-	ENSCINT00000010605.3	ENSCING00000005151	XP_018673189.1	PREDICTED: centrosomal protein of 135 kDa isoform X2 [Ciona intestinalis]	1.05556	0.00528095	up
ENSCING00000024555	466	-	ENSCINT00000031567.1	ENSCING00000024555	XP_018671265.1	PREDICTED: cGMP-specific 3',5'-cyclic phosphodiesterase-like [Ciona intestinalis]	1.13752	0.0109626	up
ENSCING00000004820	466	eukaryotic translation initiation factor 3 subunit A(LOC100179881)	ENSCINT00000010004.3	ENSCING00000004820	XP_002130630.2	PREDICTED: eukaryotic translation initiation factor 3 subunit A [Ciona intestinalis]	1.13288	0.0482741	up
ENSCING00000015123	465	-	ENSCINT00000027254.2	ENSCING00000015123	NP_001027973.1	complement factor B-1 precursor [Ciona intestinalis]	1.22521	0.00307269	up
ENSCING00000001777	465	-	ENSCINT00000003605.3	ENSCING00000001777	XP_018668598.1	PREDICTED: thrombospondin type-1 domain-containing protein 7B-like isoform X2 [Ciona intestinalis]	2.01957	0.00616294	up
ENSCING00000015730	464	coiled-coil domain-containing protein 89-like(LOC100179709)	ENSCINT00000027924.2	ENSCING00000015730	XP_002124728.2	PREDICTED: uncharacterized protein LOC100179709 [Ciona intestinalis]	1.1717	0.00957134	up
ENSCING00000007455	462	-	ENSCINT00000015308.3	ENSCING00000007455	XP_018673068.1	PREDICTED: WD repeat-containing protein 60-like [Ciona intestinalis]	1.01035	0.041723	up
ENSCING00000009575	461	proteasome subunit beta type-3-like(LOC113474124)	ENSCINT00000019473.3	ENSCING00000009575	XP_002599453.1	hypothetical protein BRAFLDRAFT_281217 [Branchiostoma floridae]	-1.21652	0.00426013	down
ENSCING00000001259	461	glutathione S-transferase 1-like(LOC100184682)	ENSCINT00000002443.3	ENSCING00000001259	XP_002119816.1	PREDICTED: glutathione S-transferase 1-like [Ciona intestinalis]	-1.25115	0.0135039	down
ENSCING00000009634	461	cilia- and flagella-associated protein 58(LOC100187286)	ENSCINT00000023261.2	ENSCING00000009634	XP_002129786.1	PREDICTED: cilia- and flagella-associated protein 58 [Ciona intestinalis]	1.23632	0.0062936	up
ENSCING00000005010	461	-	ENSCINT00000010301.3	ENSCING00000005010	XP_018666797.1	PREDICTED: LOW QUALITY PROTEIN: transient receptor potential cation channel subfamily A member 1 homolog [Ciona intestinalis]	1.28307	0.0127022	up
ENSCING00000023894	460	-	ENSCINT00000031729.1	ENSCING00000023894	XP_002128897.1	PREDICTED: RNA-binding protein 5-like [Ciona intestinalis]	1.00944	0.0325702	up
bf-3	459	complement factor B-3(bf-3)	ENSCINT00000014612.3	ENSCING00000002423	NP_001029011.1	complement factor B-2 precursor [Ciona intestinalis]	1.05602	0.0231449	up
ENSCING00000009927	459	-	ENSCINT00000020047.3	ENSCING00000009927	XP_009857772.1	PREDICTED: uncharacterized protein LOC100185627 [Ciona intestinalis]	1.32592	0.0335278	up
ENSCING00000013524	459	-	ENSCINT00000025035.2	ENSCING00000013524	NP_001027957.1	neural cell adhesion molecule homologue precursor [Ciona intestinalis]	1.25609	0.0335278	up
ENSCING00000024083	458	-	ENSCINT00000035786.1	ENSCING00000024083	XP_002127328.1	PREDICTED: golgin subfamily A member 6-like protein 6 [Ciona intestinalis]	1.31321	0.0105201	up
ENSCING00000020702	457	-	ENSCINT00000035810.1	ENSCING00000020702	XP_018673426.1	PREDICTED: uncharacterized protein LOC100182005 [Ciona intestinalis]	2.7337	0.0095153	up
ENSCING00000008549	457	-	ENSCINT00000017429.2	ENSCING00000008549	XP_018668110.1	PREDICTED: tyrosine-protein kinase SRK3-like [Ciona intestinalis]	1.73784	0.049608	up
ENSCING00000000723	457	60S acidic ribosomal protein P0(LOC100180640)	ENSCINT00000008143.3	ENSCING00000000723	XP_002128891.1	PREDICTED: 60S acidic ribosomal protein P0 [Ciona intestinalis]	-1.0328	0.0223342	down
ENSCING00000016254	457	uncharacterized LOC100185794(LOC100185794)	ENSCINT00000028512.2	ENSCING00000016254	XP_002128828.1	PREDICTED: uncharacterized protein LOC100185794 [Ciona intestinalis]	-1.06457	0.0114521	down
ENSCING00000023162	456	-	ENSCINT00000033677.1	ENSCING00000023162	XP_009858296.1	PREDICTED: sushi, von Willebrand factor type A, EGF and pentraxin domain-containing protein 1 [Ciona intestinalis]	1.37524	0.00375286	up
ENSCING00000008660	456	-	ENSCINT00000017752.3	ENSCING00000008660	XP_018667558.1	PREDICTED: elongation factor 2-like [Ciona intestinalis]	1.06029	0.0367793	up
ENSCING00000019082	455	-	ENSCINT00000032769.1	ENSCING00000019082	XP_009861318.1	PREDICTED: meiosis-specific nuclear structural protein 1-like [Ciona intestinalis]	1.63676	0.000274271	up
ENSCING00000010486	455	atlastin-2-like(LOC101243063)	ENSCINT00000003506.3	ENSCING00000010486	XP_018672358.1	PREDICTED: atlastin-2-like, partial [Ciona intestinalis]	1.2169	0.0428893	up
ENSCING00000006839	454	-	ENSCINT00000014035.3	ENSCING00000006839	XP_009861997.2	PREDICTED: filaggrin [Ciona intestinalis]	2.70086	3.81e-06	up
ENSCING00000015535	454	-	ENSCINT00000014039.3	ENSCING00000015535	XP_009861997.2	PREDICTED: filaggrin [Ciona intestinalis]	2.49931	9.22e-06	up
ENSCING00000020324	454	-	ENSCINT00000034914.1	ENSCING00000020324	XP_002125780.2	PREDICTED: baculoviral IAP repeat-containing protein 2-like [Ciona intestinalis]	1.62632	0.00160509	up
ENSCING00000020064	453	-	ENSCINT00000034595.1	ENSCING00000020064	XP_002119185.2	PREDICTED: FRAS1-related extracellular matrix protein 2 [Ciona intestinalis]	1.66259	0.028473	up
ENSCING00000024914	453	-	ENSCINT00000035111.1	ENSCING00000024914	XP_002128494.1	PREDICTED: EF-hand calcium-binding domain-containing protein 6 [Ciona intestinalis]	1.1413	0.0364064	up
ENSCING00000014586	452	carbonic anhydrase-like(LOC100179118)	ENSCINT00000026550.2	ENSCING00000014586	XP_002123314.1	PREDICTED: carbonic anhydrase-like [Ciona intestinalis]	-1.09685	0.0245385	down
ENSCING00000003426	452	L-lactate dehydrogenase B-B chain-like(LOC100174998)	ENSCINT00000007004.3	ENSCING00000003426	XP_002126740.1	PREDICTED: L-lactate dehydrogenase B-B chain-like [Ciona intestinalis]	-1.19074	0.00106627	down
ENSCING00000013138	451	-	ENSCINT00000024465.2	ENSCING00000013138	XP_018668585.1	PREDICTED: agrin isoform X1 [Ciona intestinalis]	1.00384	0.0372083	up
ENSCING00000003272	450	-	ENSCINT00000006742.3	ENSCING00000003272	XP_018669975.1	PREDICTED: filamin-C isoform X10 [Ciona intestinalis]	1.15267	0.00235589	up
ENSCING00000014641	450	-	ENSCINT00000008428.2	ENSCING00000014641	XP_018667747.1	PREDICTED: serine/threonine-protein kinase Warts [Ciona intestinalis]	1.10215	0.0388779	up
ENSCING00000014801	449	-	ENSCINT00000026837.2	ENSCING00000014801	XP_009861061.2	PREDICTED: uncharacterized protein LOC100180590 [Ciona intestinalis]	1.78751	0.0137562	up
ENSCING00000022884	449	-	ENSCINT00000035176.1	ENSCING00000022884	XP_018670535.1	PREDICTED: atlastin-2-like [Ciona intestinalis]	1.26732	0.0491864	up
ENSCING00000015244	447	-	ENSCINT00000027387.2	ENSCING00000015244	XP_009861318.1	PREDICTED: meiosis-specific nuclear structural protein 1-like [Ciona intestinalis]	1.3506	0.0423325	up
ENSCING00000019501	445	uncharacterized LOC101243042(LOC101243042)	ENSCINT00000030348.1	ENSCING00000019501	XP_009861018.2	PREDICTED: uncharacterized protein LOC101243042 [Ciona intestinalis]	-2.43647	0.0174997	down
ENSCING00000002961	444	-	ENSCINT00000006044.3	ENSCING00000002961	XP_018671667.1	PREDICTED: heterogeneous nuclear ribonucleoprotein U-like protein 1 [Ciona intestinalis]	1.72393	4.41e-05	up
ENSCING00000023689	444	-	ENSCINT00000030487.1	ENSCING00000023689	XP_018666992.1	PREDICTED: sperm-associated antigen 17 [Ciona intestinalis]	1.42044	0.0432251	up
ENSCING00000000882	443	-	ENSCINT00000033312.1	ENSCING00000000882	XP_018673140.1	PREDICTED: uncharacterized protein LOC100176471 [Ciona intestinalis]	1.61027	0.00483012	up
ENSCING00000022619	442	-	ENSCINT00000033901.1	ENSCING00000022619	NP_001177268.1	glutathione peroxidase_like protein b precursor [Ciona intestinalis]	-1.87667	0.000572977	down
ENSCING00000020203	442	-	ENSCINT00000035042.1	ENSCING00000020203	XP_002122661.1	PREDICTED: uncharacterized protein LOC100186245 isoform X2 [Ciona intestinalis]	-1.11305	0.0140628	down
ENSCING00000006080	441	ribokinase-like(LOC100181433)	ENSCINT00000012547.3	ENSCING00000006080	XP_002125817.1	PREDICTED: ribokinase-like isoform X1 [Ciona intestinalis]	-1.10972	0.00508527	down
ENSCING00000023233	441	-	ENSCINT00000032011.1	ENSCING00000023233	XP_018671939.1	PREDICTED: E3 ubiquitin-protein ligase UBR4-like isoform X3 [Ciona intestinalis]	1.34578	0.0131643	up
ENSCING00000025013	441	-	ENSCINT00000031234.1	ENSCING00000025013	-	-	-1.72364	0.00298735	down
ENSCING00000002306	440	-	ENSCINT00000004721.3	ENSCING00000002306	XP_018671256.1	PREDICTED: multiple epidermal growth factor-like domains protein 6 [Ciona intestinalis]	1.26358	0.0332864	up
ENSCING00000004577	438	ADP-ribosylation factor 6-like(LOC104266814)	ENSCINT00000009452.3	ENSCING00000004577	XP_009862219.1	PREDICTED: ADP-ribosylation factor 6-like [Ciona intestinalis]	-1.06423	0.00294204	down
ENSCING00000013823	437	-	ENSCINT00000001292.3	ENSCING00000013823	XP_018667753.1	PREDICTED: uncharacterized protein LOC100184998 isoform X1 [Ciona intestinalis]	1.00707	0.0405556	up
ENSCING00000014660	435	-	ENSCINT00000026636.1	ENSCING00000014660	XP_006889211.1	PREDICTED: LOW QUALITY PROTEIN: uncharacterized protein KIAA2012 homolog [Elephantulus edwardii]	2.60971	7.41e-06	up
ENSCING00000017992	435	-	ENSCINT00000033879.1	ENSCING00000017992	XP_018668364.1	PREDICTED: uncharacterized protein LOC100179634 isoform X1 [Ciona intestinalis]	3.2647	7.33e-05	up
ENSCING00000024312	434	-	ENSCINT00000007634.3	ENSCING00000024312	XP_018669954.1	PREDICTED: cadherin-7 isoform X2 [Ciona intestinalis]	1.47166	0.0117093	up
ENSCING00000023379	432	-	ENSCINT00000035580.1	ENSCING00000023379	XP_018670057.1	PREDICTED: von Willebrand factor isoform X2 [Ciona intestinalis]	1.53998	0.0184715	up
ENSCING00000020202	428	-	ENSCINT00000036436.1	ENSCING00000020202	XP_021366475.1	uncharacterized protein K02A2.6-like [Mizuhopecten yessoensis]	1.57853	0.0320731	up
ENSCING00000017476	426	-	ENSCINT00000029796.2	ENSCING00000017476	XP_002123216.1	PREDICTED: actin, muscle [Ciona intestinalis]	-1.2479	0.0148255	down
ENSCING00000006505	424	probable thioredoxin-2(LOC100180659)	ENSCINT00000013356.3	ENSCING00000006505	XP_002127772.1	PREDICTED: probable thioredoxin-2 [Ciona intestinalis]	-1.0211	0.00198498	down
vanabin4	424	vanadium binding protein 4(vanabin4)	ENSCINT00000022590.2	ENSCING00000011772	NP_001122355.1	vanadium binding protein 4 precursor [Ciona intestinalis]	-1.0095	0.00598755	down
ENSCING00000024507	424	-	ENSCINT00000036255.1	ENSCING00000024507	XP_018668368.1	PREDICTED: uncharacterized protein LOC100179634 isoform X4 [Ciona intestinalis]	2.14254	3.6e-06	up
ENSCING00000019115	424	-	ENSCINT00000035170.1	ENSCING00000019115	XP_018668048.1	PREDICTED: serine/arginine repetitive matrix protein 2-like [Ciona intestinalis]	2.27455	0.00131307	up
ENSCING00000023971	421	uncharacterized LOC100184171(LOC100184171)	ENSCINT00000031830.1	ENSCING00000023971	XP_002130811.1	PREDICTED: uncharacterized protein LOC100184171 isoform X1 [Ciona intestinalis]	-2.23587	0.000295822	down
ENSCING00000011588	420	glutathione S-transferase Mu 1-like(LOC100178653)	ENSCINT00000022322.2	ENSCING00000011588	XP_002119880.1	PREDICTED: glutathione S-transferase Mu 1-like [Ciona intestinalis]	-1.35321	0.0368557	down
ENSCING00000025023	420	-	ENSCINT00000037031.1	ENSCING00000025023	XP_009858413.2	PREDICTED: rootletin isoform X1 [Ciona intestinalis]	2.54499	2.33e-05	up
ENSCING00000021703	420	-	ENSCINT00000016146.3	ENSCING00000021703	XP_004227440.3	PREDICTED: ATP-binding cassette sub-family F member 3 [Ciona intestinalis]	1.67405	0.0325729	up
ENSCING00000023197	419	mitochondrial chaperone BCS1(LOC100181911)	ENSCINT00000008451.3	ENSCING00000023197	XP_002123538.1	PREDICTED: mitochondrial chaperone BCS1-like [Ciona intestinalis]	-1.00102	0.0156868	down
ENSCING00000022767	417	-	ENSCINT00000032644.1	ENSCING00000022767	XP_018667274.1	PREDICTED: rootletin isoform X3 [Ciona intestinalis]	2.3874	0.000225	up
ENSCING00000020639	417	-	ENSCINT00000031648.1	ENSCING00000020639	-	-	-2.88402	2.63e-05	down
ENSCING00000021887	416	zinc finger (AN1-like)-2(zf(an1)-2)	ENSCINT00000036208.1	ENSCING00000021887	XP_002127947.1	PREDICTED: AN1-type zinc finger protein 1 [Ciona intestinalis]	-1.24458	0.0116152	down
ENSCING00000003933	416	-	ENSCINT00000008116.3	ENSCING00000003933	XP_009860490.2	PREDICTED: von Willebrand factor isoform X1 [Ciona intestinalis]	1.29952	0.0139075	up
ENSCING00000019690	413	-	ENSCINT00000033464.1	ENSCING00000019690	XP_009858413.2	PREDICTED: rootletin isoform X1 [Ciona intestinalis]	2.50225	4.65e-05	up
ENSCING00000015487	413	-	ENSCINT00000027670.2	ENSCING00000015487	XP_018671882.1	PREDICTED: G-protein coupled receptor 98-like isoform X3 [Ciona intestinalis]	1.50774	0.01509	up
ENSCING00000005477	412	calmodulin-like(LOC113474593)	ENSCINT00000011311.3	ENSCING00000005477	PAA69867.1	hypothetical protein BOX15_Mlig000899g1 [Macrostomum lignano]	-1.24621	0.0168166	down
ENSCING00000018424	409	-	ENSCINT00000034475.1	ENSCING00000018424	-	-	-1.05245	0.00548026	down
ENSCING00000019570	409	-	ENSCINT00000036287.1	ENSCING00000019570	-	-	2.22632	0.000177585	up
ENSCING00000013925	409	uncharacterized LOC113474588(LOC113474588)	ENSCINT00000025617.1	ENSCING00000013925	-	-	1.28019	0.00287649	up
ENSCING00000024864	408	-	ENSCINT00000035492.1	ENSCING00000024864	XP_018667273.1	PREDICTED: rootletin isoform X2 [Ciona intestinalis]	2.71979	3.09e-05	up
ENSCING00000024827	408	-	ENSCINT00000035667.1	ENSCING00000024827	XP_018672425.1	PREDICTED: uncharacterized protein LOC100179046 [Ciona intestinalis]	2.08882	0.00144124	up
ENSCING00000000221	408	protein PLANT CADMIUM RESISTANCE 2-like(LOC100182241)	ENSCINT00000000398.3	ENSCING00000000221	XP_002129134.1	PREDICTED: protein PLANT CADMIUM RESISTANCE 2-like [Ciona intestinalis]	-1.75562	0.0243851	down
ENSCING00000022301	407	-	ENSCINT00000033702.1	ENSCING00000022301	XP_002126941.1	PREDICTED: uncharacterized protein LOC100178820 [Ciona intestinalis]	1.34707	0.0295469	up
ENSCING00000012086	407	-	ENSCINT00000018778.3	ENSCING00000012086	XP_009858799.1	PREDICTED: fibrillin-1-like [Ciona intestinalis]	1.32347	0.0454098	up
ENSCING00000013197	405	C-type lectin domain family 4 member G-like(LOC100182545)	ENSCINT00000020987.3	ENSCING00000013197	XP_002129946.1	PREDICTED: C-type lectin domain family 4 member G-like [Ciona intestinalis]	-2.70485	0.0309785	down
ENSCING00000004710	405	-	ENSCINT00000009742.3	ENSCING00000004710	XP_009860039.1	PREDICTED: uncharacterized protein LOC100180615 [Ciona intestinalis]	1.73617	0.00121998	up
ENSCING00000001066	404	-	ENSCINT00000002007.3	ENSCING00000001066	XP_018673261.1	PREDICTED: fibrocystin-L-like [Ciona intestinalis]	1.22603	0.0309785	up
ENSCING00000012627	404	-	ENSCINT00000023726.2	ENSCING00000012627	XP_018673445.1	PREDICTED: uncharacterized protein LOC108951129 [Ciona intestinalis]	1.06443	0.043169	up
ENSCING00000018760	404	uncharacterized LOC100179753(LOC100179753)	ENSCINT00000034949.1	ENSCING00000018760	XP_002120911.1	PREDICTED: uncharacterized protein LOC100179753 [Ciona intestinalis]	-2.48225	0.00168014	down
ENSCING00000018420	402	-	ENSCINT00000036988.1	ENSCING00000018420	XP_004226364.2	PREDICTED: WD repeat-containing protein 60-like [Ciona intestinalis]	1.64058	0.0126627	up
ENSCING00000013192	400	-	ENSCINT00000024557.2	ENSCING00000013192	XP_002131252.1	PREDICTED: uncharacterized protein LOC100186486 [Ciona intestinalis]	-1.82948	0.00049785	down
ENSCING00000023583	394	-	ENSCINT00000035639.1	ENSCING00000023583	XP_002129139.1	PREDICTED: leiomodin-2-like isoform X1 [Ciona intestinalis]	1.56105	0.0312297	up
ENSCING00000008681	393	-	ENSCINT00000017709.3	ENSCING00000008681	XP_009861913.1	PREDICTED: uncharacterized protein LOC100180335 [Ciona intestinalis]	3.31371	0.000312415	up
ENSCING00000003485	393	regulation of enolase protein 1-like(LOC100178356)	ENSCINT00000007147.2	ENSCING00000003485	XP_002119688.1	PREDICTED: regulation of enolase protein 1-like [Ciona intestinalis]	-1.56903	0.0174735	down
ENSCING00000019921	391	-	ENSCINT00000031980.1	ENSCING00000019921	XP_018670306.1	PREDICTED: leiomodin-2-like isoform X2 [Ciona intestinalis]	1.43529	0.030575	up
ENSCING00000020974	389	-	ENSCINT00000034861.1	ENSCING00000020974	XP_009858296.1	PREDICTED: sushi, von Willebrand factor type A, EGF and pentraxin domain-containing protein 1 [Ciona intestinalis]	1.70965	0.00298645	up
ENSCING00000002524	389	-	ENSCINT00000027965.2	ENSCING00000002524	XP_018671517.1	PREDICTED: A-kinase anchor protein 2 isoform X2 [Ciona intestinalis]	1.08528	0.00887469	up
ENSCING00000023427	388	-	ENSCINT00000030649.1	ENSCING00000023427	XP_018667491.1	PREDICTED: ankyrin repeat domain-containing protein 26 [Ciona intestinalis]	1.98548	0.031298	up
ENSCING00000021561	386	-	ENSCINT00000032437.1	ENSCING00000021561	XP_002120131.3	PREDICTED: cilia- and flagella-associated protein 44-like, partial [Ciona intestinalis]	1.75796	0.00403603	up
ENSCING00000012948	380	-	ENSCINT00000024202.2	ENSCING00000012948	XP_009859743.2	PREDICTED: angiopoietin-related protein 2-like isoform X1 [Ciona intestinalis]	1.29659	0.00983718	up
ENSCING00000021327	379	-	ENSCINT00000036250.1	ENSCING00000021327	-	-	-1.51914	0.00435498	down
ENSCING00000002123	378	-	ENSCINT00000004320.3	ENSCING00000002123	XP_002129007.1	PREDICTED: folylpolyglutamate synthase, mitochondrial-like [Ciona intestinalis]	-1.08546	0.0461718	down
ENSCING00000016659	377	baculoviral IAP repeat-containing protein 7(LOC100182621)	ENSCINT00000000510.3	ENSCING00000016659	XP_002130256.1	PREDICTED: baculoviral IAP repeat-containing protein 7 isoform X1 [Ciona intestinalis]	1.18425	0.0479308	up
ENSCING00000013349	373	-	ENSCINT00000024794.1	ENSCING00000013349	XP_018668364.1	PREDICTED: uncharacterized protein LOC100179634 isoform X1 [Ciona intestinalis]	1.89163	0.0103529	up
ENSCING00000020175	372	-	ENSCINT00000037241.1	ENSCING00000020175	XP_018671207.1	PREDICTED: thrombospondin type-1 domain-containing protein 7A [Ciona intestinalis]	1.6459	0.0298403	up
ENSCING00000019578	372	-	ENSCINT00000035427.1	ENSCING00000019578	XP_018671409.1	PREDICTED: KN motif and ankyrin repeat domain-containing protein 1-like isoform X4 [Ciona intestinalis]	1.32189	0.0316446	up
ENSCING00000020454	371	-	ENSCINT00000005163.3	ENSCING00000020454	XP_018671517.1	PREDICTED: A-kinase anchor protein 2 isoform X2 [Ciona intestinalis]	1.18142	0.00106186	up
ENSCING00000021071	368	-	ENSCINT00000034157.1	ENSCING00000021071	XP_002124291.1	PREDICTED: uncharacterized protein LOC100186072 [Ciona intestinalis]	2.08388	0.00141395	up
ENSCING00000023106	362	uncharacterized LOC100178222(LOC100178222)	ENSCINT00000030700.1	ENSCING00000023106	XP_018672775.1	PREDICTED: uncharacterized protein LOC100178222 isoform X3 [Ciona intestinalis]	-1.04816	0.0308265	down
ENSCING00000020490	360	-	ENSCINT00000035524.1	ENSCING00000020490	XP_002121898.2	PREDICTED: neuroblastoma-amplified sequence-like, partial [Ciona intestinalis]	1.31984	0.0325096	up
ENSCING00000013065	358	-	ENSCINT00000024375.2	ENSCING00000013065	XP_018672953.1	PREDICTED: uncharacterized protein LOC100178505 isoform X2 [Ciona intestinalis]	1.00061	0.0349717	up
ENSCING00000021124	355	-	ENSCINT00000035241.1	ENSCING00000021124	XP_002121111.1	PREDICTED: papilin-like [Ciona intestinalis]	1.78099	0.00412886	up
ENSCING00000024831	352	-	ENSCINT00000036314.1	ENSCING00000024831	NP_001265922.1	uncharacterized protein LOC100178935 [Ciona intestinalis]	1.82578	0.00416394	up
ENSCING00000022213	352	-	ENSCINT00000035522.1	ENSCING00000022213	XP_018669977.1	PREDICTED: filamin-C isoform X12 [Ciona intestinalis]	1.06663	0.015316	up
ENSCING00000006281	346	transmembrane protein 248-like(LOC100186661)	ENSCINT00000012951.3	ENSCING00000006281	XP_002129425.1	PREDICTED: transmembrane protein 248-like isoform X1 [Ciona intestinalis]	-1.06623	0.0400033	down
polr3k	342	polymerase (RNA) III (DNA directed) polypeptide K(polr3k)	ENSCINT00000035229.1	ENSCING00000018769	NP_001037832.1	polymerase (RNA) III (DNA directed) polypeptide K [Ciona intestinalis]	-1.78337	0.0143862	down
ENSCING00000013174	338	-	ENSCINT00000024531.1	ENSCING00000013174	XP_002124291.1	PREDICTED: uncharacterized protein LOC100186072 [Ciona intestinalis]	2.2553	0.000375143	up
ENSCING00000007905	338	-	ENSCINT00000016185.3	ENSCING00000007905	CAG05979.1	unnamed protein product, partial [Tetraodon nigroviridis]	2.08534	0.00199967	up
ENSCING00000023869	337	uncharacterized LOC100183125(LOC100183125)	ENSCINT00000034173.1	ENSCING00000023869	XP_002122026.2	PREDICTED: uncharacterized protein LOC100183125 [Ciona intestinalis]	1.90517	0.0179945	up
ENSCING00000012966	337	-	ENSCINT00000024222.2	ENSCING00000012966	XP_009859737.1	PREDICTED: cytochrome P450 4F4-like isoform X1 [Ciona intestinalis]	1.78492	0.0438305	up
ENSCING00000013436	334	-	ENSCINT00000024917.2	ENSCING00000013436	XP_018671978.1	PREDICTED: brefeldin A-inhibited guanine nucleotide-exchange protein 3-like isoform X3 [Ciona intestinalis]	3.22878	5.1e-06	up
ENSCING00000013175	333	-	ENSCINT00000024532.1	ENSCING00000013175	XP_002124291.1	PREDICTED: uncharacterized protein LOC100186072 [Ciona intestinalis]	2.09739	0.00174213	up
ENSCING00000006422	332	-	ENSCINT00000013222.3	ENSCING00000006422	XP_018669162.1	PREDICTED: phosphatidylcholine transfer protein-like [Ciona intestinalis]	1.49853	0.0184715	up
ENSCING00000013269	326	bis(5'-adenosyl)-triphosphatase-like(LOC100175152)	ENSCINT00000024682.1	ENSCING00000013269	XP_002131970.1	PREDICTED: bis(5'-adenosyl)-triphosphatase-like [Ciona intestinalis]	-1.04195	0.0354308	down
ENSCING00000004362	323	-	ENSCINT00000009019.3	ENSCING00000004362	XP_018666794.1	PREDICTED: junctophilin-1 [Ciona intestinalis]	1.36455	0.0285546	up
ENSCING00000022709	317	-	ENSCINT00000032476.1	ENSCING00000022709	XP_002119614.1	PREDICTED: stomatin-like protein 1 [Ciona intestinalis]	-1.38401	0.0206803	down
ENSCING00000018131	316	-	ENSCINT00000032732.1	ENSCING00000018131	XP_002131418.1	PREDICTED: protein-L-isoaspartate(D-aspartate) O-methyltransferase-like isoform X1 [Ciona intestinalis]	-1.07949	0.000438543	down
ENSCING00000012056	315	NHL repeat-containing protein 2(LOC100178773)	ENSCINT00000022953.2	ENSCING00000012056	XP_002130106.1	PREDICTED: NHL repeat-containing protein 2 [Ciona intestinalis]	-1.24493	0.0167489	down
ENSCING00000000294	313	-	ENSCINT00000000542.3	ENSCING00000000294	-	-	-2.07367	0.00245443	down
ENSCING00000021516	312	-	ENSCINT00000034464.1	ENSCING00000021516	XP_018671783.1	PREDICTED: phosphoinositide 3-kinase adapter protein 1-like, partial [Ciona intestinalis]	1.42219	0.0400298	up
ENSCING00000014391	310	-	ENSCINT00000026292.2	ENSCING00000014391	XP_018670455.1	PREDICTED: P-selectin isoform X2 [Ciona intestinalis]	3.39959	0.00164856	up
ENSCING00000007164	310	sphingosine 1-phosphate receptor 3(LOC494372)	ENSCINT00000014702.3	ENSCING00000007164	AAP91719.1	EDG-3-like, partial [Ciona intestinalis]	-1.2666	0.0244179	down
ENSCING00000023757	305	-	ENSCINT00000034450.1	ENSCING00000023757	XP_018672149.1	PREDICTED: fibrocystin-L-like, partial [Ciona intestinalis]	1.13811	0.0488875	up
ENSCING00000003582	297	-	ENSCINT00000007372.3	ENSCING00000003582	XP_018673426.1	PREDICTED: uncharacterized protein LOC100182005 [Ciona intestinalis]	3.1157	0.00584705	up
ENSCING00000006720	296	cytochrome b5 domain-containing protein 1-like(LOC100176001)	ENSCINT00000013786.3	ENSCING00000006720	XP_002129145.1	PREDICTED: cytochrome b5 domain-containing protein 1-like [Ciona intestinalis]	-1.3694	0.00129711	down
ENSCING00000011268	296	-	ENSCINT00000021866.2	ENSCING00000011268	-	-	-3.03612	1.65e-09	down
ENSCING00000012440	289	uncharacterized LOC100182200(LOC100182200)	ENSCINT00000023461.2	ENSCING00000012440	XP_002122889.1	PREDICTED: uncharacterized protein LOC100182200 [Ciona intestinalis]	-1.26472	0.0201174	down
ENSCING00000023073	287	-	ENSCINT00000030210.1	ENSCING00000023073	XP_002131104.1	PREDICTED: N-alpha-acetyltransferase 50-like [Ciona intestinalis]	-1.33545	0.000920505	down
ENSCING00000022951	285	-	ENSCINT00000032880.1	ENSCING00000022951	XP_009858123.2	PREDICTED: uncharacterized protein LOC100176283 [Ciona intestinalis]	1.82192	0.0171197	up
ENSCING00000010452	285	neurofilament medium polypeptide(LOC100184492)	ENSCINT00000020746.3	ENSCING00000010452	XP_002122076.2	PREDICTED: neurofilament medium polypeptide-like [Ciona intestinalis]	1.59857	0.00352668	up
ENSCING00000007673	285	-	ENSCINT00000000107.3	ENSCING00000007673	XP_009860566.2	PREDICTED: DNA polymerase zeta catalytic subunit [Ciona intestinalis]	1.47359	0.0231677	up
ENSCING00000021075	270	NHP2-like protein 1(LOC100182620)	ENSCINT00000035909.1	ENSCING00000021075	XP_002132097.1	PREDICTED: NHP2-like protein 1 [Ciona intestinalis]	-1.05728	0.000370557	down
ENSCING00000000607	263	-	ENSCINT00000001120.3	ENSCING00000000607	XP_009861049.1	PREDICTED: histone-lysine N-methyltransferase KMT5B isoform X2 [Ciona intestinalis]	1.2796	0.00697189	up
ENSCING00000020230	256	-	ENSCINT00000034663.1	ENSCING00000020230	XP_002128107.1	PREDICTED: histone-lysine N-methyltransferase KMT5B-A isoform X1 [Ciona intestinalis]	1.08981	0.0244179	up
ENSCING00000007793	253	-	ENSCINT00000015964.3	ENSCING00000007793	XP_002122100.1	PREDICTED: uncharacterized protein LOC100184591 [Ciona intestinalis]	1.18127	0.0369109	up
ENSCING00000020763	245	-	ENSCINT00000034907.1	ENSCING00000020763	XP_009862391.2	PREDICTED: collagen alpha-1(XII) chain [Ciona intestinalis]	1.98895	0.00309506	up
ENSCING00000024808	238	-	ENSCINT00000033575.1	ENSCING00000024808	XP_002125765.3	PREDICTED: P-selectin isoform X1 [Ciona intestinalis]	2.84561	0.0232015	up
ENSCING00000006963	230	homeoprotein 3(hox3)	ENSCINT00000014296.3	ENSCING00000006963	XP_009862344.1	PREDICTED: homeoprotein 3 isoform X1 [Ciona intestinalis]	1.55313	0.0340694	up
ENSCING00000020079	218	-	ENSCINT00000035203.1	ENSCING00000020079	-	-	-1.20882	0.00223212	down
ENSCING00000012096	189	-	ENSCINT00000023020.2	ENSCING00000012096	XP_009858793.1	PREDICTED: uncharacterized protein LOC101243424 isoform X1 [Ciona intestinalis]	2.13893	0.0326611	up
ENSCING00000023160	168	histidine triad nucleotide-binding protein 2, mitochondrial-like(LOC100180234)	ENSCINT00000033118.1	ENSCING00000023160	XP_002126674.1	PREDICTED: histidine triad nucleotide-binding protein 2, mitochondrial-like [Ciona intestinalis]	-1.08073	0.0165396	down
ENSCING00000007569	161	cell adhesion molecule 3-like(LOC100175443)	ENSCINT00000015501.3	ENSCING00000007569	XP_002129534.2	PREDICTED: uncharacterized protein LOC100175443 isoform X2 [Ciona intestinalis]	2.20282	0.0282709	up
ENSCING00000015156	152	b(0,+)-type amino acid transporter 1-like(LOC100186978)	ENSCINT00000016227.3	ENSCING00000015156	XP_018672530.1	PREDICTED: b(0,+)-type amino acid transporter 1-like [Ciona intestinalis]	3.0356	0.0383061	up
ENSCING00000015191	149	-	ENSCINT00000027327.2	ENSCING00000015191	XP_018671007.1	PREDICTED: uncharacterized protein LOC100181624 isoform X5 [Ciona intestinalis]	-2.19833	0.00438449	down
ENSCING00000017420	147	-	ENSCINT00000001602.3	ENSCING00000017420	XP_018671560.1	PREDICTED: mediator of RNA polymerase II transcription subunit 22-like [Ciona intestinalis]	-1.07099	0.0252538	down
ENSCING00000008085	132	-	ENSCINT00000016537.3	ENSCING00000008085	XP_002131473.1	PREDICTED: metalloproteinase inhibitor 3-like [Ciona intestinalis]	1.41165	0.0342946	up
gla3	110	gamma-carboxyglutamic acid protein 3(gla3)	ENSCINT00000013220.3	ENSCING00000006420	NP_001108617.1	gamma-carboxyglutamic acid protein 3 precursor [Ciona intestinalis]	-2.33679	0.00103888	down
ENSCING00000024395	74	-	ENSCINT00000030207.1	ENSCING00000024395	XP_009860070.2	PREDICTED: sodium channel protein type 4 subunit alpha B-like isoform X1 [Ciona intestinalis]	2.7114	0.00928253	up
ENSCING00000021088	67	GPI transamidase component PIG-T(LOC100187218)	ENSCINT00000032336.1	ENSCING00000021088	XP_002126904.1	PREDICTED: GPI transamidase component PIG-T-like [Ciona intestinalis]	-1.02346	0.00651229	down
ENSCING00000016436	54	-	ENSCINT00000028726.2	ENSCING00000016436	-	-	-1.79516	0.0175433	down
ENSCING00000006665	53	-	ENSCINT00000013676.3	ENSCING00000006665	NP_001265922.1	uncharacterized protein LOC100178935 [Ciona intestinalis]	1.8642	0.0232507	up
ENSCING00000023135	34	-	ENSCINT00000035943.1	ENSCING00000023135	PAA53120.1	hypothetical protein BOX15_Mlig018526g3 [Macrostomum lignano]	-1.56375	0.0123463	down
ENSCING00000015401	30	-	ENSCINT00000027581.2	ENSCING00000015401	-	-	-1.16858	0.0236272	down
ENSCING00000011256	29	uncharacterized LOC100183517(LOC100183517)	ENSCINT00000021846.2	ENSCING00000011256	-	-	-2.59418	0.000799826	down
ENSCING00000015289	13	-	ENSCINT00000027444.2	ENSCING00000015289	XP_018671007.1	PREDICTED: uncharacterized protein LOC100181624 isoform X5 [Ciona intestinalis]	-5.06844	0.0119889	down
ciha9d22	13	uncharacterized LOC494398(ciha9d22)	ENSCINT00000025264.2	ENSCING00000013673	NP_001231982.1	uncharacterized protein LOC494398 precursor [Ciona intestinalis]	-1.83221	0.0162021	down
rcl1	10	Rac and Cdc42-like 1 protein(rcl1)	ENSCINT00000025954.2	ENSCING00000014144	NP_001029008.1	Rac and Cdc42-like 1 protein [Ciona intestinalis]	-1.03827	0.0142136	down
ENSCING00000024764	8	-	ENSCINT00000033525.1	ENSCING00000024764	XP_009861310.1	PREDICTED: uncharacterized protein LOC100181624 isoform X7 [Ciona intestinalis]	-2.55982	0.00239835	down
ENSCING00000013763	5	ubiquinone/menaquinone biosynthesis C-methyltransferase UbiE-like(LOC100185027)	ENSCINT00000025382.2	ENSCING00000013763	XP_002130493.1	PREDICTED: uncharacterized protein LOC100185027 [Ciona intestinalis]	-1.86773	0.0325729	down
ENSCING00000022259	3	-	ENSCINT00000035625.1	ENSCING00000022259	-	-	-1.34708	0.0224199	down

## Sheet: Table 3.3
gene name	gene description (NCBI symbol)	transcript id	Ensembl gene id	NCBI blast protein id	NCBI blast name	log2FoldChange	padj	regulated
ENSCING00000008203	insulin-like growth factor-binding protein 7(LOC100176388)	ENSCINT00000016757.3	ENSCING00000008203	XP_002128148.1	PREDICTED: insulin-like growth factor-binding protein 7 [Ciona intestinalis]	-1.47763	0.000177585	down
ENSCING00000019420	UPF0449 protein C19orf25 homolog(LOC100182790)	ENSCINT00000032879.1	ENSCING00000019420	XP_002129291.1	PREDICTED: UPF0449 protein C19orf25 homolog [Ciona intestinalis]	-1.23172	0.00177682	down
ENSCING00000023947	-	ENSCINT00000037103.1	ENSCING00000023947	XP_009862007.2	PREDICTED: adhesion G protein-coupled receptor L3-like [Ciona intestinalis]	-2.04626	4.2e-06	down
ENSCING00000007279	eukaryotic translation initiation factor 3 subunit K-like(LOC100182909)	ENSCINT00000014937.3	ENSCING00000007279	XP_002131366.1	PREDICTED: eukaryotic translation initiation factor 3 subunit K-like [Ciona intestinalis]	-1.26909	8.11e-06	down
ENSCING00000015824	uncharacterized LOC100179010(LOC100179010)	ENSCINT00000028023.2	ENSCING00000015824	XP_002125599.1	PREDICTED: uncharacterized protein LOC100179010 [Ciona intestinalis]	-1.75983	0.0179772	down
ENSCING00000014363	proteasome maturation protein-like(LOC113474870)	ENSCINT00000026259.2	ENSCING00000014363	XP_006012796.1	PREDICTED: proteasome maturation protein [Latimeria chalumnae]	-1.20399	0.000122622	down
ENSCING00000014597	-	ENSCINT00000026560.2	ENSCING00000014597	XP_002123261.1	PREDICTED: desumoylating isopeptidase 1-like isoform X1 [Ciona intestinalis]	-1.0263	0.0223004	down
ENSCING00000022346	-	ENSCINT00000032242.1	ENSCING00000022346	XP_009862389.1	PREDICTED: uncharacterized protein LOC100182122 isoform X1 [Ciona intestinalis]	-1.89263	0.00900735	down
ENSCING00000018651	-	ENSCINT00000032259.1	ENSCING00000018651	NP_001231970.1	uncharacterized protein LOC494370 [Ciona intestinalis]	-1.31233	0.0209417	down
ENSCING00000021846	-	ENSCINT00000034700.1	ENSCING00000021846	XP_002122665.1	PREDICTED: uncharacterized protein LOC100175481 [Ciona intestinalis]	-2.06626	0.00267343	down
ENSCING00000006304	BTB/POZ domain-containing protein kctd15-like(LOC100180969)	ENSCINT00000027520.2	ENSCING00000006304	XP_009860480.1	PREDICTED: BTB/POZ domain-containing protein kctd15-like isoform X2 [Ciona intestinalis]	-1.70127	0.0103644	down
ENSCING00000024260	NTF2-related export protein-like(LOC100184548)	ENSCINT00000033456.1	ENSCING00000024260	XP_018670173.1	PREDICTED: NTF2-related export protein-like [Ciona intestinalis]	-1.33716	0.00622732	down
ENSCING00000012603	protein shisa-5-like(LOC100187473)	ENSCINT00000023700.2	ENSCING00000012603	XP_002126002.1	PREDICTED: protein shisa-5-like [Ciona intestinalis]	-1.34533	0.0104605	down
ENSCING00000019572	protein cornichon homolog 1-like(LOC100182169)	ENSCINT00000032049.1	ENSCING00000019572	XP_002128475.1	PREDICTED: protein cornichon homolog 1-like [Ciona intestinalis]	-1.2827	0.000291893	down
ENSCING00000001256	-	ENSCINT00000027029.2	ENSCING00000001256	XP_004226953.1	PREDICTED: LOW QUALITY PROTEIN: ES1 protein homolog, mitochondrial-like [Ciona intestinalis]	-1.05849	0.0163747	down
ENSCING00000014638	integrin alpha-X(LOC101243228)	ENSCINT00000026610.2	ENSCING00000014638	XP_018667764.1	PREDICTED: von Willebrand factor A domain-containing protein 2-like [Ciona intestinalis]	-3.07589	2.25e-07	down
ENSCING00000018754	-	ENSCINT00000036159.1	ENSCING00000018754	-	-	-1.38025	0.0123463	down
ENSCING00000006044	-	ENSCINT00000012476.3	ENSCING00000006044	-	-	-2.06904	0.00298645	down
ENSCING00000010058	uncharacterized LOC100183105(LOC100183105)	ENSCINT00000020178.3	ENSCING00000010058	XP_002119111.1	PREDICTED: ovoinhibitor-like [Ciona intestinalis]	-1.67727	0.0018946	down
ENSCING00000019600	-	ENSCINT00000037304.1	ENSCING00000019600	XP_018672243.1	PREDICTED: protein unc-93 homolog A-like isoform X2 [Ciona intestinalis]	-1.11877	0.0111251	down
ENSCING00000023922	-	ENSCINT00000035860.1	ENSCING00000023922	XP_018672034.1	PREDICTED: uncharacterized protein LOC108950545 [Ciona intestinalis]	-2.2379	0.0134126	down
ENSCING00000002721	-	ENSCINT00000026609.2	ENSCING00000002721	XP_018667764.1	PREDICTED: von Willebrand factor A domain-containing protein 2-like [Ciona intestinalis]	-2.75039	2.7e-05	down
ENSCING00000018169	ceramide synthase 1-like(LOC100177090)	ENSCINT00000034827.1	ENSCING00000018169	XP_009857563.1	PREDICTED: ceramide synthase 1-like [Ciona intestinalis]	-1.11595	0.00750276	down
ENSCING00000024386	-	ENSCINT00000034086.1	ENSCING00000024386	-	-	-2.54168	0.00296687	down
ENSCING00000005222	proteasome subunit alpha type-1-like(LOC100183036)	ENSCINT00000010741.3	ENSCING00000005222	XP_009861883.1	PREDICTED: proteasome subunit alpha type-1-like [Ciona intestinalis]	-1.00763	0.0143188	down
ENSCING00000021984	-	ENSCINT00000033714.1	ENSCING00000021984	-	-	-1.04175	0.00121998	down
ENSCING00000003136	adhesion G protein-coupled receptor L4(LOC494377)	ENSCINT00000006340.3	ENSCING00000003136	XP_018671878.1	PREDICTED: adhesion G protein-coupled receptor L4 [Ciona intestinalis]	-1.7772	0.00252679	down
ENSCING00000011747	-	ENSCINT00000022567.2	ENSCING00000011747	XP_009857902.1	PREDICTED: cytosolic phospholipase A2-like [Ciona intestinalis]	-2.81192	0.0226888	down
ENSCING00000023465	-	ENSCINT00000032780.1	ENSCING00000023465	-	-	-1.87395	0.0367793	down
ENSCING00000020424	Not2 protein(not2)	ENSCINT00000031774.1	ENSCING00000020424	NP_001027950.1	Not2 protein precursor [Ciona intestinalis]	-1.11764	0.0296938	down
ENSCING00000019941	solute carrier family 35 member G1-like(LOC100187116)	ENSCINT00000034514.1	ENSCING00000019941	XP_002122735.1	PREDICTED: solute carrier family 35 member G1-like isoform X1 [Ciona intestinalis]	-1.4991	0.0231153	down
ENSCING00000022002	-	ENSCINT00000031745.1	ENSCING00000022002	XP_004225815.1	PREDICTED: Werner syndrome ATP-dependent helicase homolog isoform X2 [Ciona intestinalis]	-1.0601	0.0441253	down
ENSCING00000006279	uncharacterized LOC100182670(LOC100182670)	ENSCINT00000012947.3	ENSCING00000006279	XP_002129115.2	PREDICTED: uncharacterized protein LOC100182670 isoform X1 [Ciona intestinalis]	-1.31083	0.0348544	down
ENSCING00000003869	ADP-ribosylation factor 6-like(LOC100185418)	ENSCINT00000007984.3	ENSCING00000003869	XP_002131839.1	PREDICTED: ADP-ribosylation factor 6-like [Ciona intestinalis]	-1.71534	0.00578359	down
ENSCING00000009636	aromatic-L-amino-acid decarboxylase-like(LOC100182530)	ENSCINT00000019588.3	ENSCING00000009636	XP_009858556.1	PREDICTED: aromatic-L-amino-acid decarboxylase-like [Ciona intestinalis]	-1.37874	0.0242467	down
ENSCING00000012462	-	ENSCINT00000020727.3	ENSCING00000012462	XP_002129587.1	PREDICTED: alpha-tectorin-like [Ciona intestinalis]	-2.30961	0.00298988	down
ENSCING00000012011	-	ENSCINT00000022898.2	ENSCING00000012011	XP_002120375.1	PREDICTED: uncharacterized protein LOC100183251 [Ciona intestinalis]	-1.85732	0.0166078	down
ENSCING00000013992	-	ENSCINT00000025718.2	ENSCING00000013992	-	-	-2.74076	0.000116562	down
ENSCING00000016222	basic phospholipase A2 taipoxin alpha chain-like(LOC100180840)	ENSCINT00000028469.2	ENSCING00000016222	XP_002127054.1	PREDICTED: basic phospholipase A2 taipoxin alpha chain-like [Ciona intestinalis]	-1.14348	0.03401	down
ENSCING00000014848	-	ENSCINT00000026920.2	ENSCING00000014848	XP_018667799.1	PREDICTED: protein CMSS1-like [Ciona intestinalis]	-1.26936	0.0118485	down
dsba	disulfide bond formation protein A(dsba)	ENSCINT00000035190.1	ENSCING00000024452	NP_001177288.1	disulfide bond formation protein A [Ciona intestinalis]	-1.03586	0.00360457	down
ENSCING00000023946	zinc finger HIT domain-containing protein 3(LOC100184685)	ENSCINT00000031221.1	ENSCING00000023946	XP_002130138.1	PREDICTED: zinc finger HIT domain-containing protein 3-like [Ciona intestinalis]	-1.69302	0.0461132	down
ENSCING00000010224	frizzled-1-like(LOC100186600)	ENSCINT00000004686.3	ENSCING00000010224	XP_002128955.1	PREDICTED: frizzled-1-like [Ciona intestinalis]	-1.69854	0.0100521	down
ENSCING00000011816	prostaglandin reductase-3(LOC100178798)	ENSCINT00000022652.2	ENSCING00000011816	XP_004227220.1	PREDICTED: zinc-binding alcohol dehydrogenase domain-containing protein 2-like isoform X1 [Ciona intestinalis]	-1.15093	0.0444144	down
ENSCING00000020901	prolyl-tRNA synthetase associated domain-containing protein 1(LOC108950184)	ENSCINT00000030479.1	ENSCING00000020901	XP_018670702.1	PREDICTED: prolyl-tRNA synthetase associated domain-containing protein 1-like [Ciona intestinalis]	-1.02084	0.0183228	down
ENSCING00000011652	-	ENSCINT00000022432.2	ENSCING00000011652	XP_002120751.1	PREDICTED: uncharacterized protein LOC100177669 [Ciona intestinalis]	-1.83971	0.0262723	down
ENSCING00000002531	intelectin-1b-like(LOC100184660)	ENSCINT00000005159.3	ENSCING00000002531	XP_002121647.1	PREDICTED: intelectin-1b-like [Ciona intestinalis]	-1.32409	0.0267915	down
ENSCING00000010439	-	ENSCINT00000023490.2	ENSCING00000010439	XP_002129568.1	PREDICTED: ZP domain-containing protein [Ciona intestinalis]	-1.76417	0.0184715	down
ENSCING00000020221	-	ENSCINT00000036389.1	ENSCING00000020221	XP_002127986.1	PREDICTED: uncharacterized protein LOC100175308 [Ciona intestinalis]	-1.86121	0.00784989	down
ENSCING00000001377	actin, muscle(LOC100185123)	ENSCINT00000002686.3	ENSCING00000001377	XP_009965061.1	PREDICTED: actin, aortic smooth muscle isoform X1 [Tyto alba]	-2.37676	0.000903884	down
ENSCING00000000653	uncharacterized LOC100176642(LOC100176642)	ENSCINT00000001192.3	ENSCING00000000653	XP_002120120.1	PREDICTED: uncharacterized protein LOC100176642 isoform X1 [Ciona intestinalis]	-1.35841	0.0308503	down
papa	antimicrobial peptide A Pacific-like(papa)	ENSCINT00000023612.2	ENSCING00000012543	NP_001128657.1	uncharacterized protein LOC100186053 precursor [Ciona intestinalis]	-2.85372	5.33e-05	down
ENSCING00000024093	uncharacterized LOC100185713(LOC100185713)	ENSCINT00000035286.1	ENSCING00000024093	XP_002120493.3	PREDICTED: uncharacterized protein LOC100185713 [Ciona intestinalis]	-1.12486	0.0415488	down
ENSCING00000011474	DNA-directed RNA polymerase II subunit RPB4(LOC100182759)	ENSCINT00000022148.2	ENSCING00000011474	XP_002127588.1	PREDICTED: DNA-directed RNA polymerase II subunit RPB4-like [Ciona intestinalis]	-1.05395	0.0104746	down
ENSCING00000020737	-	ENSCINT00000035413.1	ENSCING00000020737	XP_002122665.1	PREDICTED: uncharacterized protein LOC100175481 [Ciona intestinalis]	-1.80764	0.0217036	down
ENSCING00000009859	heme-binding protein 2-like(LOC100184163)	ENSCINT00000019979.3	ENSCING00000009859	XP_002129980.1	PREDICTED: heme-binding protein 2-like [Ciona intestinalis]	-1.76026	0.00416589	down
ENSCING00000015779	-	ENSCINT00000027974.2	ENSCING00000015779	XP_018670812.1	PREDICTED: helicase with zinc finger domain 2-like [Ciona intestinalis]	-2.08884	0.0143569	down
ENSCING00000022500	-	ENSCINT00000034667.1	ENSCING00000022500	XP_002124328.1	PREDICTED: ficolin-1-like [Ciona intestinalis]	-1.90797	0.0250434	down
ENSCING00000015831	uncharacterized LOC100177700(LOC100177700)	ENSCINT00000028033.2	ENSCING00000015831	XP_018670832.1	PREDICTED: uncharacterized protein LOC100177700 [Ciona intestinalis]	-1.65323	0.039619	down
ENSCING00000022024	-	ENSCINT00000033808.1	ENSCING00000022024	XP_009860981.2	PREDICTED: uncharacterized protein LOC100183380 [Ciona intestinalis]	-1.4144	0.0167489	down
ENSCING00000005255	chondroitin proteoglycan 1-like(LOC100180614)	ENSCINT00000010801.3	ENSCING00000005255	XP_002130655.1	PREDICTED: chondroitin proteoglycan 1-like isoform X1 [Ciona intestinalis]	-1.7785	0.00428002	down
ENSCING00000018323	-	ENSCINT00000036550.1	ENSCING00000018323	-	-	-1.78129	0.00867766	down
ENSCING00000020268	-	ENSCINT00000033507.1	ENSCING00000020268	XP_018671636.1	PREDICTED: uncharacterized protein LOC100179735 isoform X1 [Ciona intestinalis]	-1.08394	0.0308069	down
ENSCING00000004443	integumentary mucin C.1-like(LOC100181221)	ENSCINT00000009173.3	ENSCING00000004443	NP_733106.2	mucin 96D [Drosophila melanogaster]	-2.39454	0.0197761	down
ENSCING00000001323	uncharacterized LOC100182235(LOC100182235)	ENSCINT00000002563.3	ENSCING00000001323	XP_002128531.1	PREDICTED: uncharacterized protein LOC100182235 [Ciona intestinalis]	-1.12076	0.0324723	down
ENSCING00000000466	claudin-19(LOC100179981)	ENSCINT00000000852.3	ENSCING00000000466	XP_002128468.1	PREDICTED: claudin-19 isoform X1 [Ciona intestinalis]	-1.81055	0.0024012	down
ENSCING00000010026	-	ENSCINT00000020146.3	ENSCING00000010026	XP_009860724.1	PREDICTED: probable ATP-dependent RNA helicase ddx20 isoform X2 [Ciona intestinalis]	-1.69716	0.0256968	down
hox5	Hox 5(hox5)	ENSCINT00000002640.3	ENSCING00000001363	NP_001027665.1	Hox 5 [Ciona intestinalis]	-1.92365	0.0267576	down
ENSCING00000009101	creatine kinase B-type(LOC100178741)	ENSCINT00000018485.3	ENSCING00000009101	XP_002130094.1	PREDICTED: creatine kinase B-type [Ciona intestinalis]	-1.9176	0.048904	down
gla3	gamma-carboxyglutamic acid protein 3(gla3)	ENSCINT00000025615.2	ENSCING00000006420	ABJ09594.1	gamma-carboxyglutamic acid protein 3 splice variant C [Ciona intestinalis]	-1.40968	0.0325096	down
ENSCING00000023048	uncharacterized LOC113475379(LOC113475379)	ENSCINT00000032036.1	ENSCING00000023048	XP_018673419.1	PREDICTED: putative ferric-chelate reductase 1 [Ciona intestinalis]	-1.21416	0.0224654	down
ENSCING00000023642	uncharacterized LOC100178257(LOC100178257)	ENSCINT00000035313.1	ENSCING00000023642	XP_018671850.1	PREDICTED: uncharacterized protein LOC100178257 [Ciona intestinalis]	-3.38155	0.00298988	down
ENSCING00000015126	-	ENSCINT00000027257.2	ENSCING00000015126	XP_009861310.1	PREDICTED: uncharacterized protein LOC100181624 isoform X7 [Ciona intestinalis]	-2.13072	0.0335278	down
ENSCING00000002503	-	ENSCINT00000005107.3	ENSCING00000002503	XP_018670372.1	PREDICTED: sushi, von Willebrand factor type A, EGF and pentraxin domain-containing protein 1 isoform X6 [Ciona intestinalis]	-2.21172	0.00606483	down
ENSCING00000017559	uncharacterized LOC100183685(LOC100183685)	ENSCINT00000029878.2	ENSCING00000017559	XP_002129032.3	PREDICTED: uncharacterized protein LOC100183685 [Ciona intestinalis]	-1.56889	0.049144	down
ENSCING00000015765	uncharacterized LOC100179635(LOC100179635)	ENSCINT00000027960.2	ENSCING00000015765	XP_002125519.1	PREDICTED: uncharacterized protein LOC100179635 [Ciona intestinalis]	-4.7241	0.0110805	down
ENSCING00000009124	-	ENSCINT00000022023.2	ENSCING00000009124	XP_018673219.1	PREDICTED: carbohydrate sulfotransferase 11 isoform X2 [Ciona intestinalis]	-5.06171	0.0192812	down
ENSCING00000023961	uncharacterized LOC100183163(LOC100183163)	ENSCINT00000030989.1	ENSCING00000023961	XP_002126645.1	PREDICTED: uncharacterized protein LOC100183163 [Ciona intestinalis]	-1.42119	0.0433475	down
meta6	Ci-META6(meta6)	ENSCINT00000016114.3	ENSCING00000022046	XP_009862340.1	PREDICTED: ci-META6 isoform X1 [Ciona intestinalis]	-1.87907	0.0372083	down
ENSCING00000003549	5-demethoxyubiquinone hydroxylase, mitochondrial-like(LOC100177404)	ENSCINT00000007297.3	ENSCING00000003549	XP_002127958.1	PREDICTED: 5-demethoxyubiquinone hydroxylase, mitochondrial-like [Ciona intestinalis]	-1.11477	0.0256968	down
ENSCING00000001094	kappa opioid receptor-like(LOC494385)	ENSCINT00000002055.3	ENSCING00000001094	NP_001231977.1	kappa opioid receptor-like [Ciona intestinalis]	-1.92092	0.00883278	down
ENSCING00000018911	-	ENSCINT00000031640.1	ENSCING00000018911	-	-	-1.85461	0.020886	down
fgf3/7/10/22	fibroblast growth factor 3/7/10/22(fgf3/7/10/22)	ENSCINT00000034100.1	ENSCING00000022521	NP_001027763.1	fibroblast growth factor 3/7/10/22 [Ciona intestinalis]	-1.12997	0.0348646	down
ENSCING00000021765	-	ENSCINT00000032424.1	ENSCING00000021765	XP_002120769.1	PREDICTED: 4-hydroxyphenylpyruvate dioxygenase-like protein [Ciona intestinalis]	-1.86052	0.0313845	down
ENSCING00000023509	glycine-rich cell wall structural protein-like(LOC113474977)	ENSCINT00000036527.1	ENSCING00000023509	XP_009858692.1	PREDICTED: uncharacterized protein LOC100178454 isoform X1 [Ciona intestinalis]	-2.38727	0.00801752	down
ENSCING00000020031	small nuclear ribonucleoprotein Sm D2-like(LOC100181382)	ENSCINT00000030880.1	ENSCING00000020031	XP_002127683.1	PREDICTED: small nuclear ribonucleoprotein Sm D2-like [Ciona intestinalis]	-2.09627	0.0335278	down
