# Supplementary material for: Differentially expressed chaperone genes reveal a stress response required for unidirectional regeneration in the basal chordate Ciona
Source: BMC Biol. 2023 Jun 26;21:148. doi: 10.1186/s12915-023-01633-y (PMC10294541; doi:10.1186/s12915-023-01633-y)
Supplement: Supplementary file 6 — Additional file 6. Lists of higher and lower degree of connectivity genes in the turquoise module. Table 4.1. Higher degree of connectivity genes. Table 4.2. Lower degree of connectivity genes. [file 12915_2023_1633_MOESM6_ESM.xlsx]

## Sheet: Table 4.1
name	WGCNA degree	regulated	gene name	gene description (NCBI symbol)	Ensembl gene id	transcript id	NCBI blast protein id	NCBI blast name
FAM10A4	625	up	ENSCING00000005227	-	ENSCING00000005227	ENSCINT00000010745.3	XP_002124816.1	PREDICTED: putative protein FAM10A4 [Ciona intestinalis]
atbf	625	up	atbf	transcription factor ATBF(atbf)	ENSCING00000011787	ENSCINT00000022611.2	NP_001041465.1	transcription factor ATBF [Ciona intestinalis]
als5	625	up	ENSCING00000001848	-	ENSCING00000001848	ENSCINT00000003737.3	XP_018668861.1	PREDICTED: agglutinin-like protein 5 [Ciona intestinalis]
lsm14a-b	624	up	ENSCING00000009554	protein LSM14 homolog A-B(LOC100180168)	ENSCING00000009554	ENSCINT00000019438.3	XP_002131521.2	PREDICTED: protein LSM14 homolog A-B isoform X1 [Ciona intestinalis]
LOC100184924	624	up	ENSCING00000021616	-	ENSCING00000021616	ENSCINT00000031469.1	XP_018666826.1	PREDICTED: uncharacterized protein LOC100184924 [Ciona intestinalis]
spen-like	624	up	ENSCING00000020153	-	ENSCING00000020153	ENSCINT00000032282.1	XP_018670102.1	PREDICTED: protein split ends-like [Ciona intestinalis]
alad-like	623	down	ENSCING00000005031	delta-aminolevulinic acid dehydratase-like(LOC100177890)	ENSCING00000005031	ENSCINT00000028510.2	XP_002128180.1	PREDICTED: delta-aminolevulinic acid dehydratase-like [Ciona intestinalis]
smg1	623	up	ENSCING00000018899	-	ENSCING00000018899	ENSCINT00000034237.1	XP_018669428.1	PREDICTED: serine/threonine-protein kinase SMG1 [Ciona intestinalis]
LOC100180184	623	up	ENSCING00000025132	-	ENSCING00000025132	ENSCINT00000030281.1	XP_002129094.1	PREDICTED: uncharacterized protein LOC100180184 isoform X3 [Ciona intestinalis]
mlp1	623	up	ENSCING00000002207	-	ENSCING00000002207	ENSCINT00000004520.3	XP_018666863.1	PREDICTED: protein MLP1 isoform X3 [Ciona intestinalis]
LOC100179434	623	up	ENSCING00000021378	-	ENSCING00000021378	ENSCINT00000035558.1	XP_018669281.1	PREDICTED: uncharacterized protein LOC100179434 isoform X1 [Ciona intestinalis]
sspo	623	up	ENSCING00000001393	-	ENSCING00000001393	ENSCINT00000002707.3	XP_002122199.2	PREDICTED: SCO-spondin [Ciona intestinalis]
LOC100179434	623	up	ENSCING00000018092	-	ENSCING00000018092	ENSCINT00000037024.1	XP_018669281.1	PREDICTED: uncharacterized protein LOC100179434 isoform X1 [Ciona intestinalis]
cdc42bpa	623	up	ENSCING00000023166	-	ENSCING00000023166	ENSCINT00000033584.1	XP_018669256.1	PREDICTED: serine/threonine-protein kinase MRCK alpha isoform X2 [Ciona intestinalis]
jade	623	up	ENSCING00000011429	-	ENSCING00000011429	ENSCINT00000022087.2	XP_018673012.1	PREDICTED: PHD finger protein rhinoceros [Ciona intestinalis]
ube2o-like	623	up	ENSCING00000010791	-	ENSCING00000010791	ENSCINT00000021321.3	XP_018666762.1	PREDICTED: (E3-independent) E2 ubiquitin-conjugating enzyme UBE2O-like isoform X2 [Ciona intestinalis]
dnajb4-like	622	up	ENSCING00000022796	-	ENSCING00000022796	ENSCINT00000012856.3	XP_002129017.1	PREDICTED: dnaJ homolog subfamily B member 4-like [Ciona intestinalis]
fibrillin1	622	up	ENSCING00000008571	-	ENSCING00000008571	ENSCINT00000017499.3	XP_009858101.2	PREDICTED: fibrillin-1 isoform X1 [Ciona intestinalis]
dync1h1	621	up	ENSCING00000019653	-	ENSCING00000019653	ENSCINT00000030790.1	XP_018673398.1	PREDICTED: cytoplasmic dynein 1 heavy chain 1 [Ciona intestinalis]
vinculin	621	up	ENSCING00000023532	vinculin(LOC100185663)	ENSCING00000023532	ENSCINT00000034018.1	XP_002123754.1	PREDICTED: vinculin-like [Ciona intestinalis]
LOC100177391	621	up	ENSCING00000012844	-	ENSCING00000012844	ENSCINT00000024045.2	XP_002123333.2	PREDICTED: uncharacterized protein LOC100177391 isoform X1 [Ciona intestinalis]
zf(c2h2)-137	621	up	ENSCING00000024847	-	ENSCING00000024847	ENSCINT00000032794.1	FAA00196.1	TPA: zinc finger protein [Ciona intestinalis]
nek1-like	621	up	ENSCING00000011444	-	ENSCING00000011444	ENSCINT00000022110.2	XP_018673030.1	PREDICTED: serine/threonine-protein kinase Nek1-like [Ciona intestinalis]
dync1h1	621	up	ENSCING00000016693	-	ENSCING00000016693	ENSCINT00000000788.3	XP_018673398.1	PREDICTED: cytoplasmic dynein 1 heavy chain 1 [Ciona intestinalis]
prp3-like	621	up	ENSCING00000003312	-	ENSCING00000003312	ENSCINT00000006800.3	XP_018671483.1	PREDICTED: U4/U6 small nuclear ribonucleoprotein Prp3-like [Ciona intestinalis]
med13	621	up	ENSCING00000007848	-	ENSCING00000007848	ENSCINT00000016058.3	XP_009860078.1	PREDICTED: mediator of RNA polymerase II transcription subunit 13-like [Ciona intestinalis]
ENSCING00000014760	621	up	ENSCING00000014760	-	ENSCING00000014760	ENSCINT00000026783.2	XP_017758479.1	PREDICTED: cell surface glycoprotein 1-like [Eufriesea mexicana]
collagen XVIII	621	up	ENSCING00000023537	-	ENSCING00000023537	ENSCINT00000034931.1	XP_018668682.1	PREDICTED: collagen XVIII homologue isoform X4 [Ciona intestinalis]

## Sheet: Table 4.2
name	WGCNA degree	regulated	gene name	gene description (NCBI symbol)	Ensembl gene id	transcript id	NCBI blast protein id	NCBI blast name
dnah2-like	541	up	ENSCING00000024921	-	ENSCING00000024921	ENSCINT00000036324.1	XP_018667869.1	PREDICTED: dynein heavy chain 2, axonemal-like [Ciona intestinalis]
nm2	535	up	ENSCING00000017975	-	ENSCING00000017975	ENSCINT00000032612.1	XP_002129426.2	PREDICTED: myosin-2 heavy chain, non muscle [Ciona intestinalis]
ccdc173	530	up	ENSCING00000006667	coiled-coil domain-containing protein 173(LOC100187244)	ENSCING00000006667	ENSCINT00000013665.3	XP_002128435.1	PREDICTED: coiled-coil domain-containing protein 173 [Ciona intestinalis]
dnah7	522	up	ENSCING00000019990	-	ENSCING00000019990	ENSCINT00000034688.1	XP_018669008.1	PREDICTED: dynein heavy chain 7, axonemal [Ciona intestinalis]
nm2	521	up	ENSCING00000016724	myosin-2 heavy chain, non muscle(LOC100179853)	ENSCING00000016724	ENSCINT00000029042.2	XP_002129426.2	PREDICTED: myosin-2 heavy chain, non muscle [Ciona intestinalis]
spag17	521	up	ENSCING00000008840	-	ENSCING00000008840	ENSCINT00000017997.3	XP_018666992.1	PREDICTED: sperm-associated antigen 17 [Ciona intestinalis]
Ift81-homolog	518	up	ENSCING00000004270	intraflagellar transport protein 81 homolog(LOC100182630)	ENSCING00000004270	ENSCINT00000008817.1	XP_002126367.1	PREDICTED: intraflagellar transport protein 81 homolog [Ciona intestinalis]
ankrd26	517	up	ENSCING00000022512	-	ENSCING00000022512	ENSCINT00000033965.1	XP_018667491.1	PREDICTED: ankyrin repeat domain-containing protein 26 [Ciona intestinalis]
sptan1-like	512	up	ENSCING00000019747	-	ENSCING00000019747	ENSCINT00000035173.1	XP_002735374.1	PREDICTED: spectrin alpha chain, non-erythrocytic 1-like isoform X1 [Saccoglossus kowalevskii]
muc19-like	507	up	ENSCING00000003758	-	ENSCING00000003758	ENSCINT00000007759.3	XP_011896280.1	PREDICTED: mucin-19-like, partial [Cercocebus atys]
rz1b-like	499	up	ENSCING00000020612	-	ENSCING00000020612	ENSCINT00000032535.1	XP_002129706.1	PREDICTED: glycine-rich RNA-binding protein RZ1B-like [Ciona intestinalis]
filaggrin	499	up	ENSCING00000021181	-	ENSCING00000021181	ENSCINT00000034904.1	XP_009861997.2	PREDICTED: filaggrin [Ciona intestinalis]
hsp70	489	up	hsp70	heat shock protein 70(hsp70)	ENSCING00000005686	ENSCINT00000011757.3	XP_018671588.1	PREDICTED: heat shock protein 70 isoform X1 [Ciona intestinalis]
clip-like	486	up	clip-like	cartilage intermediate layer protein-like(clip-like)	ENSCING00000002041	ENSCINT00000004138.3	XP_018672832.1	PREDICTED: cartilage intermediate layer protein-like isoform X1 [Ciona intestinalis]
cirgg1	486	up	cirgg1	nucleolin like protein CiRGG1(cirgg1)	ENSCING00000003926	ENSCINT00000008105.3	NP_001027962.1	nucleolin like protein CiRGG1 [Ciona intestinalis]
ccdc146	482	up	ENSCING00000007044	coiled-coil domain-containing protein 146(LOC100177415)	ENSCING00000007044	ENSCINT00000014476.3	XP_002121618.1	PREDICTED: coiled-coil domain-containing protein 146 [Ciona intestinalis]
myh2-like	475	up	ENSCING00000012754	-	ENSCING00000012754	ENSCINT00000023911.2	XP_009858127.2	PREDICTED: myosin-2 heavy chain-like [Ciona intestinalis]
plp	472	up	ENSCING00000024021	-	ENSCING00000024021	ENSCINT00000032179.1	XP_018669133.1	PREDICTED: pericentrin-like [Ciona intestinalis]
cfap58	461	up	ENSCING00000009634	cilia- and flagella-associated protein 58(LOC100187286)	ENSCING00000009634	ENSCINT00000023261.2	XP_002129786.1	PREDICTED: cilia- and flagella-associated protein 58 [Ciona intestinalis]
mns1-like	455	up	ENSCING00000019082	-	ENSCING00000019082	ENSCINT00000032769.1	XP_009861318.1	PREDICTED: meiosis-specific nuclear structural protein 1-like [Ciona intestinalis]
efcab6	453	up	ENSCING00000024914	-	ENSCING00000024914	ENSCINT00000035111.1	XP_002128494.1	PREDICTED: EF-hand calcium-binding domain-containing protein 6 [Ciona intestinalis]
KIAA2012-homolog	435	up	ENSCING00000014660	-	ENSCING00000014660	ENSCINT00000026636.1	XP_006889211.1	PREDICTED: LOW QUALITY PROTEIN: uncharacterized protein KIAA2012 homolog [Elephantulus edwardii]
rootletin	420	up	ENSCING00000025023	-	ENSCING00000025023	ENSCINT00000037031.1	XP_009858413.2	PREDICTED: rootletin isoform X1 [Ciona intestinalis]
rootletin	417	up	ENSCING00000022767	-	ENSCING00000022767	ENSCINT00000032644.1	XP_018667274.1	PREDICTED: rootletin isoform X3 [Ciona intestinalis]
rootletin	413	up	ENSCING00000019690	-	ENSCING00000019690	ENSCINT00000033464.1	XP_009858413.2	PREDICTED: rootletin isoform X1 [Ciona intestinalis]
LOC108951129	404	up	ENSCING00000012627	-	ENSCING00000012627	ENSCINT00000023726.2	XP_018673445.1	PREDICTED: uncharacterized protein LOC108951129 [Ciona intestinalis]
wdr60-like	402	up	ENSCING00000018420	-	ENSCING00000018420	ENSCINT00000036988.1	XP_004226364.2	PREDICTED: WD repeat-containing protein 60-like [Ciona intestinalis]
ankrd26	388	up	ENSCING00000023427	-	ENSCING00000023427	ENSCINT00000030649.1	XP_018667491.1	PREDICTED: ankyrin repeat domain-containing protein 26 [Ciona intestinalis]
cfap44-like	386	up	ENSCING00000021561	-	ENSCING00000021561	ENSCINT00000032437.1	XP_002120131.3	PREDICTED: cilia- and flagella-associated protein 44-like, partial [Ciona intestinalis]
LOC100183125	337	up	ENSCING00000023869	uncharacterized LOC100183125(LOC100183125)	ENSCING00000023869	ENSCINT00000034173.1	XP_002122026.2	PREDICTED: uncharacterized protein LOC100183125 [Ciona intestinalis]
