# Supplementary material for: Differentially expressed chaperone genes reveal a stress response required for unidirectional regeneration in the basal chordate Ciona
Source: BMC Biol. 2023 Jun 26;21:148. doi: 10.1186/s12915-023-01633-y (PMC10294541; doi:10.1186/s12915-023-01633-y)
Supplement: Supplementary file 7 — Additional file 7: Table S5.1. STRING analysis of protein-protein interactions with HSP70. [file 12915_2023_1633_MOESM7_ESM.xlsx]

## Sheet: new_hsp70.tsv default node
protein name	regulated	NCBI name	decsription	gene name
Dnajb4-like	up	XP_002129017.1	dnaJ homolog subfamily B member 4-like	ENSCING00000006225
Bag3	up	XP_002128391.1	BAG family molecular chaperone regulator 3	ENSCING00000024842
Hsp70	up	Hsp70	Hsp70	Hsp70
Dnaja2	normal	XP_002131735.1	dnaJ homolog subfamily A member 2	ENSCING00000014124
Dnaja1-like	normal	LOC100186653	dnaJ homolog subfamily A member 1-like	ENSCING00000008988
Dnaja3	normal	LOC100180605	dnaJ homolog subfamily A member 3, mitochondrial	ENSCING00000007289
Hsp90-beta	normal	XP_009858093.1	heat shock protein HSP 90-beta	ENSCING00000012576
Hspa4L	normal	XP_002119191.1	heat shock 70 kDa protein 4L	ENSCING00000000914
Hsp40	normal	Hsp40	Hsp40	ENSCING00000001452
Hsf	normal	Hsf	Hsf	ENSCING00000018962
