# Supplementary material for: Differentially expressed chaperone genes reveal a stress response required for unidirectional regeneration in the basal chordate Ciona
Source: BMC Biol. 2023 Jun 26;21:148. doi: 10.1186/s12915-023-01633-y (PMC10294541; doi:10.1186/s12915-023-01633-y)
Supplement: Supplementary file 8 — Additional file 8: Table S6.1. Heat shock induction of oral siphon regeneration in distal fragments. [file 12915_2023_1633_MOESM8_ESM.xlsx]

## Sheet: Sheet1
Distal Fragment	N	1 or 3 OPO	More than 6 OPO	with CMB	with Siphon Lobes	% Regeneration
16C Control	29	2	0	0	0	7
25C Heat Shock	45	0	38	38	38	84
